# Supplementary material for: KInAs2O7, a new diarsenate with the TlInAs2O7 structure type
Source: Acta Crystallogr E Crystallogr Commun. 2017 Aug 4;73(Pt 9):1294–7. doi: 10.1107/S2056989017011318 (PMC5588564; doi:10.1107/S2056989017011318)
Supplement: Supplementary file 1 [file e-73-01294-sup1.cif]

##############################################################################
#                                                                            #
# This CIF contains the data in a paper accepted for publication in          #
# Acta Crystallographica Section E. It conforms to the requirements of       #
# Notes for Authors for Acta Crystallographica Section E, and has been       #
# peer reviewed under the auspices of the IUCr Commission on Journals.       #
#                                                                            #
# Full details of the Crystallographic Information File format               #
# are given in the paper "The Crystallographic Information File (CIF):       #
# a New Standard Archive File for Crystallography" by S. R. Hall, F. H.      #
# Allen and I. D. Brown [Acta Cryst. (1991), A47, 655-685].                  #
#                                                                            #
# The current version of the core CIF dictionary is obtainable from          #
# ftp://ftp.iucr.org/pub/cif_core.dic.                                       #
#                                                                            #
# Software is freely available for graphical display of the structure(s)     #
# in this CIF. For information consult the CIF software page                 #
# http://www.iucr.org/resources/cif/software.                                #
#                                                                            #
# This file may be used for bona fide research purposes within the           #
# scientific community so long as proper attribution is given to the journal # 
# article from which it was obtained.                                        #
#                                                                            #
##############################################################################
data_I
_database_code_depnum_ccdc_archive 'CCDC 1565954'
_audit_creation_method     'SHELXL-2016/6'
_journal_date_recd_electronic     2017-07-11
_journal_date_accepted     2017-08-01
_journal_name_full     'Acta Crystallographica, Section E'
_journal_year     2017
_journal_volume     73
_journal_issue      9
_journal_page_first     1294
_journal_page_last     1297
_journal_paper_category     GI
_journal_paper_doi     10.1107/S2056989017011318
_journal_coeditor_code     PK2604
_publ_contact_author_name     'Karolina Schwendtner'
_publ_contact_author_address
;
TU Wien
Institute for Chemical Technology and Analytics
Division of Structural Chemistry
Getreidemarkt 9/164-SC
1060 Wien
Austria
;
_publ_contact_author_email     karolina.schwendtner@tuwien.ac.at
_publ_contact_author_fax     ?
_publ_contact_author_phone     ?
_publ_section_title
;
KInAs~2~O~7~, a new diarsenate with the TlInAs~2~O~7~ structure type
;
_publ_section_title_footnote     .
loop_
    _publ_author_name
    _publ_author_footnote
    _publ_author_address
    'Schwendtner, Karolina' .
;
TU Wien
Institute for Chemical Technology and Analytics
Division of Structural Chemistry
Getreidemarkt 9/164-SC
1060 Wien,
Austria
;
    'Kolitsch, Uwe' .
;
Naturhistorisches Museum Wien
Burgring 7, 1010 Wien
and Universit\"at Wien, Institut f\"ur Mineralogie und Kristallographie
Althanstrasse 14, 1090 Wien, Austria
;
_publ_section_synopsis
;
The structure of potassium indium diarsenate(V) is isotypic to TlInAs~2~O~7~
structure type (<i>P</i>\=1, <i>Z</i> = 4) and closely related to the
KAlP~2~O~7~ (<i>P</i>2~1~/<i>c</i>) and RbAlAs~2~O~7~ (<i>P</i>\=1) structure
types. The framework topology of KInAs~2~O~7~ is built of two symmetrically
non-equivalent As~2~O~7~ groups which share corners with InO~6~ octahedra. The
K atoms are located in channels extending along [010].
;
_chemical_name_systematic     'Potassium indium diarsenate(V)'
_chemical_name_common     'potassium indium diarsenate'
_chemical_formula_moiety     'As2 In K O7'
_chemical_formula_sum     'As2 In K O7'
_chemical_formula_iupac     'K In As2 O7'
_chemical_formula_weight     415.76
_chemical_melting_point     ?
_shelx_space_group_comment
;
The symmetry employed for this shelxl refinement is uniquely defined
by the following loop, which should always be used as a source of
symmetry information in preference to the above space-group names.
They are only intended as comments.
;
_space_group_crystal_system     triclinic
_space_group_name_H-M_alt     'P -1'
_space_group_name_Hall     '-P 1'
loop_
    _space_group_symop_operation_xyz
    'x, y, z'
    '-x, -y, -z'
_cell_length_a     7.712(2)
_cell_length_b     8.554(2)
_cell_length_c     10.461(2)
_cell_angle_alpha     88.58(3)
_cell_angle_beta     89.82(3)
_cell_angle_gamma     73.97(3)
_cell_volume     663.1(3)
_cell_formula_units_Z     4
_cell_measurement_reflns_used     5760
_cell_measurement_theta_min     2.478
_cell_measurement_theta_max     34.949
_cell_measurement_temperature     293(2)
_exptl_crystal_description     'thick tabular'
_exptl_crystal_colour     'colourless'
_exptl_crystal_size_max     0.150
_exptl_crystal_size_mid     0.100
_exptl_crystal_size_min     0.090
_exptl_crystal_density_diffrn     4.165
_exptl_crystal_density_meas     ?
_exptl_crystal_density_method     'not measured'
_exptl_crystal_F_000     760
_exptl_absorpt_coefficient_mu     14.085
_exptl_absorpt_correction_type     multi-scan
_exptl_absorpt_process_details
;
(SCALEPACK; Otwinowski <i>et al.</i>,  2003)
;
_shelx_estimated_absorpt_T_min     0.226
_shelx_estimated_absorpt_T_max     0.364
_exptl_absorpt_correction_T_min     0.226
_exptl_absorpt_correction_T_max     0.364
_diffrn_ambient_temperature     293(2)
_diffrn_radiation_type     MoK\a
_diffrn_radiation_wavelength     0.71073
_diffrn_measurement_device_type     'Nonius KappaCCD single-crystal four-circle'
_diffrn_measurement_method     '\f and \w scans'
_diffrn_detector_area_resol_mean     ?
_diffrn_reflns_number     11497
_diffrn_reflns_av_R_equivalents     0.0170
_diffrn_reflns_theta_min     2.478
_diffrn_reflns_theta_max     34.949
_diffrn_reflns_theta_full     25.242
_diffrn_measured_fraction_theta_max     0.998
_diffrn_measured_fraction_theta_full     1.000
_diffrn_reflns_limit_h_min     -12
_diffrn_reflns_limit_h_max     12
_diffrn_reflns_limit_k_min     -13
_diffrn_reflns_limit_k_max     13
_diffrn_reflns_limit_l_min     -16
_diffrn_reflns_limit_l_max     16
_refine_special_details     ?
_reflns_number_total     5787
_reflns_number_gt     5467
_reflns_threshold_expression     'I > 2\s(I)'
_refine_ls_structure_factor_coef     Fsqd
_refine_ls_matrix_type     full
_refine_ls_R_factor_all     0.0212
_refine_ls_R_factor_gt     0.0190
_refine_ls_wR_factor_gt     0.0425
_refine_ls_wR_factor_ref     0.0431
_refine_ls_goodness_of_fit_ref     1.157
_refine_ls_restrained_S_all     1.157
_refine_ls_number_reflns     5787
_refine_ls_number_parameters     200
_refine_ls_number_restraints     0
_refine_ls_hydrogen_treatment     undef
_refine_ls_weighting_scheme     calc
_refine_ls_weighting_details
              'w=1/[\s^2^(Fo^2^)+(0.0098P)^2^+1.0091P] where P=(Fo^2^+2Fc^2^)/3'
_atom_sites_solution_hydrogens     .
_atom_sites_solution_primary     direct
_atom_sites_solution_secondary     difmap
_refine_ls_shift/su_max     0.002
_refine_ls_shift/su_mean     0.000
_refine_diff_density_max     0.908
_refine_diff_density_min     -0.803
_refine_ls_extinction_method
;
SHELXL2016 (Sheldrick, 2015)
;
_refine_ls_extinction_coef     0.00818(16)
_refine_ls_extinction_expression
                                  'Fc^*^=kFc[1+0.001xFc^2^\l^3^/sin(2\q)]^-1/4^'
loop_
    _atom_type_symbol
    _atom_type_description
    _atom_type_scat_dispersion_real
    _atom_type_scat_dispersion_imag
    _atom_type_scat_source
    'O' 'O' 0.0106 0.0060
                         'International Tables Vol C Tables 4.2.6.8 and 6.1.1.4'
    'As' 'As' 0.0499 2.0058
                         'International Tables Vol C Tables 4.2.6.8 and 6.1.1.4'
    'In' 'In' -0.7276 1.3100
                         'International Tables Vol C Tables 4.2.6.8 and 6.1.1.4'
    'K' 'K' 0.2009 0.2494
                         'International Tables Vol C Tables 4.2.6.8 and 6.1.1.4'
_computing_data_collection
;
COLLECT (Nonius, 2003)
;
_computing_cell_refinement
;
SCALEPACK (Otwinowski <i>et al.</i>,  2003)
;
_computing_data_reduction
;
DENZO and SCALEPACK (Otwinowski <i>et al.</i>,  2003)
;
_computing_structure_solution
;
SHELXS97 (Sheldrick, 2008)
;
_computing_structure_refinement
;
SHELXL2016 (Sheldrick, 2015)
;
_computing_molecular_graphics
;
DIAMOND (Brandenburg, 2005)
;
_computing_publication_material
;
publCIF (Westrip, 2010)
;
loop_
    _atom_site_type_symbol
    _atom_site_label
    _atom_site_fract_x
    _atom_site_fract_y
    _atom_site_fract_z
    _atom_site_U_iso_or_equiv
    _atom_site_adp_type
    _atom_site_calc_flag
    _atom_site_occupancy
    _atom_site_disorder_assembly
    _atom_site_disorder_group
    K K1 0.34522(8) 0.53997(7) 0.32187(5) 0.02034(10) Uani d 1 . .
    K K2 0.31660(7) 0.05934(7) 0.17988(6) 0.02080(10) Uani d 1 . .
    In In1 0.73419(2) 0.73879(2) 0.40711(2) 0.00661(3) Uani d 1 . .
    In In2 0.73416(2) 0.23051(2) 0.10125(2) 0.00664(3) Uani d 1 . .
    As As1 0.94019(3) 0.32576(2) 0.35376(2) 0.00635(4) Uani d 1 . .
    As As2 0.66173(3) 0.14940(2) 0.42785(2) 0.00643(4) Uani d 1 . .
    As As3 0.62526(3) 0.66936(2) 0.10396(2) 0.00657(4) Uani d 1 . .
    As As4 0.95282(3) 0.79448(2) 0.13500(2) 0.00698(4) Uani d 1 . .
    O O1 0.7706(2) 0.49230(19) 0.36618(17) 0.0159(3) Uani d 1 . .
    O O2 1.1358(2) 0.3418(2) 0.40953(15) 0.0119(3) Uani d 1 . .
    O O3 0.9650(2) 0.2482(2) 0.20709(14) 0.0113(3) Uani d 1 . .
    O O4 0.8725(2) 0.1851(2) 0.45195(15) 0.0118(3) Uani d 1 . .
    O O5 0.6925(2) -0.03518(19) 0.49288(15) 0.0126(3) Uani d 1 . .
    O O6 0.5122(2) 0.29000(18) 0.50933(15) 0.0110(3) Uani d 1 . .
    O O7 0.6078(2) 0.1721(2) 0.27322(14) 0.0140(3) Uani d 1 . .
    O O8 0.5977(2) 0.48491(18) 0.12146(15) 0.0115(3) Uani d 1 . .
    O O9 0.5133(2) 0.78072(19) -0.01871(14) 0.0114(3) Uani d 1 . .
    O O10 0.5710(2) 0.78104(19) 0.23508(14) 0.0106(3) Uani d 1 . .
    O O11 0.8537(2) 0.65005(19) 0.07271(15) 0.0116(3) Uani d 1 . .
    O O12 0.8338(2) 0.97121(19) 0.07213(16) 0.0149(3) Uani d 1 . .
    O O13 1.1666(2) 0.7361(2) 0.08550(15) 0.0118(3) Uani d 1 . .
    O O14 0.9563(2) 0.7698(2) 0.29418(15) 0.0151(3) Uani d 1 . .
loop_
    _atom_site_aniso_label
    _atom_site_aniso_U_11
    _atom_site_aniso_U_22
    _atom_site_aniso_U_33
    _atom_site_aniso_U_12
    _atom_site_aniso_U_13
    _atom_site_aniso_U_23
    K1 0.0218(2) 0.0215(2) 0.0207(2) -0.0113(2) 0.00072(19) 0.00221(18)
    K2 0.0139(2) 0.0180(2) 0.0283(3) -0.00121(18) 0.00082(19) 0.00371(19)
    In1 0.00685(6) 0.00706(6) 0.00621(5) -0.00241(4) 0.00060(4) -0.00022(4)
    In2 0.00646(6) 0.00762(6) 0.00602(5) -0.00223(4) 0.00010(4) -0.00027(4)
    As1 0.00562(8) 0.00642(8) 0.00720(8) -0.00194(6) -0.00088(6) -0.00041(6)
    As2 0.00676(8) 0.00649(8) 0.00648(8) -0.00255(6) 0.00150(6) -0.00048(6)
    As3 0.00675(8) 0.00614(8) 0.00705(8) -0.00214(6) -0.00117(6) -0.00007(6)
    As4 0.00620(8) 0.00841(8) 0.00674(8) -0.00270(7) 0.00132(6) -0.00005(6)
    O1 0.0121(7) 0.0076(6) 0.0253(8) 0.0021(5) -0.0034(6) -0.0053(6)
    O2 0.0096(6) 0.0171(7) 0.0110(6) -0.0072(6) -0.0046(5) 0.0047(5)
    O3 0.0088(6) 0.0177(7) 0.0075(6) -0.0037(5) 0.0004(5) -0.0050(5)
    O4 0.0083(6) 0.0151(7) 0.0138(7) -0.0067(5) -0.0023(5) 0.0052(5)
    O5 0.0165(7) 0.0069(6) 0.0148(7) -0.0040(5) 0.0026(6) 0.0002(5)
    O6 0.0095(6) 0.0095(6) 0.0146(7) -0.0035(5) 0.0051(5) -0.0035(5)
    O7 0.0126(7) 0.0258(8) 0.0061(6) -0.0096(6) -0.0002(5) 0.0017(6)
    O8 0.0129(7) 0.0067(6) 0.0156(7) -0.0041(5) -0.0011(5) 0.0003(5)
    O9 0.0119(6) 0.0129(7) 0.0111(6) -0.0067(5) -0.0055(5) 0.0062(5)
    O10 0.0113(6) 0.0100(6) 0.0087(6) 0.0003(5) -0.0021(5) -0.0022(5)
    O11 0.0083(6) 0.0111(6) 0.0166(7) -0.0044(5) 0.0017(5) -0.0043(5)
    O12 0.0167(7) 0.0070(6) 0.0189(7) 0.0004(6) -0.0004(6) 0.0010(5)
    O13 0.0067(6) 0.0177(7) 0.0104(6) -0.0024(5) 0.0028(5) 0.0015(5)
    O14 0.0111(7) 0.0298(9) 0.0069(6) -0.0100(6) 0.0011(5) 0.0010(6)
_geom_special_details
;
 All esds (except the esd in the dihedral angle between two l.s. planes)
 are estimated using the full covariance matrix.  The cell esds are taken
 into account individually in the estimation of esds in distances, angles
 and torsion angles; correlations between esds in cell parameters are only
 used when they are defined by crystal symmetry.  An approximate (isotropic)
 treatment of cell esds is used for estimating esds involving l.s. planes.
;
loop_
    _geom_bond_atom_site_label_1
    _geom_bond_atom_site_label_2
    _geom_bond_site_symmetry_2
    _geom_bond_distance
    _geom_bond_publ_flag
    K1 O6 2_666 2.7321(18) y
    K1 O2 1_455 2.7836(18) y
    K1 O8 . 2.8150(19) y
    K1 O6 . 2.892(2) y
    K1 O13 1_455 3.060(2) y
    K1 O14 1_455 3.109(2) y
    K1 O10 . 3.1604(19) y
    K1 O1 . 3.225(2) y
    K1 O7 . 3.289(2) y
    K1 O1 2_666 3.405(2) y
    K1 As3 . 3.5000(12) ?
    K1 As2 . 3.6985(16) ?
    K2 O10 1_545 2.6849(19) y
    K2 O9 2_665 2.7016(18) y
    K2 O3 1_455 2.7645(19) y
    K2 O7 . 2.8609(19) y
    K2 O12 2_665 2.930(2) y
    K2 O9 1_545 3.244(2) y
    K2 O5 2_656 3.4261(18) y
    K2 As3 1_545 3.6275(15) ?
    K2 As1 1_455 3.6671(15) ?
    K2 As3 2_665 3.8247(13) ?
    K2 As4 2_665 3.8903(14) ?
    K2 As2 . 3.9601(13) ?
    In1 O5 1_565 2.0946(17) y
    In1 O1 . 2.1036(17) y
    In1 O14 . 2.1502(17) y
    In1 O6 2_666 2.1618(16) y
    In1 O10 . 2.1643(16) y
    In1 O2 2_766 2.1737(16) y
    In2 O9 2_665 2.1243(16) y
    In2 O13 2_765 2.1373(16) y
    In2 O3 . 2.1419(16) y
    In2 O8 . 2.1551(17) y
    In2 O7 . 2.1560(16) y
    In2 O12 1_545 2.1666(17) y
    As1 O1 . 1.6542(17) y
    As1 O2 . 1.6609(16) y
    As1 O3 . 1.6761(16) y
    As1 O4 . 1.7485(16) y
    As2 O5 . 1.6592(16) y
    As2 O7 . 1.6647(16) y
    As2 O6 . 1.6677(17) y
    As2 O4 . 1.7549(16) y
    As3 O8 . 1.6550(15) y
    As3 O9 . 1.6708(16) y
    As3 O10 . 1.6763(16) y
    As3 O11 . 1.7538(16) y
    As4 O12 . 1.6579(17) y
    As4 O13 . 1.6697(16) y
    As4 O14 . 1.6727(16) y
    As4 O11 . 1.7607(16) y
loop_
    _geom_angle_atom_site_label_1
    _geom_angle_atom_site_label_2
    _geom_angle_atom_site_label_3
    _geom_angle_site_symmetry_1
    _geom_angle_site_symmetry_3
    _geom_angle
    _geom_angle_publ_flag
    O6 K1 O2 2_666 1_455 120.26(5) ?
    O6 K1 O8 2_666 . 102.77(5) ?
    O2 K1 O8 1_455 . 128.48(5) ?
    O6 K1 O6 2_666 . 78.11(5) ?
    O2 K1 O6 1_455 . 63.78(5) ?
    O8 K1 O6 . . 102.93(5) ?
    O6 K1 O13 2_666 1_455 114.87(5) ?
    O2 K1 O13 1_455 1_455 109.47(5) ?
    O8 K1 O13 . 1_455 71.53(5) ?
    O6 K1 O13 . 1_455 166.51(5) ?
    O6 K1 O14 2_666 1_455 100.17(6) ?
    O2 K1 O14 1_455 1_455 77.84(5) ?
    O8 K1 O14 . 1_455 123.20(5) ?
    O6 K1 O14 . 1_455 132.49(5) ?
    O13 K1 O14 1_455 1_455 51.67(5) ?
    O6 K1 O10 2_666 . 57.03(5) ?
    O2 K1 O10 1_455 . 176.42(5) ?
    O8 K1 O10 . . 55.10(5) ?
    O6 K1 O10 . . 116.56(5) ?
    O13 K1 O10 1_455 . 70.97(5) ?
    O14 K1 O10 1_455 . 100.08(5) ?
    O6 K1 O1 2_666 . 55.08(5) ?
    O2 K1 O1 1_455 . 128.24(5) ?
    O8 K1 O1 . . 56.90(5) ?
    O6 K1 O1 . . 65.27(5) ?
    O13 K1 O1 1_455 . 118.16(5) ?
    O14 K1 O1 1_455 . 149.48(5) ?
    O10 K1 O1 . . 52.91(5) ?
    O6 K1 O7 2_666 . 113.18(5) ?
    O2 K1 O7 1_455 . 77.31(5) ?
    O8 K1 O7 . . 59.57(5) ?
    O6 K1 O7 . . 51.60(5) ?
    O13 K1 O7 1_455 . 116.67(5) ?
    O14 K1 O7 1_455 . 145.31(5) ?
    O10 K1 O7 . . 105.77(5) ?
    O1 K1 O7 . . 64.43(5) ?
    O6 K1 O1 2_666 2_666 64.20(5) ?
    O2 K1 O1 1_455 2_666 56.14(5) ?
    O8 K1 O1 . 2_666 152.21(5) ?
    O6 K1 O1 . 2_666 51.80(5) ?
    O13 K1 O1 1_455 2_666 135.76(5) ?
    O14 K1 O1 1_455 2_666 84.23(5) ?
    O10 K1 O1 . 2_666 120.95(5) ?
    O1 K1 O1 . 2_666 97.62(5) ?
    O7 K1 O1 . 2_666 101.37(5) ?
    O6 K1 As3 2_666 . 83.20(4) ?
    O2 K1 As3 1_455 . 154.87(4) ?
    O8 K1 As3 . . 27.77(3) ?
    O6 K1 As3 . . 118.04(4) ?
    O13 K1 As3 1_455 . 62.61(4) ?
    O14 K1 As3 1_455 . 108.68(4) ?
    O10 K1 As3 . . 28.57(3) ?
    O1 K1 As3 . . 55.76(4) ?
    O7 K1 As3 . . 85.32(4) ?
    O1 K1 As3 2_666 . 146.83(4) ?
    O6 K1 As2 2_666 . 91.93(4) ?
    O2 K1 As2 1_455 . 73.27(4) ?
    O8 K1 As2 . . 78.71(4) ?
    O6 K1 As2 . . 25.79(3) ?
    O13 K1 As2 1_455 . 143.34(4) ?
    O14 K1 As2 1_455 . 150.96(4) ?
    O10 K1 As2 . . 108.62(4) ?
    O1 K1 As2 . . 56.71(4) ?
    O7 K1 As2 . . 26.75(3) ?
    O1 K1 As2 2_666 . 77.42(4) ?
    As3 K1 As2 . . 98.85(3) ?
    O10 K2 O9 1_545 2_665 103.29(6) ?
    O10 K2 O3 1_545 1_455 148.68(5) ?
    O9 K2 O3 2_665 1_455 108.00(6) ?
    O10 K2 O7 1_545 . 77.31(6) ?
    O9 K2 O7 2_665 . 60.53(5) ?
    O3 K2 O7 1_455 . 119.83(6) ?
    O10 K2 O12 1_545 2_665 107.93(6) ?
    O9 K2 O12 2_665 2_665 75.74(5) ?
    O3 K2 O12 1_455 2_665 78.86(6) ?
    O7 K2 O12 . 2_665 135.65(5) ?
    O10 K2 O9 1_545 1_545 53.02(5) ?
    O9 K2 O9 2_665 1_545 77.12(5) ?
    O3 K2 O9 1_455 1_545 133.51(5) ?
    O7 K2 O9 . 1_545 103.15(5) ?
    O12 K2 O9 2_665 1_545 57.14(5) ?
    O10 K2 O5 1_545 2_656 76.92(6) ?
    O9 K2 O5 2_665 2_656 131.30(5) ?
    O3 K2 O5 1_455 2_656 83.57(6) ?
    O7 K2 O5 . 2_656 72.55(5) ?
    O12 K2 O5 2_665 2_656 151.70(5) ?
    O9 K2 O5 1_545 2_656 128.64(5) ?
    O10 K2 As3 1_545 1_545 25.66(3) ?
    O9 K2 As3 2_665 1_545 91.84(5) ?
    O3 K2 As3 1_455 1_545 148.57(4) ?
    O7 K2 As3 . 1_545 90.99(5) ?
    O12 K2 As3 2_665 1_545 82.93(5) ?
    O9 K2 As3 1_545 1_545 27.42(3) ?
    O5 K2 As3 2_656 1_545 101.70(4) ?
    O10 K2 As1 1_545 1_455 135.28(4) ?
    O9 K2 As1 2_665 1_455 114.06(5) ?
    O3 K2 As1 1_455 1_455 25.63(3) ?
    O7 K2 As1 . 1_455 99.90(5) ?
    O12 K2 As1 2_665 1_455 104.49(4) ?
    O9 K2 As1 1_545 1_455 156.93(3) ?
    O5 K2 As1 2_656 1_455 60.25(4) ?
    As3 K2 As1 1_545 1_455 154.03(2) ?
    O10 K2 As3 1_545 2_665 120.46(5) ?
    O9 K2 As3 2_665 2_665 22.19(3) ?
    O3 K2 As3 1_455 2_665 89.60(5) ?
    O7 K2 As3 . 2_665 80.16(4) ?
    O12 K2 As3 2_665 2_665 58.83(4) ?
    O9 K2 As3 1_545 2_665 80.57(4) ?
    O5 K2 As3 2_656 2_665 143.46(3) ?
    As3 K2 As3 1_545 2_665 102.60(3) ?
    As1 K2 As3 1_455 2_665 102.46(3) ?
    O10 K2 As4 1_545 2_665 130.07(5) ?
    O9 K2 As4 2_665 2_665 67.39(4) ?
    O3 K2 As4 1_455 2_665 63.75(4) ?
    O7 K2 As4 . 2_665 125.94(4) ?
    O12 K2 As4 2_665 2_665 23.09(3) ?
    O9 K2 As4 1_545 2_665 77.51(4) ?
    O5 K2 As4 2_656 2_665 147.12(4) ?
    As3 K2 As4 1_545 2_665 104.51(3) ?
    As1 K2 As4 1_455 2_665 88.12(3) ?
    As3 K2 As4 2_665 2_665 46.153(19) ?
    O10 K2 As2 1_545 . 71.17(4) ?
    O9 K2 As2 2_665 . 81.89(4) ?
    O3 K2 As2 1_455 . 114.46(4) ?
    O7 K2 As2 . . 21.41(3) ?
    O12 K2 As2 2_665 . 156.80(4) ?
    O9 K2 As2 1_545 . 112.01(4) ?
    O5 K2 As2 2_656 . 51.49(3) ?
    As3 K2 As2 1_545 . 91.82(3) ?
    As1 K2 As2 1_455 . 90.09(3) ?
    As3 K2 As2 2_665 . 100.84(3) ?
    As4 K2 As2 2_665 . 145.27(2) ?
    O5 In1 O1 1_565 . 166.27(7) ?
    O5 In1 O14 1_565 . 93.20(7) ?
    O1 In1 O14 . . 96.26(8) ?
    O5 In1 O6 1_565 2_666 90.56(7) ?
    O1 In1 O6 . 2_666 81.66(7) ?
    O14 In1 O6 . 2_666 170.49(6) ?
    O5 In1 O10 1_565 . 106.60(7) ?
    O1 In1 O10 . . 83.61(7) ?
    O14 In1 O10 . . 88.56(6) ?
    O6 In1 O10 2_666 . 81.99(6) ?
    O5 In1 O2 1_565 2_766 80.65(7) ?
    O1 In1 O2 . 2_766 87.70(7) ?
    O14 In1 O2 . 2_766 101.65(6) ?
    O6 In1 O2 2_666 2_766 87.57(6) ?
    O10 In1 O2 . 2_766 167.27(6) ?
    O5 In1 K1 1_565 2_666 103.80(5) ?
    O1 In1 K1 . 2_666 62.60(6) ?
    O14 In1 K1 . 2_666 138.00(5) ?
    O6 In1 K1 2_666 2_666 48.79(5) ?
    O10 In1 K1 . 2_666 121.39(5) ?
    O2 In1 K1 2_766 2_666 45.94(4) ?
    O5 In1 K1 1_565 . 124.31(5) ?
    O1 In1 K1 . . 54.63(5) ?
    O14 In1 K1 . . 130.46(5) ?
    O6 In1 K1 2_666 . 41.42(4) ?
    O10 In1 K1 . . 52.98(5) ?
    O2 In1 K1 2_766 . 114.30(5) ?
    K1 In1 K1 2_666 . 68.45(3) ?
    O9 In2 O13 2_665 2_765 89.55(6) ?
    O9 In2 O3 2_665 . 172.63(6) ?
    O13 In2 O3 2_765 . 97.43(6) ?
    O9 In2 O8 2_665 . 84.32(7) ?
    O13 In2 O8 2_765 . 93.94(7) ?
    O3 In2 O8 . . 92.81(7) ?
    O9 In2 O7 2_665 . 81.95(6) ?
    O13 In2 O7 2_765 . 170.02(6) ?
    O3 In2 O7 . . 91.30(6) ?
    O8 In2 O7 . . 90.42(7) ?
    O9 In2 O12 2_665 1_545 87.43(7) ?
    O13 In2 O12 2_765 1_545 87.02(7) ?
    O3 In2 O12 . 1_545 95.25(7) ?
    O8 In2 O12 . 1_545 171.69(6) ?
    O7 In2 O12 . 1_545 87.39(7) ?
    O9 In2 K2 2_665 . 39.85(4) ?
    O13 In2 K2 2_765 . 125.79(5) ?
    O3 In2 K2 . . 134.41(5) ?
    O8 In2 K2 . . 97.40(5) ?
    O7 In2 K2 . . 44.56(5) ?
    O12 In2 K2 1_545 . 75.47(5) ?
    O9 In2 K2 2_665 2_655 54.43(5) ?
    O13 In2 K2 2_765 2_655 59.83(5) ?
    O3 In2 K2 . 2_655 131.59(5) ?
    O8 In2 K2 . 2_655 127.99(5) ?
    O7 In2 K2 . 2_655 110.57(5) ?
    O12 In2 K2 1_545 2_655 46.10(5) ?
    K2 In2 K2 . 2_655 71.84(3) ?
    O9 In2 K1 2_665 . 76.25(5) ?
    O13 In2 K1 2_765 . 130.97(5) ?
    O3 In2 K1 . . 97.27(5) ?
    O8 In2 K1 . . 38.84(5) ?
    O7 In2 K1 . . 51.90(5) ?
    O12 In2 K1 1_545 . 137.44(5) ?
    K2 In2 K1 . . 66.80(2) ?
    K2 In2 K1 2_655 . 130.47(2) ?
    O1 As1 O2 . . 114.49(9) ?
    O1 As1 O3 . . 114.04(9) ?
    O2 As1 O3 . . 110.79(8) ?
    O1 As1 O4 . . 102.79(9) ?
    O2 As1 O4 . . 107.73(8) ?
    O3 As1 O4 . . 106.13(8) ?
    O1 As1 K2 . 1_655 152.44(7) ?
    O2 As1 K2 . 1_655 69.60(6) ?
    O3 As1 K2 . 1_655 45.51(6) ?
    O4 As1 K2 . 1_655 101.41(6) ?
    O5 As2 O7 . . 116.83(9) ?
    O5 As2 O6 . . 111.77(8) ?
    O7 As2 O6 . . 109.04(9) ?
    O5 As2 O4 . . 102.19(8) ?
    O7 As2 O4 . . 109.84(8) ?
    O6 As2 O4 . . 106.52(8) ?
    O5 As2 K1 . . 148.49(6) ?
    O7 As2 K1 . . 62.78(7) ?
    O6 As2 K1 . . 48.98(6) ?
    O4 As2 K1 . . 107.28(6) ?
    O5 As2 K1 . 2_666 111.45(6) ?
    O7 As2 K1 . 2_666 130.87(7) ?
    O6 As2 K1 . 2_666 40.86(6) ?
    O4 As2 K1 . 2_666 66.62(6) ?
    K1 As2 K1 . 2_666 71.63(3) ?
    O5 As2 K2 . . 89.90(7) ?
    O7 As2 K2 . . 38.85(6) ?
    O6 As2 K2 . . 96.95(6) ?
    O4 As2 K2 . . 146.96(6) ?
    K1 As2 K2 . . 71.29(3) ?
    K1 As2 K2 2_666 . 136.85(2) ?
    O8 As3 O9 . . 115.24(8) ?
    O8 As3 O10 . . 113.16(8) ?
    O9 As3 O10 . . 107.16(8) ?
    O8 As3 O11 . . 108.46(8) ?
    O9 As3 O11 . . 105.13(8) ?
    O10 As3 O11 . . 107.11(8) ?
    O8 As3 K1 . . 52.42(6) ?
    O9 As3 K1 . . 113.45(6) ?
    O10 As3 K1 . . 64.39(6) ?
    O11 As3 K1 . . 141.33(6) ?
    O8 As3 K2 . 1_565 129.12(6) ?
    O9 As3 K2 . 1_565 63.41(6) ?
    O10 As3 K2 . 1_565 43.92(6) ?
    O11 As3 K2 . 1_565 121.20(6) ?
    K1 As3 K2 . 1_565 80.29(3) ?
    O8 As3 K2 . 2_665 135.36(6) ?
    O9 As3 K2 . 2_665 37.63(6) ?
    O10 As3 K2 . 2_665 109.87(6) ?
    O11 As3 K2 . 2_665 68.47(6) ?
    K1 As3 K2 . 2_665 149.98(2) ?
    K2 As3 K2 1_565 2_665 77.40(3) ?
    O12 As4 O13 . . 114.01(9) ?
    O12 As4 O14 . . 118.28(9) ?
    O13 As4 O14 . . 107.10(8) ?
    O12 As4 O11 . . 104.77(8) ?
    O13 As4 O11 . . 104.59(8) ?
    O14 As4 O11 . . 106.99(8) ?
    O12 As4 K1 . 1_655 151.68(6) ?
    O13 As4 K1 . 1_655 53.94(6) ?
    O14 As4 K1 . 1_655 55.64(7) ?
    O11 As4 K1 . 1_655 103.26(6) ?
    O12 As4 K2 . 2_665 43.87(7) ?
    O13 As4 K2 . 2_665 103.15(6) ?
    O14 As4 K2 . 2_665 149.68(6) ?
    O11 As4 K2 . 2_665 66.53(6) ?
    K1 As4 K2 1_655 2_665 153.30(2) ?
    As1 O1 In1 . . 137.71(10) ?
    As1 O1 K1 . . 129.03(8) ?
    In1 O1 K1 . . 93.24(6) ?
    As1 O1 K1 . 2_666 100.72(8) ?
    In1 O1 K1 . 2_666 84.15(6) ?
    K1 O1 K1 . 2_666 82.38(5) ?
    As1 O2 In1 . 2_766 129.48(9) ?
    As1 O2 K1 . 1_655 129.19(8) ?
    In1 O2 K1 2_766 1_655 99.93(6) ?
    As1 O3 In2 . . 120.25(8) ?
    As1 O3 K2 . 1_655 108.86(8) ?
    In2 O3 K2 . 1_655 126.82(7) ?
    As1 O4 As2 . . 120.04(9) y
    As2 O5 In1 . 1_545 130.44(9) ?
    As2 O5 K2 . 2_656 116.32(8) ?
    In1 O5 K2 1_545 2_656 113.24(6) ?
    As2 O6 In1 . 2_666 125.62(8) ?
    As2 O6 K1 . 2_666 115.60(8) ?
    In1 O6 K1 2_666 2_666 107.02(6) ?
    As2 O6 K1 . . 105.23(7) ?
    In1 O6 K1 2_666 . 96.99(6) ?
    K1 O6 K1 2_666 . 101.89(5) ?
    As2 O7 In2 . . 135.63(9) ?
    As2 O7 K2 . . 119.75(8) ?
    In2 O7 K2 . . 103.52(6) ?
    As2 O7 K1 . . 90.47(8) ?
    In2 O7 K1 . . 97.04(7) ?
    K2 O7 K1 . . 92.93(5) ?
    As3 O8 In2 . . 142.75(9) ?
    As3 O8 K1 . . 99.81(8) ?
    In2 O8 K1 . . 112.46(7) ?
    As3 O9 In2 . 2_665 127.85(8) ?
    As3 O9 K2 . 2_665 120.18(8) ?
    In2 O9 K2 2_665 2_665 109.90(6) ?
    As3 O9 K2 . 1_565 89.16(7) ?
    In2 O9 K2 2_665 1_565 93.39(6) ?
    K2 O9 K2 2_665 1_565 102.88(5) ?
    As3 O10 In1 . . 123.52(8) ?
    As3 O10 K2 . 1_565 110.42(7) ?
    In1 O10 K2 . 1_565 123.98(7) ?
    As3 O10 K1 . . 87.04(6) ?
    In1 O10 K1 . . 93.87(6) ?
    K2 O10 K1 1_565 . 103.39(6) ?
    As3 O11 As4 . . 118.77(9) y
    As4 O12 In2 . 1_565 145.24(10) ?
    As4 O12 K2 . 2_665 113.04(8) ?
    In2 O12 K2 1_565 2_665 101.71(7) ?
    As4 O13 In2 . 2_765 127.33(9) ?
    As4 O13 K1 . 1_655 99.88(7) ?
    In2 O13 K1 2_765 1_655 132.34(7) ?
    As4 O14 In1 . . 124.72(9) ?
    As4 O14 K1 . 1_655 97.99(8) ?
    In1 O14 K1 . 1_655 122.74(7) ?
_shelx_hkl_file
;
   0   0   2  733.10   11.90   1
   0   0  -2  739.20   11.90   1
   0   0   3  304.40    5.20   1
   0   0  -3  291.60    5.80   1
   0   0   4 6027.80   93.60   1
   0   0  -4 5984.20   92.50   1
   0   0   5  478.80    8.10   1
   0   0  -5  480.80    8.20   1
   0   0   6 1757.30   28.60   1
   0   0  -6 1791.50   29.20   1
   0   0   7  142.90    3.00   1
   0   0  -7  147.00    3.50   1
   0   0   8  148.80    3.20   1
   0   0  -8  139.40    3.70   1
   0   0   9  871.80   17.20   1
   0   0  -9  873.60   17.30   1
   0   0  10  774.60   15.80   1
   0   0 -10  769.40   15.70   1
   0   0  11    9.20    1.70   1
   0   0 -11    4.70    2.10   1
   0   0  12  288.50    7.40   1
   0   0 -12  287.80    7.60   1
   0   0  13  731.20   17.10   1
   0   0 -13  721.60   16.80   1
   0   0  14    4.90    1.90   1
   0   0 -14    1.50    2.00   1
   0   0  15   83.30    5.20   1
   0   0 -15   89.40    4.90   1
   0   0  16  237.80   11.60   1
   0   0 -16  221.10    9.50   1
   0   1 -16   46.00    4.10   1
   0  -1  16   45.20    4.70   1
   0   1 -15    0.10    2.10   1
   0  -1  15    2.20    2.60   1
   0   1 -14  448.00   12.40   1
   0  -1  14  448.10   12.40   1
   0   1 -13   41.80    2.70   1
   0  -1  13   39.00    2.40   1
   0   1 -12 1617.10   33.70   1
   0  -1  12 1641.50   34.70   1
   0   1 -11  168.70    5.90   1
   0  -1  11  169.30    5.90   1
   0   1 -10  126.30    3.70   1
   0  -1  10  118.10    3.30   1
   0   1  -9   37.30    1.80   1
   0  -1   9   34.60    1.60   1
   0   1  -8 1616.60   30.20   1
   0  -1   8 1629.50   30.80   1
   0   1  -7 1187.70   20.00   1
   0  -1   7 1200.20   20.20   1
   0   1  -6   11.50    0.60   1
   0  -1   6   11.40    0.60   1
   0   1  -5  350.90    5.60   1
   0  -1   5  351.50    5.50   1
   0   1  -4  699.60   10.50   1
   0  -1   4  694.90   11.70   1
   0   1  -3 1545.60   22.20   1
   0  -1   3 1498.20   24.20   1
   0   1  -2   42.30    0.80   1
   0  -1   2   41.40    0.80   1
   0   1  -1    2.50    0.20   1
   0  -1   1    3.20    0.20   1
   0   1   0    6.80    0.40   1
   0  -1   0    7.10    0.30   1
   0   1   1   41.00    0.70   1
   0  -1  -1   38.00    0.90   1
   0   1   2  599.30    7.40   1
   0  -1  -2  610.00    7.60   1
   0   1   3  780.10   10.40   1
   0  -1  -3  796.70    9.80   1
   0   1   4  283.80    5.00   1
   0  -1  -4  279.90    4.00   1
   0   1   5   97.10    2.10   1
   0  -1  -5  100.10    1.70   1
   0   1   6  276.90    4.60   1
   0  -1  -6  288.70    4.30   1
   0   1   7    8.70    1.10   1
   0  -1  -7    6.60    1.30   1
   0   1   8  418.20    7.70   1
   0  -1  -8  427.00    9.20   1
   0   1   9  112.60    3.00   1
   0  -1  -9  110.70    3.80   1
   0   1  10   39.10    1.80   1
   0  -1 -10   41.30    2.60   1
   0   1  11   83.80    2.80   1
   0  -1 -11   81.30    3.80   1
   0   1  12 1378.10   29.40   1
   0  -1 -12 1347.50   28.70   1
   0   1  13   25.10    1.90   1
   0  -1 -13   23.10    2.10   1
   0   1  14   66.20    3.20   1
   0  -1 -14   66.10    3.80   1
   0   1  15   11.40    3.20   1
   0  -1 -15    8.80    2.70   1
   0   1  16  306.80   19.30   1
   0  -1 -16  300.40   14.70   1
   0   2 -16  175.90    8.10   1
   0  -2  16  162.80    9.20   1
   0   2 -15    2.40    2.40   1
   0  -2  15    5.10    2.10   1
   0   2 -14   56.50    3.50   1
   0  -2  14   61.10    3.40   1
   0   2 -13  910.70   21.50   1
   0  -2  13  953.80   21.30   1
   0   2 -12   55.40    2.80   1
   0  -2  12   58.80    2.70   1
   0   2 -11   43.80    3.10   1
   0  -2  11   40.20    2.50   1
   0   2 -10  249.50    6.20   1
   0  -2  10  253.70    6.20   1
   0   2  -9 2526.60   41.90   1
   0  -2   9 2483.60   46.80   1
   0   2  -8  542.70    9.50   1
   0  -2   8  520.80    9.10   1
   0   2  -7  575.70   11.70   1
   0  -2   7  571.00    9.70   1
   0   2  -6  824.90   12.40   1
   0  -2   6  811.70   13.90   1
   0   2  -5 1329.30   19.50   1
   0  -2   5 1293.70   21.30   1
   0   2  -4 1548.40   22.60   1
   0  -2   4 1575.80   22.80   1
   0   2  -3 1498.40   19.60   1
   0  -2   3 1508.00   21.90   1
   0   2  -2  109.40    2.00   1
   0  -2   2  107.40    2.00   1
   0   2  -1   82.20    1.80   1
   0  -2   1   83.50    1.60   1
   0   2   0 7301.20  130.50   1
   0  -2   0 7120.10  110.50   1
   0   2   1  532.40    7.90   1
   0  -2  -1  545.10    8.20   1
   0   2   2 1383.90   18.20   1
   0  -2  -2 1418.90   20.40   1
   0   2   3  250.90    3.60   1
   0  -2  -3  255.50    3.40   1
   0   2   4 3172.20   44.70   1
   0  -2  -4 3323.10   39.50   1
   0   2   5  603.30    8.20   1
   0  -2  -5  606.90    7.70   1
   0   2   6 4142.50   58.00   1
   0  -2  -6 4446.00   57.40   1
   0   2   7   53.20    1.50   1
   0  -2  -7   49.30    1.40   1
   0   2   8  452.30    8.20   1
   0  -2  -8  469.20    8.80   1
   0   2   9  224.70    5.10   1
   0  -2  -9  226.50    6.60   1
   0   2  10  961.40   19.40   1
   0  -2 -10  995.60   24.60   1
   0   2  11    3.90    1.10   1
   0  -2 -11    1.00    2.00   1
   0   2  12  435.70   10.70   1
   0  -2 -12  415.20   13.10   1
   0   2  13    6.70    1.60   1
   0  -2 -13    5.20    2.00   1
   0   2  14   12.60    2.30   1
   0  -2 -14   16.60    2.20   1
   0   2  15   73.10    5.10   1
   0  -2 -15   76.80    4.40   1
   0   2  16  742.60   42.30   1
   0  -2 -16  770.30   30.10   1
   0   3 -16   59.40    4.70   1
   0  -3  16   61.00    5.20   1
   0   3 -15   39.30    3.40   1
   0  -3  15   34.20    3.20   1
   0   3 -14  518.90   14.30   1
   0  -3  14  517.00   13.90   1
   0   3 -13   49.60    3.10   1
   0  -3  13   57.90    3.00   1
   0   3 -12  225.10    6.60   1
   0  -3  12  220.20    6.50   1
   0   3 -11   50.10    3.30   1
   0  -3  11   52.70    2.40   1
   0   3 -10  233.70    6.00   1
   0  -3  10  225.40    5.70   1
   0   3  -9  169.30    3.50   1
   0  -3   9  169.10    3.70   1
   0   3  -8 2429.70   39.60   1
   0  -3   8 2366.20   43.70   1
   0   3  -7 1984.00   32.50   1
   0  -3   7 1946.10   36.30   1
   0   3  -6  168.50    3.00   1
   0  -3   6  162.80    3.30   1
   0   3  -5    4.90    0.50   1
   0  -3   5    6.30    0.70   1
   0   3  -4 2789.00   36.10   1
   0  -3   4 2764.40   39.30   1
   0   3  -3  522.80    8.20   1
   0  -3   3  525.60    8.30   1
   0   3  -2  444.10    7.80   1
   0  -3   2  451.30    7.10   1
   0   3  -1  315.30    5.20   1
   0  -3   1  318.20    4.70   1
   0   3   0   24.90    0.60   1
   0  -3   0   23.30    0.70   1
   0   3   1  175.50    2.70   1
   0  -3  -1  181.10    3.10   1
   0   3   2 1128.70   15.10   1
   0  -3  -2 1172.80   17.00   1
   0   3   3    3.30    0.40   1
   0  -3  -3    2.90    0.40   1
   0   3   4 1307.60   17.30   1
   0  -3  -4 1365.10   16.70   1
   0   3   5   12.20    0.60   1
   0  -3  -5   13.20    0.60   1
   0   3   6    4.10    0.50   1
   0  -3  -6    3.50    0.40   1
   0   3   7 1222.10   20.40   1
   0  -3  -7 1248.70   19.30   1
   0   3   8 1032.70   24.70   1
   0  -3  -8 1090.20   21.80   1
   0   3   9   25.00    1.90   1
   0  -3  -9   24.00    1.60   1
   0   3  10    2.60    1.30   1
   0  -3 -10    3.80    1.50   1
   0   3  11  571.10   15.70   1
   0  -3 -11  565.90   15.20   1
   0   3  12  689.70   19.00   1
   0  -3 -12  685.40   19.70   1
   0   3  13    2.70    1.90   1
   0  -3 -13    3.70    2.30   1
   0   3  14  123.40    6.10   1
   0  -3 -14  114.10    6.40   1
   0   3  15  105.00    6.30   1
   0  -3 -15  100.60    5.30   1
   0   3  16  189.80   14.70   1
   0  -3 -16  181.50   10.60   1
   0   4 -15   81.40    5.20   1
   0  -4  15   78.30    4.70   1
   0   4 -14  392.90   13.20   1
   0  -4  14  389.70   13.00   1
   0   4 -13  204.50    7.10   1
   0  -4  13  214.40    6.70   1
   0   4 -12   89.00    4.10   1
   0  -4  12   93.70    3.80   1
   0   4 -11  548.30   15.40   1
   0  -4  11  551.60   13.20   1
   0   4 -10  592.90   13.10   1
   0  -4  10  587.30   11.40   1
   0   4  -9  605.80   10.10   1
   0  -4   9  581.30   12.30   1
   0   4  -8  417.70    7.00   1
   0  -4   8  392.40    8.60   1
   0   4  -7  765.60   11.90   1
   0  -4   7  742.20   14.80   1
   0   4  -6   27.60    0.90   1
   0  -4   6   30.50    1.40   1
   0   4  -5 2454.10   40.00   1
   0  -4   5 2372.80   38.20   1
   0   4  -4  505.70    8.10   1
   0  -4   4  505.50    7.50   1
   0   4  -3 1757.50   29.60   1
   0  -4   3 1762.00   23.70   1
   0   4  -2  156.00    3.00   1
   0  -4   2  157.90    2.60   1
   0   4  -1  546.10    8.70   1
   0  -4   1  548.80    8.70   1
   0   4   0 2453.00   35.40   1
   0  -4   0 2479.10   39.80   1
   0   4   1   20.40    0.70   1
   0  -4  -1   21.90    0.80   1
   0   4   2  328.70    4.80   1
   0  -4  -2  336.70    5.50   1
   0   4   3  798.30   11.30   1
   0  -4  -3  836.90   13.00   1
   0   4   4  440.90    6.50   1
   0  -4  -4  455.60    6.60   1
   0   4   5 1064.20   15.90   1
   0  -4  -5 1098.10   13.90   1
   0   4   6  792.10   12.40   1
   0  -4  -6  822.90   11.70   1
   0   4   7  692.10   11.90   1
   0  -4  -7  710.30   11.10   1
   0   4   8   75.70    2.30   1
   0  -4  -8   70.40    2.60   1
   0   4   9 1001.70   25.00   1
   0  -4  -9  973.90   24.60   1
   0   4  10  754.80   20.10   1
   0  -4 -10  740.20   19.30   1
   0   4  11    1.40    1.50   1
   0  -4 -11   -0.20    1.60   1
   0   4  12  283.70    9.20   1
   0  -4 -12  263.70    9.20   1
   0   4  13  504.70   16.60   1
   0  -4 -13  480.70   16.30   1
   0   4  14   60.50    4.40   1
   0  -4 -14   56.50    4.60   1
   0   4  15   16.30    5.10   1
   0  -4 -15   29.50    6.50   1
   0   4  16  430.40   27.60   1
   0  -4 -16  433.30   20.50   1
   0   5 -15  190.40    8.60   1
   0  -5  15  199.80   10.80   1
   0   5 -14  323.70   11.70   1
   0  -5  14  340.00   11.80   1
   0   5 -13  214.50    7.60   1
   0  -5  13  212.00    7.30   1
   0   5 -12   78.10    4.00   1
   0  -5  12   83.10    3.90   1
   0   5 -11  369.20    9.90   1
   0  -5  11  370.20    8.50   1
   0   5 -10  289.20    9.30   1
   0  -5  10  283.60    6.50   1
   0   5  -9   65.80    2.90   1
   0  -5   9   57.80    2.30   1
   0   5  -8  595.00   12.90   1
   0  -5   8  600.40   13.10   1
   0   5  -7   57.20    2.40   1
   0  -5   7   59.80    2.10   1
   0   5  -6  221.80    5.30   1
   0  -5   6  230.90    5.20   1
   0   5  -5  552.00   11.40   1
   0  -5   5  554.00   10.00   1
   0   5  -4  947.40   23.00   1
   0  -5   4 1002.20   16.80   1
   0   5  -3 1039.60   20.40   1
   0  -5   3 1034.20   15.50   1
   0   5  -2 5306.10   97.40   1
   0  -5   2 5486.20   99.80   1
   0   5  -1  176.40    3.80   1
   0  -5   1  178.40    3.10   1
   0   5   0    2.90    0.80   1
   0  -5   0    3.30    0.90   1
   0   5   1 1638.60   22.10   1
   0  -5  -1 1709.60   25.70   1
   0   5   2 5637.50   72.90   1
   0  -5  -2 6049.00   96.10   1
   0   5   3   67.10    1.50   1
   0  -5  -3   66.00    1.90   1
   0   5   4  365.10    5.70   1
   0  -5  -4  376.50    6.40   1
   0   5   5   47.90    1.50   1
   0  -5  -5   49.10    1.50   1
   0   5   6   91.90    2.30   1
   0  -5  -6   93.60    3.00   1
   0   5   7  611.50   11.10   1
   0  -5  -7  617.50   11.50   1
   0   5   8 1374.20   23.80   1
   0  -5  -8 1336.80   26.70   1
   0   5   9    2.70    1.40   1
   0  -5  -9    4.40    1.60   1
   0   5  10  154.20    5.80   1
   0  -5 -10  141.80    5.60   1
   0   5  11  850.00   22.50   1
   0  -5 -11  857.40   23.00   1
   0   5  12  649.80   18.40   1
   0  -5 -12  650.40   19.20   1
   0   5  13   -0.40    2.90   1
   0  -5 -13    1.60    2.30   1
   0   5  14  271.70   12.30   1
   0  -5 -14  261.50   12.40   1
   0   5  15  340.80   22.00   1
   0  -5 -15  331.80   22.60   1
   0   6 -14  348.00   13.20   1
   0  -6  14  344.60   16.00   1
   0   6 -13  255.70   10.10   1
   0  -6  13  278.40   12.90   1
   0   6 -12    0.10    2.00   1
   0  -6  12   -4.30    2.10   1
   0   6 -11  507.00   13.50   1
   0  -6  11  511.80   11.70   1
   0   6 -10  837.00   23.60   1
   0  -6  10  865.90   20.70   1
   0   6  -9   29.50    2.30   1
   0  -6   9   24.00    1.70   1
   0   6  -8   25.90    2.00   1
   0  -6   8   26.40    1.60   1
   0   6  -7   79.60    3.10   1
   0  -6   7   76.50    2.70   1
   0   6  -6  228.20    7.20   1
   0  -6   6  234.60    5.40   1
   0   6  -5   51.00    3.20   1
   0  -6   5   50.70    1.90   1
   0   6  -4    7.00    1.10   1
   0  -6   4    7.30    0.50   1
   0   6  -3  141.90    3.80   1
   0  -6   3  141.30    3.40   1
   0   6  -2    3.10    0.90   1
   0  -6   2    5.20    0.50   1
   0   6  -1   47.60    1.70   1
   0  -6   1   44.10    1.50   1
   0   6   0   87.00    2.50   1
   0  -6   0   84.40    3.20   1
   0   6   1   97.80    2.20   1
   0  -6  -1   96.30    3.40   1
   0   6   2    3.50    0.60   1
   0  -6  -2    4.40    0.90   1
   0   6   3   35.20    1.30   1
   0  -6  -3   37.90    1.70   1
   0   6   4  231.50    4.60   1
   0  -6  -4  240.70    5.00   1
   0   6   5  270.40    6.30   1
   0  -6  -5  267.90    5.60   1
   0   6   6   45.70    2.10   1
   0  -6  -6   39.90    1.90   1
   0   6   7   10.90    1.40   1
   0  -6  -7    2.80    1.30   1
   0   6   8  130.00    4.10   1
   0  -6  -8  119.80    3.80   1
   0   6   9 1080.60   28.30   1
   0  -6  -9 1029.00   27.40   1
   0   6  10  301.30   10.00   1
   0  -6 -10  290.30   10.40   1
   0   6  11    0.60    1.80   1
   0  -6 -11    1.00    2.80   1
   0   6  12  145.70    6.80   1
   0  -6 -12  133.80    6.80   1
   0   6  13 1150.80   49.50   1
   0  -6 -13 1111.90   33.30   1
   0   6  14  123.30   11.30   1
   0  -6 -14  113.40   10.50   1
   0   6  15   35.60    7.70   1
   0  -6 -15   11.30    5.50   1
   0   7 -14    5.50    3.10   1
   0  -7  14    6.20    3.20   1
   0   7 -13   34.70    3.80   1
   0  -7  13   41.60    4.40   1
   0   7 -12   27.50    3.30   1
   0  -7  12   29.90    3.70   1
   0   7 -11  669.40   18.10   1
   0  -7  11  634.50   21.70   1
   0   7 -10   40.20    3.00   1
   0  -7  10   36.10    2.90   1
   0   7  -9   97.20    5.20   1
   0  -7   9   88.00    4.40   1
   0   7  -8    5.80    2.20   1
   0  -7   8    7.00    1.10   1
   0   7  -7  198.60    7.30   1
   0  -7   7  193.80    5.60   1
   0   7  -6  224.50    6.20   1
   0  -7   6  225.60    5.90   1
   0   7  -5  766.50   16.20   1
   0  -7   5  706.20   18.10   1
   0   7  -4   23.90    1.60   1
   0  -7   4   21.40    2.30   1
   0   7  -3  164.80    5.80   1
   0  -7   3  166.10    4.60   1
   0   7  -2 1506.10   29.00   1
   0  -7   2 1528.90   29.30   1
   0   7  -1 1354.40   26.40   1
   0  -7   1 1393.60   27.10   1
   0   7   0  447.80    9.70   1
   0  -7   0  451.50    9.60   1
   0   7   1 1872.20   35.70   1
   0  -7  -1 1883.50   44.10   1
   0   7   2 3511.90   56.20   1
   0  -7  -2 3561.50   81.30   1
   0   7   3  143.10    3.20   1
   0  -7  -3  142.70    4.20   1
   0   7   4 1850.10   30.90   1
   0  -7  -4 1903.10   32.00   1
   0   7   5  703.80   15.00   1
   0  -7  -5  708.50   13.50   1
   0   7   6 1112.00   22.60   1
   0  -7  -6 1093.40   22.50   1
   0   7   7   10.30    1.30   1
   0  -7  -7    8.40    1.60   1
   0   7   8 1900.30   39.70   1
   0  -7  -8 1924.10   39.90   1
   0   7   9  197.10    6.00   1
   0  -7  -9  197.00    6.30   1
   0   7  10   -0.30    1.90   1
   0  -7 -10   -0.90    2.10   1
   0   7  11   12.00    2.70   1
   0  -7 -11   13.80    2.70   1
   0   7  12  301.40   12.10   1
   0  -7 -12  267.40   11.20   1
   0   7  13   10.10    3.00   1
   0  -7 -13    0.40    3.00   1
   0   7  14  380.00   25.00   1
   0  -7 -14  358.90   25.30   1
   0   8 -13  142.20    9.20   1
   0  -8  13  142.70    8.90   1
   0   8 -12   25.10    4.60   1
   0  -8  12   25.70    4.30   1
   0   8 -11  253.80   12.20   1
   0  -8  11  228.30   16.90   1
   0   8 -10  852.60   26.10   1
   0  -8  10  823.40   26.10   1
   0   8  -9    9.30    2.90   1
   0  -8   9    6.20    2.50   1
   0   8  -8    0.20    1.60   1
   0  -8   8    0.10    1.90   1
   0   8  -7  262.20    7.60   1
   0  -8   7  253.10    8.90   1
   0   8  -6 1851.40   38.70   1
   0  -8   6 1757.80   43.90   1
   0   8  -5  191.80    5.70   1
   0  -8   5  189.10    6.70   1
   0   8  -4   75.10    3.60   1
   0  -8   4   75.80    5.00   1
   0   8  -3   26.80    1.70   1
   0  -8   3   25.10    2.40   1
   0   8  -2  390.90    8.70   1
   0  -8   2  366.90   10.60   1
   0   8  -1   39.40    1.70   1
   0  -8   1   40.00    1.90   1
   0   8   0    6.90    0.90   1
   0  -8   0    3.70    1.20   1
   0   8   1  130.70    4.10   1
   0  -8  -1  141.10    4.20   1
   0   8   2   30.00    1.50   1
   0  -8  -2   27.00    1.80   1
   0   8   3   83.90    2.40   1
   0  -8  -3   82.70    3.80   1
   0   8   4   72.70    2.90   1
   0  -8  -4   70.10    3.00   1
   0   8   5   95.00    4.50   1
   0  -8  -5   95.10    3.70   1
   0   8   6  125.00    4.30   1
   0  -8  -6  126.40    4.40   1
   0   8   7    3.00    1.20   1
   0  -8  -7    4.20    1.50   1
   0   8   8  246.20    7.30   1
   0  -8  -8  239.30    7.50   1
   0   8   9   29.40    2.30   1
   0  -8  -9   25.80    2.40   1
   0   8  10   45.20    4.20   1
   0  -8 -10   39.70    4.10   1
   0   8  11   -0.90    2.10   1
   0  -8 -11   -0.90    2.70   1
   0   8  12  142.90    8.20   1
   0  -8 -12  149.30    8.40   1
   0   8  13  190.90   13.60   1
   0  -8 -13  168.10   14.60   1
   0   9 -12   13.40    4.70   1
   0  -9  12   11.30    3.60   1
   0   9 -11  207.80   11.00   1
   0  -9  11  190.90   15.30   1
   0   9 -10  130.30    7.80   1
   0  -9  10  119.40    7.20   1
   0   9  -9  742.70   24.80   1
   0  -9   9  713.30   23.60   1
   0   9  -8  148.70    7.50   1
   0  -9   8  154.30    6.90   1
   0   9  -7  340.70   12.10   1
   0  -9   7  343.70   11.50   1
   0   9  -6  244.20    9.30   1
   0  -9   6  223.10    8.30   1
   0   9  -5  977.40   27.80   1
   0  -9   5  979.40   27.60   1
   0   9  -4  571.90   13.90   1
   0  -9   4  553.00   16.80   1
   0   9  -3   64.60    2.60   1
   0  -9   3   67.20    4.20   1
   0   9  -2  340.30   11.00   1
   0  -9   2  329.30   10.40   1
   0   9  -1  814.80   17.50   1
   0  -9   1  805.20   21.80   1
   0   9   0  401.30    9.20   1
   0  -9   0  383.50   11.60   1
   0   9   1  644.60   18.10   1
   0  -9  -1  652.30   17.40   1
   0   9   2  699.70   15.80   1
   0  -9  -2  692.00   19.40   1
   0   9   3    3.30    1.90   1
   0  -9  -3    7.80    2.40   1
   0   9   4  297.10    8.20   1
   0  -9  -4  303.30    8.00   1
   0   9   5  978.10   22.60   1
   0  -9  -5  941.50   21.30   1
   0   9   6  361.40   10.10   1
   0  -9  -6  347.00    9.60   1
   0   9   7   77.60    4.30   1
   0  -9  -7   86.60    4.00   1
   0   9   8  543.30   18.40   1
   0  -9  -8  486.80   17.10   1
   0   9   9  325.10   10.60   1
   0  -9  -9  300.10   12.00   1
   0   9  10   44.30    4.20   1
   0  -9 -10   38.80    4.70   1
   0   9  11  138.60    7.90   1
   0  -9 -11  134.40    8.40   1
   0   9  12  227.80   16.60   1
   0  -9 -12  211.10   16.40   1
   0  10 -10  174.40   10.30   1
   0 -10  10  173.00    9.80   1
   0  10  -9   44.60    5.60   1
   0 -10   9   40.80    4.60   1
   0  10  -8  122.60    7.80   1
   0 -10   8  111.20    6.90   1
   0  10  -7   74.00    5.60   1
   0 -10   7   72.30    5.10   1
   0  10  -6  788.20   26.00   1
   0 -10   6  747.50   24.00   1
   0  10  -5  194.60    8.60   1
   0 -10   5  180.50    8.00   1
   0  10  -4  136.30    6.50   1
   0 -10   4  129.60    6.40   1
   0  10  -3  108.10    5.70   1
   0 -10   3   93.50    5.10   1
   0  10  -2  647.90   19.60   1
   0 -10   2  683.80   16.90   1
   0  10  -1  472.40   14.90   1
   0 -10   1  455.30   13.90   1
   0  10   0  546.30   24.50   1
   0 -10   0  508.60   16.10   1
   0  10   1   28.70    3.00   1
   0 -10  -1   28.30    3.10   1
   0  10   2   80.20    4.80   1
   0 -10  -2   79.70    5.00   1
   0  10   3  295.90   10.30   1
   0 -10  -3  274.20    8.20   1
   0  10   4   21.40    3.20   1
   0 -10  -4   17.60    2.60   1
   0  10   5   35.10    3.60   1
   0 -10  -5   38.70    3.40   1
   0  10   6  147.10    7.20   1
   0 -10  -6  142.70    5.80   1
   0  10   7    2.10    2.20   1
   0 -10  -7   12.20    2.70   1
   0  10   8  371.20   12.90   1
   0 -10  -8  328.70   10.80   1
   0  10   9    9.40    4.20   1
   0 -10  -9    7.80    3.10   1
   0  10  10  286.50   18.70   1
   0 -10 -10  283.00   13.60   1
   0 -10 -11   -3.10    5.10   1
   0  11  -9  558.00   35.30   1
   0 -11   9  536.60   32.50   1
   0  11  -8   25.80    4.70   1
   0 -11   8   28.10    4.10   1
   0  11  -7    5.10    3.60   1
   0 -11   7    8.60    3.20   1
   0  11  -6   44.10    5.20   1
   0 -11   6   47.90    4.70   1
   0  11  -5  426.80   18.00   1
   0 -11   5  431.40   17.30   1
   0  11  -4  293.20   12.10   1
   0 -11   4  271.50   11.00   1
   0  11  -3   46.90    4.30   1
   0 -11   3   45.50    4.10   1
   0  11  -2   26.90    4.00   1
   0 -11   2   22.90    3.50   1
   0  11  -1  427.70   22.60   1
   0 -11   1  414.20   12.40   1
   0  11   0  438.70   22.50   1
   0 -11   0  421.20   15.30   1
   0  11   1   32.50    3.40   1
   0 -11  -1   29.30    3.50   1
   0  11   2    8.00    2.50   1
   0 -11  -2    5.80    3.10   1
   0  11   3   10.10    2.80   1
   0 -11  -3   12.70    2.60   1
   0  11   4   99.10    5.80   1
   0 -11  -4   93.40    4.60   1
   0  11   5   87.30    5.90   1
   0 -11  -5   87.70    4.90   1
   0  11   6    2.70    2.60   1
   0 -11  -6    0.00    2.10   1
   0  11   7  369.50   23.80   1
   0 -11  -7  333.50   12.20   1
   0  11   8  101.50    9.80   1
   0 -11  -8   96.40    5.60   1
   0  11   9   81.70    9.80   1
   0 -11  -9   63.50    6.40   1
   0  12  -6  157.20    9.50   1
   0 -12   6  143.40    8.90   1
   0  12  -5   31.80    4.80   1
   0 -12   5   25.90    4.80   1
   0  12  -4   56.60    5.50   1
   0 -12   4   54.80    5.20   1
   0  12  -3  316.40   15.10   1
   0 -12   3  293.70   13.70   1
   0  12  -2   26.80    4.60   1
   0 -12   2   30.90    4.90   1
   0  12  -1  648.50   38.10   1
   0 -12   1  605.80   24.80   1
   0  12   0  173.20    8.90   1
   0 -12   0  168.00    7.50   1
   0  12   1  113.30    6.90   1
   0 -12  -1  102.40    6.90   1
   0  12   2   26.00    4.20   1
   0 -12  -2   11.20    2.60   1
   0  12   3 1228.60   44.40   1
   0 -12  -3 1186.80   35.30   1
   0  12   4  320.20   14.80   1
   0 -12  -4  290.90   11.20   1
   0  12   5   41.40    6.40   1
   0 -12  -5   34.10    3.80   1
   0  12   6  249.10   18.50   1
   0 -12  -6  245.40   10.40   1
   0  12   7  277.70   20.30   1
   0 -12  -7  243.50   10.70   1
   0  13  -2   13.90    5.50   1
   0 -13   2    2.90    3.40   1
   0  13  -1   34.50    4.90   1
   0 -13   1   30.60    4.90   1
   0  13   0    8.20    3.60   1
   0 -13   0   10.20    3.60   1
   0  13   1   13.10    3.80   1
   0 -13  -1   15.80    3.20   1
   0  13   2    5.50    3.50   1
   0 -13  -2   -2.70    3.80   1
   0  13   3   57.90    8.20   1
   0 -13  -3   51.20    5.80   1
   1 -12  -6   53.30    4.60   1
  -1  12   6   50.10    7.50   1
   1 -12  -5   -1.10    2.50   1
  -1  12   5    1.80    2.90   1
   1 -12  -4    3.10    2.70   1
  -1  12   4    0.10    3.90   1
   1 -12  -3   16.50    3.50   1
  -1  12   3   16.10    3.90   1
   1 -12  -2  229.90    9.40   1
  -1  12   2  232.60   11.40   1
   1 -12  -1  503.90   22.10   1
  -1  12   1  584.80   23.60   1
   1 -12   0  388.40   17.10   1
  -1  12   0  370.80   16.30   1
   1 -12   1   35.80    5.50   1
  -1  12  -1   32.60    4.50   1
   1 -12   2    0.40    3.50   1
  -1  12  -2   -0.30    4.50   1
   1 -12   3  554.50   24.30   1
  -1  12  -3  596.40   25.30   1
   1 -12   4  214.70   11.50   1
  -1  12  -4  228.70   12.20   1
   1 -12   5  100.00    7.20   1
  -1  12  -5   96.50    7.70   1
   1 -11  -9  227.70   17.90   1
   1 -11  -8  558.10   23.20   1
  -1  11   8  562.20   31.60   1
   1 -11  -7   56.60    4.20   1
  -1  11   7   54.90    5.00   1
   1 -11  -6  371.60   13.50   1
  -1  11   6  385.10   17.20   1
   1 -11  -5  444.40   14.90   1
  -1  11   5  451.00   19.00   1
   1 -11  -4  552.80   15.70   1
  -1  11   4  604.40   20.30   1
   1 -11  -3   40.60    4.10   1
  -1  11   3   42.60    4.00   1
   1 -11  -2  711.90   24.90   1
  -1  11   2  733.90   23.10   1
   1 -11  -1  604.40   21.50   1
  -1  11   1  639.20   22.50   1
   1 -11   0    9.90    3.00   1
  -1  11   0   12.60    3.10   1
   1 -11   1   70.40    5.10   1
  -1  11  -1   76.90    7.50   1
   1 -11   2  226.10    9.70   1
  -1  11  -2  229.10   10.30   1
   1 -11   3  734.70   24.40   1
  -1  11  -3  742.30   23.70   1
   1 -11   4  110.30    7.00   1
  -1  11  -4  109.90    6.80   1
   1 -11   5   39.90    4.50   1
  -1  11  -5   29.00    4.50   1
   1 -11   6   71.40    5.60   1
  -1  11  -6   73.40    6.00   1
   1 -11   7  286.30   14.00   1
  -1  11  -7  266.70   13.80   1
   1 -11   8  329.70   15.80   1
  -1  11  -8  351.90   16.90   1
   1 -10 -10   12.60    5.70   1
   1 -10  -9  192.90   10.10   1
  -1  10   9  213.20   15.10   1
   1 -10  -8  228.20    9.00   1
  -1  10   8  229.00   11.20   1
   1 -10  -7    3.40    2.50   1
  -1  10   7    2.00    2.60   1
   1 -10  -6    0.10    2.40   1
  -1  10   6   13.10    3.40   1
   1 -10  -5   90.80    4.60   1
  -1  10   5   92.70    5.60   1
   1 -10  -4  135.30    5.30   1
  -1  10   4  132.80    6.40   1
   1 -10  -3   69.60    4.50   1
  -1  10   3   75.20    4.60   1
   1 -10  -2   54.70    4.00   1
  -1  10   2   61.60    4.30   1
   1 -10  -1    6.70    2.60   1
  -1  10   1    8.40    2.50   1
   1 -10   0    7.60    2.70   1
  -1  10   0   12.60    5.00   1
   1 -10   1   29.80    3.20   1
  -1  10  -1   27.90    3.20   1
   1 -10   2   19.20    2.90   1
  -1  10  -2   18.30    3.00   1
   1 -10   3  552.40   16.60   1
  -1  10  -3  545.20   17.10   1
   1 -10   4  152.20    7.00   1
  -1  10  -4  167.00    7.60   1
   1 -10   5  587.60   18.50   1
  -1  10  -5  587.70   20.00   1
   1 -10   6  139.90    7.20   1
  -1  10  -6  151.30    7.60   1
   1 -10   7  319.40   14.30   1
  -1  10  -7  329.90   14.80   1
   1 -10   8  185.70   10.10   1
  -1  10  -8  186.30   10.40   1
   1 -10   9  333.30   15.40   1
  -1  10  -9  323.90   16.20   1
   1 -10  10  350.60   16.60   1
  -1  10 -10  376.90   17.60   1
   1  -9 -12   35.50    8.70   1
  -1   9  12   21.30    7.00   1
   1  -9 -11  521.10   32.00   1
  -1   9  11  613.00   37.40   1
   1  -9 -10   27.40    3.80   1
  -1   9  10   30.60    2.90   1
   1  -9  -9  607.40   21.30   1
  -1   9   9  658.70   18.40   1
   1  -9  -8  366.70   11.00   1
  -1   9   8  404.70   11.30   1
   1  -9  -7   69.60    3.90   1
  -1   9   7   65.20    3.50   1
   1  -9  -6  402.40   11.20   1
  -1   9   6  443.90   14.60   1
   1  -9  -5 1232.20   26.60   1
  -1   9   5 1218.90   26.10   1
   1  -9  -4  361.50   11.50   1
  -1   9   4  359.40   17.00   1
   1  -9  -3   59.40    3.60   1
  -1   9   3   69.50    5.90   1
   1  -9  -2 1652.60   43.20   1
  -1   9   2 1668.30   61.40   1
   1  -9  -1 1010.10   27.10   1
  -1   9   1  987.30   35.90   1
   1  -9   0   41.80    3.50   1
  -1   9   0   26.10    4.00   1
   1  -9   1  169.10    5.50   1
  -1   9  -1  162.70    6.70   1
   1  -9   2 1511.80   38.30   1
  -1   9  -2 1467.10   39.00   1
   1  -9   3   76.20    4.20   1
  -1   9  -3   76.00    4.30   1
   1  -9   4  114.20    5.30   1
  -1   9  -4  113.40    5.40   1
   1  -9   5   21.50    2.90   1
  -1   9  -5   21.40    3.70   1
   1  -9   6   18.70    3.00   1
  -1   9  -6   19.90    3.40   1
   1  -9   7   60.50    4.10   1
  -1   9  -7   70.30    5.30   1
   1  -9   8  175.90    8.30   1
  -1   9  -8  187.20    8.90   1
   1  -9   9  180.40    9.00   1
  -1   9  -9  156.70    8.70   1
   1  -9  10  110.40    6.90   1
  -1   9 -10  114.80    7.70   1
   1  -9  11   20.60    5.80   1
  -1   9 -11    5.30    3.60   1
   1  -8 -13   34.30    7.20   1
  -1   8  13   37.50    8.00   1
   1  -8 -12  256.70   18.80   1
  -1   8  12  306.70   20.80   1
   1  -8 -11   32.90    7.50   1
  -1   8  11   16.40    4.50   1
   1  -8 -10  293.60   12.10   1
  -1   8  10  334.90    9.80   1
   1  -8  -9   30.50    2.60   1
  -1   8   9   38.60    2.90   1
   1  -8  -8  356.30   10.30   1
  -1   8   8  389.20   12.50   1
   1  -8  -7   21.80    2.20   1
  -1   8   7   28.40    2.90   1
   1  -8  -6    3.10    1.70   1
  -1   8   6    1.40    1.40   1
   1  -8  -5   99.30    3.70   1
  -1   8   5   98.90    3.50   1
   1  -8  -4  287.30    9.20   1
  -1   8   4  275.20    6.90   1
   1  -8  -3   90.90    4.30   1
  -1   8   3   89.70    4.20   1
   1  -8  -2   55.70    3.20   1
  -1   8   2   54.80    3.30   1
   1  -8  -1   14.40    2.20   1
  -1   8   1   14.30    2.00   1
   1  -8   0    7.60    1.90   1
  -1   8   0    9.60    2.10   1
   1  -8   1  172.80    6.20   1
  -1   8  -1  174.90    6.20   1
   1  -8   2   20.80    2.30   1
  -1   8  -2   27.80    2.90   1
   1  -8   3  151.00    5.80   1
  -1   8  -3  160.00    4.50   1
   1  -8   4  139.40    5.60   1
  -1   8  -4  137.10    4.50   1
   1  -8   5   60.00    3.90   1
  -1   8  -5   58.10    2.70   1
   1  -8   6   24.20    2.60   1
  -1   8  -6   30.80    2.20   1
   1  -8   7  383.30   15.80   1
  -1   8  -7  358.60   10.10   1
   1  -8   8  316.50   11.80   1
  -1   8  -8  328.90   12.00   1
   1  -8   9  168.10    7.80   1
  -1   8  -9  166.10    7.70   1
   1  -8  10  625.50   21.20   1
  -1   8 -10  675.70   22.50   1
   1  -8  11  120.30   11.40   1
  -1   8 -11  144.70    8.50   1
   1  -8  12   35.50    4.40   1
  -1   8 -12   24.90    4.20   1
   1  -7 -14  158.00   14.60   1
  -1   7  14  167.60   14.10   1
   1  -7 -13   -1.60    6.50   1
  -1   7  13   -3.90    3.80   1
   1  -7 -12   55.20    7.40   1
  -1   7  12   64.00    6.80   1
   1  -7 -11 1319.90   39.20   1
  -1   7  11 1382.40   41.30   1
   1  -7 -10  140.50    6.80   1
  -1   7  10  151.10    6.80   1
   1  -7  -9  316.40    8.70   1
  -1   7   9  323.60   10.90   1
   1  -7  -8    5.20    1.80   1
  -1   7   8    4.00    1.50   1
   1  -7  -7  998.80   22.10   1
  -1   7   7 1056.40   23.00   1
   1  -7  -6  255.50    6.70   1
  -1   7   6  262.30    7.00   1
   1  -7  -5 1030.30   18.20   1
  -1   7   5 1022.20   21.40   1
   1  -7  -4  356.50    8.20   1
  -1   7   4  353.10    8.20   1
   1  -7  -3  437.40    9.60   1
  -1   7   3  419.60    9.30   1
   1  -7  -2 1387.10   33.30   1
  -1   7   2 1358.10   33.20   1
   1  -7  -1 1675.60   32.50   1
  -1   7   1 1594.50   54.00   1
   1  -7   0  198.60    5.10   1
  -1   7   0  208.30    6.70   1
   1  -7   1 2411.10   45.20   1
  -1   7  -1 2458.00   57.40   1
   1  -7   2 1358.50   26.20   1
  -1   7  -2 1366.80   22.80   1
   1  -7   3   65.80    3.40   1
  -1   7  -3   71.90    2.00   1
   1  -7   4   26.60    2.20   1
  -1   7  -4   24.40    1.20   1
   1  -7   5  736.30   15.50   1
  -1   7  -5  724.20   16.00   1
   1  -7   6   85.10    3.30   1
  -1   7  -6   80.80    4.20   1
   1  -7   7  169.80    4.80   1
  -1   7  -7  163.60    6.50   1
   1  -7   8  181.10    6.80   1
  -1   7  -8  175.00    7.30   1
   1  -7   9   22.80    2.60   1
  -1   7  -9   25.90    3.40   1
   1  -7  10  274.10   10.70   1
  -1   7 -10  272.00   10.80   1
   1  -7  11  217.30    8.50   1
  -1   7 -11  223.50    9.90   1
   1  -7  12    2.60    2.60   1
  -1   7 -12    3.50    3.00   1
   1  -7  13   15.50    3.70   1
  -1   7 -13   13.50    3.80   1
   1  -6 -14   28.90    6.50   1
  -1   6  14   22.70    7.10   1
   1  -6 -13  206.00   15.10   1
  -1   6  13  221.60   14.60   1
   1  -6 -12  198.00    8.90   1
  -1   6  12  205.60    9.30   1
   1  -6 -11  106.60    5.50   1
  -1   6  11  108.50    5.30   1
   1  -6 -10  431.60   13.90   1
  -1   6  10  481.80   14.80   1
   1  -6  -9   94.80    3.50   1
  -1   6   9   90.60    3.50   1
   1  -6  -8   59.00    2.60   1
  -1   6   8   62.40    2.90   1
   1  -6  -7  580.80   12.90   1
  -1   6   7  612.50   13.50   1
   1  -6  -6  672.40   14.30   1
  -1   6   6  707.50   15.10   1
   1  -6  -5    4.70    1.00   1
  -1   6   5    4.60    1.30   1
   1  -6  -4   60.00    2.20   1
  -1   6   4   54.10    2.10   1
   1  -6  -3  705.80   14.00   1
  -1   6   3  653.90   13.60   1
   1  -6  -2    5.30    0.70   1
  -1   6   2    4.90    1.00   1
   1  -6  -1   15.20    1.30   1
  -1   6   1   18.30    3.00   1
   1  -6   0   49.40    1.90   1
  -1   6   0   51.20    2.60   1
   1  -6   1  918.50   15.20   1
  -1   6  -1  871.60   16.90   1
   1  -6   2  293.80    5.30   1
  -1   6  -2  283.10    6.20   1
   1  -6   3    3.60    0.60   1
  -1   6  -3    7.30    1.60   1
   1  -6   4    3.80    2.00   1
  -1   6  -4    2.50    0.70   1
   1  -6   5  745.90   18.70   1
  -1   6  -5  797.20   16.50   1
   1  -6   6 1066.40   21.50   1
  -1   6  -6 1076.70   26.90   1
   1  -6   7   38.20    1.90   1
  -1   6  -7   36.20    3.20   1
   1  -6   8  253.20    6.10   1
  -1   6  -8  266.80    7.10   1
   1  -6   9   33.80    2.00   1
  -1   6  -9   29.00    2.80   1
   1  -6  10  997.60   23.20   1
  -1   6 -10 1011.50   23.60   1
   1  -6  11  301.50    9.00   1
  -1   6 -11  308.00    9.40   1
   1  -6  12  238.90    9.80   1
  -1   6 -12  231.60    8.00   1
   1  -6  13  110.50    6.70   1
  -1   6 -13   99.30    5.30   1
   1  -6  14  635.80   26.00   1
  -1   6 -14  611.90   20.40   1
   1  -5 -15  369.10   25.80   1
  -1   5  15  374.50   24.90   1
  -1   5  14  120.60    9.90   1
   1  -5 -13   13.30    4.60   1
  -1   5  13   14.60    4.00   1
   1  -5 -12  117.60    6.10   1
  -1   5  12  122.00    5.90   1
   1  -5 -11  672.80   20.30   1
  -1   5  11  709.60   21.20   1
   1  -5 -10   80.50    4.20   1
  -1   5  10   82.30    4.20   1
   1  -5  -9   73.60    2.90   1
  -1   5   9   72.90    4.70   1
   1  -5  -8  191.10    5.20   1
  -1   5   8  200.50    4.60   1
   1  -5  -7  860.20   17.40   1
  -1   5   7  905.30   16.10   1
   1  -5  -6   40.00    1.60   1
  -1   5   6   36.30    1.50   1
   1  -5  -5  227.70    4.40   1
  -1   5   5  238.50    4.50   1
   1  -5  -4   24.40    1.10   1
  -1   5   4   25.70    1.20   1
   1  -5  -3  129.10    2.60   1
  -1   5   3  127.70    3.00   1
   1  -5  -2    9.10    0.70   1
  -1   5   2    7.00    0.90   1
   1  -5  -1  839.40   10.80   1
  -1   5   1  809.90   20.80   1
   1  -5   0  585.40    8.50   1
  -1   5   0  550.50    9.70   1
   1  -5   1 1534.20   20.70   1
  -1   5  -1 1463.90   27.40   1
   1  -5   2  304.50    5.00   1
  -1   5  -2  297.70    6.50   1
   1  -5   3 1104.20   26.30   1
  -1   5  -3 1099.40   26.90   1
   1  -5   4  170.50    5.40   1
  -1   5  -4  177.10    5.70   1
   1  -5   5 2609.10   59.80   1
  -1   5  -5 2761.10   51.90   1
   1  -5   6  227.80    6.70   1
  -1   5  -6  246.10    5.30   1
   1  -5   7 1794.30   42.60   1
  -1   5  -7 1838.10   35.20   1
   1  -5   8   17.30    1.50   1
  -1   5  -8   15.40    1.70   1
   1  -5   9  769.90   17.20   1
  -1   5  -9  817.10   17.90   1
   1  -5  10    2.60    1.30   1
  -1   5 -10   -0.10    1.50   1
   1  -5  11 1037.20   20.20   1
  -1   5 -11 1026.60   23.40   1
   1  -5  12   20.60    2.30   1
  -1   5 -12   18.70    2.40   1
   1  -5  13   17.40    2.30   1
  -1   5 -13   18.10    2.60   1
   1  -5  14  280.50   10.60   1
  -1   5 -14  266.10   10.20   1
   1  -5  15  155.10    9.30   1
  -1   5 -15  150.10    7.70   1
   1  -4 -16   32.50    5.00   1
  -1   4  16   47.80    7.50   1
   1  -4 -15  349.40   23.50   1
  -1   4  15  378.60   24.00   1
   1  -4 -14   36.80    7.40   1
  -1   4  14   38.50    5.30   1
   1  -4 -13  381.90   14.00   1
  -1   4  13  416.20   14.20   1
   1  -4 -12    3.60    1.90   1
  -1   4  12    0.40    1.60   1
   1  -4 -11  211.50    7.80   1
  -1   4  11  206.80    7.30   1
   1  -4 -10  149.30    5.80   1
  -1   4  10  159.00    5.60   1
   1  -4  -9   55.70    2.30   1
  -1   4   9   55.30    2.90   1
   1  -4  -8  166.80    4.30   1
  -1   4   8  167.10    4.40   1
   1  -4  -7 3423.40   55.50   1
  -1   4   7 3458.00   49.70   1
   1  -4  -6  447.90    7.00   1
  -1   4   6  437.80    7.30   1
   1  -4  -5  135.00    2.30   1
  -1   4   5  136.20    2.70   1
   1  -4  -4  517.30    8.10   1
  -1   4   4  500.90    8.00   1
   1  -4  -3 5597.10   78.60   1
  -1   4   3 5252.50   74.30   1
   1  -4  -2    9.80    0.50   1
  -1   4   2   11.10    0.70   1
   1  -4  -1 1219.90   15.30   1
  -1   4   1 1136.80   19.00   1
   1  -4   0 2532.60   33.20   1
  -1   4   0 2425.50   39.40   1
   1  -4   1 2499.60   30.30   1
  -1   4  -1 2469.70   35.70   1
   1  -4   2  389.50    6.50   1
  -1   4  -2  378.20    7.10   1
   1  -4   3  821.20   13.10   1
  -1   4  -3  825.10   14.60   1
   1  -4   4  323.00    6.40   1
  -1   4  -4  324.60    5.50   1
   1  -4   5 1045.20   24.80   1
  -1   4  -5 1122.00   17.10   1
   1  -4   6 1443.20   33.60   1
  -1   4  -6 1539.50   20.40   1
   1  -4   7  567.40   14.20   1
  -1   4  -7  608.70   10.70   1
   1  -4   8  167.20    5.30   1
  -1   4  -8  174.10    3.70   1
   1  -4   9  256.50    6.40   1
  -1   4  -9  261.10    6.60   1
   1  -4  10  918.80   19.30   1
  -1   4 -10  919.30   24.20   1
   1  -4  11  392.80    8.30   1
  -1   4 -11  392.50   10.00   1
   1  -4  12  142.50    5.00   1
  -1   4 -12  143.30    5.30   1
   1  -4  13    5.40    1.70   1
  -1   4 -13    4.80    2.10   1
   1  -4  14  394.50   13.40   1
  -1   4 -14  392.80   13.60   1
   1  -4  15   10.10    2.40   1
  -1   4 -15    3.30    3.20   1
   1  -3 -16   32.40    4.60   1
  -1   3  16   44.90    7.10   1
   1  -3 -15  368.30   22.60   1
  -1   3  15  376.80   23.00   1
   1  -3 -14   22.10    4.80   1
  -1   3  14   18.10    4.20   1
   1  -3 -13   95.20    5.00   1
  -1   3  13  110.20    5.40   1
   1  -3 -12  163.70    6.30   1
  -1   3  12  144.60    5.80   1
   1  -3 -11  741.60   20.40   1
  -1   3  11  737.20   19.90   1
   1  -3 -10   60.70    3.20   1
  -1   3  10   59.90    3.00   1
   1  -3  -9   23.70    2.20   1
  -1   3   9   25.90    2.40   1
   1  -3  -8    3.00    0.60   1
  -1   3   8    3.10    0.90   1
   1  -3  -7 1279.20   19.10   1
  -1   3   7 1247.00   20.70   1
   1  -3  -6  149.50    2.50   1
  -1   3   6  151.20    2.70   1
   1  -3  -5    9.00    0.60   1
  -1   3   5    7.60    0.60   1
   1  -3  -4 1302.30   17.50   1
  -1   3   4 1254.30   18.50   1
   1  -3  -3  260.60    4.50   1
  -1   3   3  258.70    4.40   1
   1  -3  -2  328.00    4.30   1
  -1   3   2  317.40    5.20   1
   1  -3  -1  730.90    9.20   1
  -1   3   1  669.60   11.40   1
   1  -3   0  126.80    2.10   1
  -1   3   0  128.00    2.70   1
   1  -3   1  386.50    5.60   1
  -1   3  -1  386.20    6.10   1
   1  -3   2   68.10    1.50   1
  -1   3  -2   71.80    1.70   1
   1  -3   3  179.90    3.20   1
  -1   3  -3  175.70    2.60   1
   1  -3   4 1772.40   26.20   1
  -1   3  -4 1760.60   21.60   1
   1  -3   5 1448.90   27.50   1
  -1   3  -5 1525.70   22.30   1
   1  -3   6    4.60    1.00   1
  -1   3  -6    7.50    0.80   1
   1  -3   7 1309.30   30.60   1
  -1   3  -7 1311.60   25.00   1
   1  -3   8  149.10    4.70   1
  -1   3  -8  157.20    3.60   1
   1  -3   9  539.30   13.30   1
  -1   3  -9  557.60   11.90   1
   1  -3  10   93.70    2.50   1
  -1   3 -10   85.90    3.30   1
   1  -3  11 1998.50   40.90   1
  -1   3 -11 2042.70   40.80   1
   1  -3  12   29.60    2.10   1
  -1   3 -12   31.10    2.40   1
   1  -3  13   10.40    1.80   1
  -1   3 -13   12.40    2.10   1
   1  -3  14    0.60    1.80   1
  -1   3 -14    3.00    2.20   1
   1  -3  15  463.80   18.70   1
  -1   3 -15  432.60   15.00   1
   1  -3  16   25.50    3.70   1
  -1   3 -16   35.20    4.00   1
   1  -2 -16  259.70   13.40   1
  -1   2  16  303.90   18.90   1
   1  -2 -15   88.70    6.30   1
  -1   2  15  111.90    9.80   1
   1  -2 -14  334.30    9.90   1
  -1   2  14  339.10   11.60   1
   1  -2 -13  776.70   23.20   1
  -1   2  13  813.20   19.00   1
   1  -2 -12  616.10   18.40   1
  -1   2  12  610.70   14.40   1
   1  -2 -11   93.90    4.20   1
  -1   2  11  103.80    3.40   1
   1  -2 -10  614.70   16.30   1
  -1   2  10  620.60   13.20   1
   1  -2  -9 1096.90   26.20   1
  -1   2   9 1156.80   19.90   1
   1  -2  -8    9.80    1.00   1
  -1   2   8   10.10    0.80   1
   1  -2  -7 2915.20   42.00   1
  -1   2   7 2821.00   45.00   1
   1  -2  -6   58.80    1.20   1
  -1   2   6   58.80    1.40   1
   1  -2  -5  142.30    2.20   1
  -1   2   5  144.90    2.30   1
   1  -2  -4  662.70    8.40   1
  -1   2   4  647.10    9.70   1
   1  -2  -3 5658.40   66.60   1
  -1   2   3 5582.10   86.50   1
   1  -2  -2   90.50    1.40   1
  -1   2   2   89.00    1.80   1
   1  -2  -1 6646.10   91.80   1
  -1   2   1 6308.50   87.60   1
   1  -2   0 1845.80   24.00   1
  -1   2   0 1853.10   26.50   1
   1  -2   1 5736.10   72.80   1
  -1   2  -1 5742.90   79.60   1
   1  -2   2    5.00    0.50   1
  -1   2  -2    5.60    0.30   1
   1  -2   3 3444.70   49.10   1
  -1   2  -3 3531.00   45.60   1
   1  -2   4 1464.50   21.30   1
  -1   2  -4 1467.90   19.50   1
   1  -2   5  694.50   12.00   1
  -1   2  -5  707.80    9.90   1
   1  -2   6 1362.90   26.30   1
  -1   2  -6 1442.50   21.40   1
   1  -2   7  378.80    9.50   1
  -1   2  -7  378.40    6.90   1
   1  -2   8   48.20    1.90   1
  -1   2  -8   50.60    2.00   1
   1  -2   9   56.10    1.90   1
  -1   2  -9   56.80    2.30   1
   1  -2  10  520.00   10.00   1
  -1   2 -10  502.10   11.10   1
   1  -2  11   11.40    1.80   1
  -1   2 -11    9.10    1.70   1
   1  -2  12  364.80    9.30   1
  -1   2 -12  360.10    9.40   1
   1  -2  13  165.90    5.50   1
  -1   2 -13  148.60    5.50   1
   1  -2  14    3.30    1.60   1
  -1   2 -14    5.10    2.10   1
   1  -2  15   86.60    5.70   1
  -1   2 -15   80.80    4.70   1
   1  -2  16  260.30   12.30   1
  -1   2 -16  256.50   10.20   1
   1  -1 -16   30.30    4.30   1
  -1   1  16   25.70    5.40   1
   1  -1 -15  476.00   19.00   1
  -1   1  15  462.00   27.10   1
   1  -1 -14  122.20    4.80   1
  -1   1  14  120.50    4.70   1
   1  -1 -13   11.30    1.80   1
  -1   1  13    9.20    1.60   1
   1  -1 -12   70.00    3.30   1
  -1   1  12   68.50    2.90   1
   1  -1 -11  746.70   28.00   1
  -1   1  11  758.40   16.30   1
   1  -1 -10  202.00    6.30   1
  -1   1  10  199.30    5.00   1
   1  -1  -9  224.80    5.40   1
  -1   1   9  218.10    4.40   1
   1  -1  -8 1158.20   22.60   1
  -1   1   8 1148.30   19.40   1
   1  -1  -7  285.20    5.50   1
  -1   1   7  278.90    6.00   1
   1  -1  -6  217.20    3.10   1
  -1   1   6  204.50    3.60   1
   1  -1  -5   14.30    0.50   1
  -1   1   5   14.10    0.60   1
   1  -1  -4  241.40    3.50   1
  -1   1   4  233.80    3.80   1
   1  -1  -3   82.30    1.20   1
  -1   1   3   80.00    1.50   1
   1  -1  -2 1694.60   20.30   1
  -1   1   2 1625.30   21.10   1
   1  -1  -1    7.90    0.40   1
  -1   1   1    6.80    0.40   1
   1  -1   0    6.50    0.20   1
  -1   1   0    6.70    0.30   1
   1  -1   1   30.40    0.60   1
  -1   1  -1   30.40    0.50   1
   1  -1   2 1964.90   28.00   1
  -1   1  -2 1963.90   25.50   1
   1  -1   3   49.00    1.10   1
  -1   1  -3   48.80    0.90   1
   1  -1   4   19.30    0.70   1
  -1   1  -4   18.50    0.60   1
   1  -1   5  533.20    9.20   1
  -1   1  -5  542.90    8.40   1
   1  -1   6   66.90    1.60   1
  -1   1  -6   61.90    1.50   1
   1  -1   7  398.80    7.90   1
  -1   1  -7  406.30    8.40   1
   1  -1   8  202.90    5.60   1
  -1   1  -8  204.40    4.90   1
   1  -1   9  658.10   13.00   1
  -1   1  -9  656.20   13.50   1
   1  -1  10  265.40    6.20   1
  -1   1 -10  278.10    6.60   1
   1  -1  11 1395.90   34.10   1
  -1   1 -11 1331.90   32.90   1
   1  -1  12   14.80    1.70   1
  -1   1 -12   12.60    2.10   1
   1  -1  13  315.50    8.80   1
  -1   1 -13  300.20    8.70   1
   1  -1  14   93.50    4.20   1
  -1   1 -14   94.00    4.50   1
   1  -1  15  670.80   25.40   1
  -1   1 -15  660.70   20.70   1
   1  -1  16  109.00    7.30   1
  -1   1 -16  100.70    5.70   1
   1   0 -16  236.70   12.50   1
  -1   0  16  234.70   16.60   1
   1   0 -15    8.60    2.20   1
  -1   0  15    6.30    1.70   1
   1   0 -14  596.90   14.30   1
  -1   0  14  582.10   15.10   1
   1   0 -13   83.20    3.80   1
  -1   0  13   83.00    3.40   1
   1   0 -12  991.80   20.90   1
  -1   0  12  988.60   21.10   1
   1   0 -11   90.10    3.90   1
  -1   0  11   99.20    3.30   1
   1   0 -10 1666.50   32.50   1
  -1   0  10 1763.50   34.10   1
   1   0  -9  192.40    4.10   1
  -1   0   9  188.30    4.10   1
   1   0  -8  282.80    6.40   1
  -1   0   8  284.40    5.60   1
   1   0  -7 2172.80   35.60   1
  -1   0   7 2168.40   35.20   1
   1   0  -6 1727.70   23.00   1
  -1   0   6 1726.60   25.30   1
   1   0  -5  153.60    2.00   1
  -1   0   5  155.00    2.70   1
   1   0  -4  300.30    4.30   1
  -1   0   4  301.00    4.70   1
   1   0  -3 5164.40   65.50   1
  -1   0   3 5005.70   69.30   1
   1   0  -2  269.70    3.50   1
  -1   0   2  272.20    3.80   1
   1   0  -1 2733.70   42.90   1
  -1   0   1 2640.90   41.50   1
   1   0   0   13.40    0.30   1
  -1   0   0   13.20    0.30   1
   1   0   1 2836.60   62.60   1
  -1   0  -1 2854.70   44.50   1
   1   0   2  245.60    4.30   1
  -1   0  -2  243.60    4.30   1
   1   0   3 7247.50   99.90   1
  -1   0  -3 7490.20  115.10   1
   1   0   4  810.50   13.20   1
  -1   0  -4  795.60   13.30   1
   1   0   5  381.40    5.80   1
  -1   0  -5  384.90    6.90   1
   1   0   6    6.50    0.40   1
  -1   0  -6    6.60    0.70   1
   1   0   7 3898.70   61.90   1
  -1   0  -7 3974.90   74.20   1
   1   0   8   13.60    1.10   1
  -1   0  -8   11.60    1.30   1
   1   0   9  652.90   16.00   1
  -1   0  -9  642.20   12.90   1
   1   0  10   55.20    2.10   1
  -1   0 -10   54.50    2.30   1
   1   0  11   42.20    2.50   1
  -1   0 -11   38.40    2.40   1
   1   0  12   16.80    1.70   1
  -1   0 -12   18.50    1.90   1
   1   0  13  362.00    9.30   1
  -1   0 -13  360.20    9.70   1
   1   0  14  137.20    6.20   1
  -1   0 -14  135.80    5.40   1
   1   0  15  598.80   23.10   1
  -1   0 -15  567.90   18.30   1
   1   0  16  265.80   11.90   1
  -1   0 -16  247.00    9.90   1
   1   1 -16   31.70    4.20   1
  -1  -1  16   37.40    6.30   1
   1   1 -15  331.50   11.50   1
  -1  -1  15  359.60   11.90   1
   1   1 -14    8.10    2.70   1
  -1  -1  14    7.50    1.80   1
   1   1 -13   84.00    3.60   1
  -1  -1  13   95.20    3.70   1
   1   1 -12   52.70    2.80   1
  -1  -1  12   56.80    2.60   1
   1   1 -11  769.10   19.20   1
  -1  -1  11  793.20   20.10   1
   1   1 -10  459.20   10.00   1
  -1  -1  10  472.60   10.40   1
   1   1  -9 1243.00   24.00   1
  -1  -1   9 1249.30   24.10   1
   1   1  -8  938.30   15.90   1
  -1  -1   8  922.20   15.80   1
   1   1  -7  238.20    3.60   1
  -1  -1   7  234.30    4.50   1
   1   1  -6 1295.80   17.30   1
  -1  -1   6 1311.00   19.80   1
   1   1  -5 4745.70   60.60   1
  -1  -1   5 4763.20   67.00   1
   1   1  -4   11.90    0.50   1
  -1  -1   4   11.80    0.50   1
   1   1  -3  223.30    3.20   1
  -1  -1   3  222.70    3.60   1
   1   1  -2   62.20    1.00   1
  -1  -1   2   60.70    1.00   1
   1   1  -1 1426.80   18.50   1
  -1  -1   1 1415.20   17.00   1
   1   1   0    2.60    0.20   1
  -1  -1   0    2.30    0.30   1
   1   1   1  860.70   14.00   1
  -1  -1  -1  873.70   12.60   1
   1   1   2  127.70    2.40   1
  -1  -1  -2  128.90    2.40   1
   1   1   3    3.90    0.30   1
  -1  -1  -3    6.30    0.60   1
   1   1   4   26.60    0.70   1
  -1  -1  -4   27.70    0.90   1
   1   1   5 1071.90   14.50   1
  -1  -1  -5 1087.40   18.00   1
   1   1   6 1104.80   14.70   1
  -1  -1  -6 1123.00   16.80   1
   1   1   7    4.30    0.70   1
  -1  -1  -7    6.50    0.70   1
   1   1   8  923.90   22.30   1
  -1  -1  -8  927.40   18.50   1
   1   1   9  566.60   14.00   1
  -1  -1  -9  555.60   14.10   1
   1   1  10  273.70    6.40   1
  -1  -1 -10  283.20    8.10   1
   1   1  11  153.00    4.30   1
  -1  -1 -11  155.00    4.70   1
   1   1  12  448.00   10.80   1
  -1  -1 -12  442.80   10.70   1
   1   1  13  142.90    4.70   1
  -1  -1 -13  135.40    4.80   1
   1   1  14   22.10    3.00   1
  -1  -1 -14   20.40    2.50   1
   1   1  15  251.80   11.20   1
  -1  -1 -15  266.40   10.00   1
   1   1  16  300.50   14.00   1
  -1  -1 -16  283.30   11.40   1
   1   2 -16   89.20    7.00   1
  -1  -2  16   96.40   10.30   1
   1   2 -15  381.10   13.20   1
  -1  -2  15  396.90   13.20   1
   1   2 -14  163.80    6.20   1
  -1  -2  14  178.10    6.20   1
   1   2 -13  268.50    7.80   1
  -1  -2  13  277.90    7.80   1
   1   2 -12  133.40    4.60   1
  -1  -2  12  136.70    4.50   1
   1   2 -11  373.50   10.70   1
  -1  -2  11  375.90   10.90   1
   1   2 -10  998.80   20.30   1
  -1  -2  10 1003.20   20.70   1
   1   2  -9  343.60    6.40   1
  -1  -2   9  331.60    7.30   1
   1   2  -8   16.00    0.80   1
  -1  -2   8   14.40    1.20   1
   1   2  -7  105.40    2.00   1
  -1  -2   7   99.60    2.30   1
   1   2  -6 4060.30   48.50   1
  -1  -2   6 3972.00   56.80   1
   1   2  -5  265.00    3.90   1
  -1  -2   5  256.50    3.80   1
   1   2  -4    9.50    0.50   1
  -1  -2   4    7.90    0.50   1
   1   2  -3  285.40    4.10   1
  -1  -2   3  287.70    3.90   1
   1   2  -2 2456.00   29.30   1
  -1  -2   2 2318.80   27.80   1
   1   2  -1  190.60    2.80   1
  -1  -2   1  196.10    3.20   1
   1   2   0    5.40    0.50   1
  -1  -2   0    6.30    0.50   1
   1   2   1  458.30    7.00   1
  -1  -2  -1  457.70    6.30   1
   1   2   2 1524.60   19.80   1
  -1  -2  -2 1552.90   22.30   1
   1   2   3  666.20    9.10   1
  -1  -2  -3  672.50    9.00   1
   1   2   4  466.70    7.10   1
  -1  -2  -4  463.90    6.50   1
   1   2   5  169.00    2.60   1
  -1  -2  -5  167.70    2.70   1
   1   2   6 2901.40   41.30   1
  -1  -2  -6 2982.10   39.30   1
   1   2   7 1286.30   20.90   1
  -1  -2  -7 1296.10   21.40   1
   1   2   8  174.10    4.80   1
  -1  -2  -8  175.60    4.40   1
   1   2   9 1574.70   36.50   1
  -1  -2  -9 1548.60   36.20   1
   1   2  10  405.60    8.80   1
  -1  -2 -10  401.90   11.20   1
   1   2  11   21.90    1.50   1
  -1  -2 -11   20.40    2.80   1
   1   2  12  367.30    9.20   1
  -1  -2 -12  375.40   11.60   1
   1   2  13 1198.10   32.10   1
  -1  -2 -13 1212.70   27.30   1
   1   2  14  105.40    5.50   1
  -1  -2 -14  114.20    4.90   1
   1   2  15  216.90   10.20   1
  -1  -2 -15  214.80    8.60   1
   1   2  16   15.30    3.70   1
  -1  -2 -16   21.00    3.60   1
   1   3 -16   -3.70    3.40   1
  -1  -3  16    2.70    2.80   1
   1   3 -15  203.00    8.00   1
  -1  -3  15  205.40    7.80   1
   1   3 -14  383.00   11.00   1
  -1  -3  14  375.20   11.10   1
   1   3 -13  213.00    7.00   1
  -1  -3  13  226.20    6.80   1
   1   3 -12  231.70    6.80   1
  -1  -3  12  253.60    7.20   1
   1   3 -11  625.80   16.80   1
  -1  -3  11  649.70   14.70   1
   1   3 -10   18.20    2.20   1
  -1  -3  10   17.80    1.50   1
   1   3  -9   64.40    1.80   1
  -1  -3   9   68.10    3.00   1
   1   3  -8    2.20    0.70   1
  -1  -3   8    3.30    1.00   1
   1   3  -7  167.30    3.10   1
  -1  -3   7  171.20    3.50   1
   1   3  -6  984.20   13.50   1
  -1  -3   6  963.20   14.60   1
   1   3  -5 3237.20   42.00   1
  -1  -3   5 3210.00   41.90   1
   1   3  -4  132.30    2.20   1
  -1  -3   4  133.20    2.20   1
   1   3  -3 4218.00   59.40   1
  -1  -3   3 4041.80   48.10   1
   1   3  -2   13.90    0.60   1
  -1  -3   2   12.50    0.40   1
   1   3  -1 3760.10   48.30   1
  -1  -3   1 3711.60   52.20   1
   1   3   0  150.10    2.70   1
  -1  -3   0  148.20    2.60   1
   1   3   1 5423.00   75.70   1
  -1  -3  -1 5805.30   81.00   1
   1   3   2  191.00    3.20   1
  -1  -3  -2  194.40    3.00   1
   1   3   3 2242.70   31.90   1
  -1  -3  -3 2304.10   33.00   1
   1   3   4  147.60    2.40   1
  -1  -3  -4  150.60    2.20   1
   1   3   5 3277.30   47.00   1
  -1  -3  -5 3395.90   44.10   1
   1   3   6  383.60    6.90   1
  -1  -3  -6  398.20    6.30   1
   1   3   7  267.80    6.90   1
  -1  -3  -7  275.80    5.20   1
   1   3   8 1094.30   25.10   1
  -1  -3  -8 1124.70   19.30   1
   1   3   9  262.60    7.60   1
  -1  -3  -9  264.60    7.60   1
   1   3  10  710.40   18.30   1
  -1  -3 -10  721.20   18.60   1
   1   3  11  468.00   13.00   1
  -1  -3 -11  459.20   13.10   1
   1   3  12  166.40    6.30   1
  -1  -3 -12  176.00    7.00   1
   1   3  13   19.70    2.60   1
  -1  -3 -13   13.90    2.50   1
   1   3  14  212.50    8.50   1
  -1  -3 -14  211.40    8.90   1
   1   3  15  220.30   14.10   1
  -1  -3 -15  208.60    8.30   1
   1   3  16   34.70    4.60   1
  -1  -3 -16   38.50    3.90   1
   1   4 -16   17.30    4.40   1
  -1  -4  16   13.00    3.20   1
   1   4 -15  151.70    7.20   1
  -1  -4  15  160.10    7.30   1
   1   4 -14  281.70    9.30   1
  -1  -4  14  283.90    9.00   1
   1   4 -13  314.90   11.90   1
  -1  -4  13  314.70    9.30   1
   1   4 -12    8.30    2.30   1
  -1  -4  12    5.30    1.70   1
   1   4 -11  365.70   11.50   1
  -1  -4  11  385.60    9.50   1
   1   4 -10  135.60    4.30   1
  -1  -4  10  143.50    4.20   1
   1   4  -9  318.40    5.90   1
  -1  -4   9  312.10    7.30   1
   1   4  -8    7.30    0.80   1
  -1  -4   8    8.40    1.00   1
   1   4  -7  395.20    6.70   1
  -1  -4   7  386.30    8.10   1
   1   4  -6    3.80    0.50   1
  -1  -4   6    2.30    0.60   1
   1   4  -5  105.70    2.00   1
  -1  -4   5  100.50    2.10   1
   1   4  -4  390.70    6.40   1
  -1  -4   4  395.10    5.80   1
   1   4  -3    5.70    0.70   1
  -1  -4   3    5.80    0.30   1
   1   4  -2  270.40    4.80   1
  -1  -4   2  272.70    4.20   1
   1   4  -1  179.40    3.30   1
  -1  -4   1  178.80    3.20   1
   1   4   0 2134.50   34.50   1
  -1  -4   0 2201.60   35.70   1
   1   4   1   20.90    0.80   1
  -1  -4  -1   17.60    0.80   1
   1   4   2  253.50    4.70   1
  -1  -4  -2  265.50    4.00   1
   1   4   3    8.10    0.60   1
  -1  -4  -3    8.90    0.60   1
   1   4   4   13.30    0.70   1
  -1  -4  -4   12.90    0.70   1
   1   4   5  461.00    7.30   1
  -1  -4  -5  480.20    7.00   1
   1   4   6  846.80   14.30   1
  -1  -4  -6  885.30   14.70   1
   1   4   7   82.60    2.50   1
  -1  -4  -7   77.50    2.10   1
   1   4   8  220.50    5.10   1
  -1  -4  -8  218.30    4.70   1
   1   4   9  862.50   17.40   1
  -1  -4  -9  899.40   17.90   1
   1   4  10  789.30   20.50   1
  -1  -4 -10  813.50   21.20   1
   1   4  11   72.80    3.60   1
  -1  -4 -11   73.50    3.90   1
   1   4  12  988.00   27.10   1
  -1  -4 -12 1007.10   28.10   1
   1   4  13  978.60   27.90   1
  -1  -4 -13 1021.20   28.80   1
   1   4  14  248.40   10.00   1
  -1  -4 -14  241.40   10.50   1
   1   4  15   10.00    3.10   1
  -1  -4 -15    6.20    3.00   1
   1   4  16   94.50    9.70   1
  -1  -4 -16   91.10    7.40   1
   1   5 -15   14.00    3.20   1
  -1  -5  15   12.40    2.70   1
   1   5 -14  564.80   19.30   1
  -1  -5  14  565.20   18.70   1
   1   5 -13   45.80    3.40   1
  -1  -5  13   42.10    3.00   1
   1   5 -12  728.10   18.40   1
  -1  -5  12  748.20   17.50   1
   1   5 -11    1.10    1.90   1
  -1  -5  11    2.60    1.60   1
   1   5 -10  451.20   11.20   1
  -1  -5  10  431.00   10.60   1
   1   5  -9  216.50    5.90   1
  -1  -5   9  218.80    5.00   1
   1   5  -8 1399.80   23.60   1
  -1  -5   8 1375.40   26.70   1
   1   5  -7    4.40    1.20   1
  -1  -5   7    2.30    0.90   1
   1   5  -6  182.90    4.70   1
  -1  -5   6  191.60    4.10   1
   1   5  -5 2651.70   49.00   1
  -1  -5   5 2629.60   42.60   1
   1   5  -4 1429.70   34.00   1
  -1  -5   4 1499.70   24.40   1
   1   5  -3 1261.00   24.60   1
  -1  -5   3 1277.70   24.90   1
   1   5  -2 1342.20   20.30   1
  -1  -5   2 1345.10   22.40   1
   1   5  -1 2526.60   37.30   1
  -1  -5   1 2569.30   37.50   1
   1   5   0    5.30    0.70   1
  -1  -5   0    4.90    0.80   1
   1   5   1 5513.90   71.10   1
  -1  -5  -1 5714.30   91.10   1
   1   5   2 1137.50   17.10   1
  -1  -5  -2 1186.00   17.80   1
   1   5   3  332.40    5.10   1
  -1  -5  -3  339.70    5.80   1
   1   5   4    5.70    0.60   1
  -1  -5  -4    6.30    0.90   1
   1   5   5 6042.70   84.50   1
  -1  -5  -5 6622.80   94.00   1
   1   5   6  148.80    2.80   1
  -1  -5  -6  156.70    3.40   1
   1   5   7   93.70    2.10   1
  -1  -5  -7   89.80    3.00   1
   1   5   8    0.30    0.70   1
  -1  -5  -8    2.70    1.00   1
   1   5   9 1034.60   26.30   1
  -1  -5  -9 1068.90   26.70   1
   1   5  10   70.00    3.40   1
  -1  -5 -10   69.10    3.70   1
   1   5  11  263.20    8.90   1
  -1  -5 -11  254.30    8.90   1
   1   5  12   18.70    2.80   1
  -1  -5 -12   23.30    2.70   1
   1   5  13   84.30    4.90   1
  -1  -5 -13   73.90    4.80   1
   1   5  14   99.70    6.20   1
  -1  -5 -14  102.30    6.70   1
   1   5  15   71.70    5.80   1
  -1  -5 -15   68.80    6.00   1
   1   6 -14   64.80    4.60   1
  -1  -6  14   68.60    5.30   1
   1   6 -13  369.50   13.10   1
  -1  -6  13  370.90   15.80   1
   1   6 -12   59.20    3.60   1
  -1  -6  12   63.20    4.40   1
   1   6 -11  206.60    6.80   1
  -1  -6  11  208.70    6.70   1
   1   6 -10    9.60    2.00   1
  -1  -6  10    6.60    1.20   1
   1   6  -9  526.00   12.30   1
  -1  -6   9  523.40   11.80   1
   1   6  -8  529.40   11.70   1
  -1  -6   8  526.90   12.00   1
   1   6  -7 1002.40   20.90   1
  -1  -6   7 1023.50   20.80   1
   1   6  -6  100.80    3.20   1
  -1  -6   6  100.20    3.00   1
   1   6  -5  658.00   16.80   1
  -1  -6   5  646.40   13.70   1
   1   6  -4  576.40   11.90   1
  -1  -6   4  569.80   10.40   1
   1   6  -3  210.00    5.00   1
  -1  -6   3  212.70    5.10   1
   1   6  -2  232.70    5.60   1
  -1  -6   2  224.40    5.20   1
   1   6  -1  418.40    9.00   1
  -1  -6   1  425.80    9.00   1
   1   6   0   28.60    1.50   1
  -1  -6   0   29.60    2.10   1
   1   6   1  236.10    4.50   1
  -1  -6  -1  251.60    5.70   1
   1   6   2  434.20    8.90   1
  -1  -6  -2  468.30   10.10   1
   1   6   3  228.10    4.40   1
  -1  -6  -3  232.00    4.80   1
   1   6   4    3.30    0.70   1
  -1  -6  -4    2.10    0.80   1
   1   6   5  249.90    4.80   1
  -1  -6  -5  251.40    5.80   1
   1   6   6  137.70    3.20   1
  -1  -6  -6  154.70    3.60   1
   1   6   7   13.00    1.10   1
  -1  -6  -7   11.10    1.10   1
   1   6   8   17.20    1.90   1
  -1  -6  -8   14.20    2.00   1
   1   6   9  347.90   10.50   1
  -1  -6  -9  352.60   10.90   1
   1   6  10    2.80    2.40   1
  -1  -6 -10    4.70    2.80   1
   1   6  11    1.80    2.10   1
  -1  -6 -11    1.40    2.50   1
   1   6  12   92.90    4.90   1
  -1  -6 -12   86.20    5.30   1
   1   6  13  401.20   14.10   1
  -1  -6 -13  362.00   13.70   1
   1   6  14   28.40    3.60   1
  -1  -6 -14   25.70    3.70   1
   1   6  15    0.60    4.30   1
  -1  -6 -15    2.50    5.70   1
   1   7 -14   56.50    5.90   1
  -1  -7  14   53.90    5.20   1
   1   7 -13   73.20    4.90   1
  -1  -7  13   72.70    5.80   1
   1   7 -12  582.50   16.80   1
  -1  -7  12  578.50   19.90   1
   1   7 -11   30.80    2.90   1
  -1  -7  11   27.60    3.20   1
   1   7 -10   50.50    4.00   1
  -1  -7  10   44.50    2.60   1
   1   7  -9    7.00    1.70   1
  -1  -7   9    6.50    1.30   1
   1   7  -8 2430.60   61.00   1
  -1  -7   8 2496.10   50.40   1
   1   7  -7  132.60    5.40   1
  -1  -7   7  124.60    4.00   1
   1   7  -6   83.20    3.20   1
  -1  -7   6   89.40    2.90   1
   1   7  -5   80.00    3.00   1
  -1  -7   5   84.80    3.70   1
   1   7  -4 2814.20   53.30   1
  -1  -7   4 2805.70   47.10   1
   1   7  -3 1261.20   25.30   1
  -1  -7   3 1259.30   25.40   1
   1   7  -2  255.00    6.20   1
  -1  -7   2  249.30    6.20   1
   1   7  -1  231.70    5.50   1
  -1  -7   1  231.60    5.70   1
   1   7   0  169.90    4.40   1
  -1  -7   0  162.30    5.40   1
   1   7   1 1647.40   31.70   1
  -1  -7  -1 1765.40   34.20   1
   1   7   2  751.00   14.90   1
  -1  -7  -2  787.80   16.10   1
   1   7   3  219.90    4.40   1
  -1  -7  -3  219.20    4.70   1
   1   7   4 1141.10   19.10   1
  -1  -7  -4 1119.80   22.40   1
   1   7   5 2655.60   43.50   1
  -1  -7  -5 2644.90   50.00   1
   1   7   6   86.50    2.90   1
  -1  -7  -6   84.80    3.10   1
   1   7   7  164.20    4.80   1
  -1  -7  -7  164.30    4.90   1
   1   7   8 1123.90   23.50   1
  -1  -7  -8 1100.20   29.00   1
   1   7   9  554.30   16.40   1
  -1  -7  -9  546.90   16.30   1
   1   7  10   56.90    3.70   1
  -1  -7 -10   54.00    3.90   1
   1   7  11  417.10   14.30   1
  -1  -7 -11  415.40   14.10   1
   1   7  12  124.80    6.50   1
  -1  -7 -12  132.30    7.00   1
   1   7  13   16.60    3.40   1
  -1  -7 -13    9.20    3.50   1
   1   7  14  250.60   12.30   1
  -1  -7 -14  241.20   12.30   1
   1   8 -13  204.60   11.40   1
  -1  -8  13  193.60   10.80   1
   1   8 -12   89.20    6.70   1
  -1  -8  12   93.60    6.50   1
   1   8 -11   39.40    4.20   1
  -1  -8  11   46.60    4.60   1
   1   8 -10   18.50    3.60   1
  -1  -8  10   21.80    2.60   1
   1   8  -9  553.90   14.90   1
  -1  -8   9  555.90   17.60   1
   1   8  -8  130.80    5.00   1
  -1  -8   8  136.40    6.10   1
   1   8  -7  293.60    8.30   1
  -1  -8   7  295.50    9.80   1
   1   8  -6  235.00    6.80   1
  -1  -8   6  217.20    7.40   1
   1   8  -5   38.70    2.50   1
  -1  -8   5   33.00    2.60   1
   1   8  -4  854.30   18.50   1
  -1  -8   4  814.90   21.40   1
   1   8  -3  934.70   19.70   1
  -1  -8   3  903.30   23.40   1
   1   8  -2  521.30   11.70   1
  -1  -8   2  520.20   11.10   1
   1   8  -1  182.90    5.00   1
  -1  -8   1  187.20    6.20   1
   1   8   0  336.90    7.90   1
  -1  -8   0  350.30   10.10   1
   1   8   1  615.80   13.40   1
  -1  -8  -1  608.20   16.20   1
   1   8   2  555.10   12.00   1
  -1  -8  -2  589.20   12.90   1
   1   8   3  118.70    3.00   1
  -1  -8  -3  115.50    3.30   1
   1   8   4  143.70    3.50   1
  -1  -8  -4  143.30    4.20   1
   1   8   5   90.40    2.60   1
  -1  -8  -5   90.10    3.40   1
   1   8   6   13.10    1.30   1
  -1  -8  -6   16.60    1.70   1
   1   8   7   13.30    1.60   1
  -1  -8  -7   15.10    1.80   1
   1   8   8  154.20    5.20   1
  -1  -8  -8  151.70    5.20   1
   1   8   9  642.20   19.80   1
  -1  -8  -9  628.00   19.10   1
   1   8  10   40.60    3.70   1
  -1  -8 -10   28.30    3.60   1
   1   8  11    9.40    2.50   1
  -1  -8 -11    6.30    2.80   1
   1   8  12   45.40    4.00   1
  -1  -8 -12   44.80    5.20   1
   1   8  13  369.70   16.70   1
  -1  -8 -13  345.90   16.10   1
   1   9 -12  782.10   31.90   1
  -1  -9  12  808.30   33.00   1
   1   9 -11    4.80    3.30   1
  -1  -9  11    2.40    2.90   1
   1   9 -10    9.40    2.60   1
  -1  -9  10   16.00    3.00   1
   1   9  -9  116.60    5.30   1
  -1  -9   9  113.60    5.90   1
   1   9  -8  841.10   21.10   1
  -1  -9   8  842.80   25.70   1
   1   9  -7  152.70    5.70   1
  -1  -9   7  142.20    6.60   1
   1   9  -6  230.30    7.20   1
  -1  -9   6  228.60    8.50   1
   1   9  -5   13.20    1.90   1
  -1  -9   5    9.30    2.40   1
   1   9  -4  872.50   19.90   1
  -1  -9   4  840.60   23.30   1
   1   9  -3  237.40    8.50   1
  -1  -9   3  213.40    7.60   1
   1   9  -2  936.10   25.10   1
  -1  -9   2  891.60   23.90   1
   1   9  -1   67.10    2.80   1
  -1  -9   1   60.00    3.60   1
   1   9   0  223.30    6.10   1
  -1  -9   0  220.90    7.60   1
   1   9   1   53.70    2.70   1
  -1  -9  -1   52.80    3.20   1
   1   9   2  381.00    9.40   1
  -1  -9  -2  361.10   16.20   1
   1   9   3   38.70    1.60   1
  -1  -9  -3   35.70    2.80   1
   1   9   4   97.70    2.90   1
  -1  -9  -4  101.70    5.00   1
   1   9   5   85.70    2.80   1
  -1  -9  -5   82.00    4.40   1
   1   9   6   27.60    2.20   1
  -1  -9  -6   26.00    2.80   1
   1   9   7   20.80    2.10   1
  -1  -9  -7   26.30    3.10   1
   1   9   8  938.60   23.10   1
  -1  -9  -8  896.40   27.10   1
   1   9   9   76.80    4.70   1
  -1  -9  -9   73.50    5.30   1
   1   9  10  565.80   19.30   1
  -1  -9 -10  542.10   18.90   1
   1   9  11   86.70    5.70   1
  -1  -9 -11   81.50    6.00   1
   1   9  12  376.00   17.20   1
  -1  -9 -12  358.00   16.70   1
   1  10 -11   27.30    6.30   1
  -1 -10  11   26.70    4.70   1
   1  10 -10  102.20    7.10   1
  -1 -10  10   93.60    6.30   1
   1  10  -9   29.40    4.40   1
  -1 -10   9   24.80    3.40   1
   1  10  -8   16.50    4.00   1
  -1 -10   8   15.20    3.50   1
   1  10  -7   53.90    5.10   1
  -1 -10   7   49.60    4.10   1
   1  10  -6   43.80    4.20   1
  -1 -10   6   44.80    4.20   1
   1  10  -5   97.90    5.50   1
  -1 -10   5   99.50    5.50   1
   1  10  -4  674.10   20.70   1
  -1 -10   4  616.40   19.10   1
   1  10  -3  326.40   11.70   1
  -1 -10   3  327.20    9.40   1
   1  10  -2   66.30    4.60   1
  -1 -10   2   62.60    4.20   1
   1  10  -1  121.30    5.70   1
  -1 -10   1  107.70    5.30   1
   1  10   0  653.80   19.50   1
  -1 -10   0  606.20   18.70   1
   1  10   1  257.10    8.70   1
  -1 -10  -1  261.80    9.40   1
   1  10   2  282.20    7.80   1
  -1 -10  -2  274.40    7.90   1
   1  10   3  897.30   21.30   1
  -1 -10  -3  909.60   21.20   1
   1  10   4  414.30   10.70   1
  -1 -10  -4  393.00   10.70   1
   1  10   5    3.20    2.70   1
  -1 -10  -5    1.30    2.20   1
   1  10   6  190.30    8.40   1
  -1 -10  -6  182.00    6.60   1
   1  10   7  924.20   27.40   1
  -1 -10  -7  923.50   22.10   1
   1  10   8   66.70    7.10   1
  -1 -10  -8   56.70    3.70   1
   1  10   9  271.30   18.90   1
  -1 -10  -9  290.60   13.60   1
   1  10  10    2.30    5.90   1
  -1 -10 -10    0.20    3.60   1
   1  10  11    3.70    4.40   1
  -1 -10 -11   -0.80    3.10   1
   1  11  -9  103.00    8.20   1
  -1 -11   9  108.30    7.70   1
   1  11  -8  355.90   16.60   1
  -1 -11   8  353.40   16.00   1
   1  11  -7   33.80    4.90   1
  -1 -11   7   33.30    4.20   1
   1  11  -6  390.40   17.00   1
  -1 -11   6  385.80   16.40   1
   1  11  -5  151.80    8.00   1
  -1 -11   5  140.40    7.40   1
   1  11  -4   49.70    4.50   1
  -1 -11   4   50.60    4.20   1
   1  11  -3   25.30    3.70   1
  -1 -11   3   20.00    3.20   1
   1  11  -2   87.70    5.80   1
  -1 -11   2   82.20    5.30   1
   1  11  -1   54.50    4.90   1
  -1 -11   1   44.10    4.10   1
   1  11   0   23.40    5.00   1
  -1 -11   0   28.30    3.80   1
   1  11   1   29.50    3.60   1
  -1 -11  -1   29.10    2.50   1
   1  11   2    1.90    2.20   1
  -1 -11  -2    0.00    1.80   1
   1  11   3  133.10    6.70   1
  -1 -11  -3  134.80    5.50   1
   1  11   4  183.00    8.30   1
  -1 -11  -4  180.60    6.60   1
   1  11   5   28.80    3.40   1
  -1 -11  -5   26.40    3.00   1
   1  11   6   35.50    5.70   1
  -1 -11  -6   32.40    3.00   1
   1  11   7   34.60    6.10   1
  -1 -11  -7   44.10    3.80   1
   1  11   8  272.40   19.30   1
  -1 -11  -8  274.80   13.30   1
   1  11   9   33.70    6.90   1
  -1 -11  -9   35.30    4.60   1
  -1 -11 -10  259.40   13.70   1
   1  12  -7   63.00    6.50   1
  -1 -12   7   55.60    5.50   1
   1  12  -6  487.10   20.90   1
  -1 -12   6  464.30   20.20   1
   1  12  -5  178.50   10.20   1
  -1 -12   5  169.70    9.90   1
   1  12  -4  271.00   13.00   1
  -1 -12   4  267.20   12.70   1
   1  12  -3    4.70    3.40   1
  -1 -12   3   -0.90    3.00   1
   1  12  -2   62.60    5.70   1
  -1 -12   2   56.30    5.70   1
   1  12  -1  301.20   20.40   1
  -1 -12   1  297.20   13.60   1
   1  12   0  758.10   23.90   1
  -1 -12   0  697.20   23.60   1
   1  12   1   34.90    3.80   1
  -1 -12  -1   28.30    3.80   1
   1  12   2  384.60   16.70   1
  -1 -12  -2  342.20   22.20   1
   1  12   3  472.20   18.90   1
  -1 -12  -3  446.60   18.60   1
   1  12   4  898.20   48.40   1
  -1 -12  -4  910.70   33.90   1
   1  12   5   -1.30    4.50   1
  -1 -12  -5    3.20    2.80   1
   1  12   6  920.20   50.70   1
  -1 -12  -6  922.10   29.70   1
   1  12   7  663.10   37.40   1
  -1 -12  -7  611.60   20.50   1
   1  12   8   79.10    9.20   1
  -1 -12  -8   72.30    6.30   1
   1  13  -4   13.60    6.20   1
  -1 -13   4   13.40    6.70   1
   1  13  -3   60.70    7.10   1
  -1 -13   3   62.10    6.30   1
   1  13  -2  284.40   21.90   1
  -1 -13   2  288.00   14.60   1
   1  13  -1  217.40   17.10   1
  -1 -13   1  193.30   10.90   1
   1  13   0  129.60    8.70   1
  -1 -13   0  121.70    8.20   1
   1  13   1   46.20    4.80   1
  -1 -13  -1   51.40    5.30   1
   1  13   2    1.90    6.70   1
  -1 -13  -2    2.90    4.80   1
   1  13   3   12.90    5.90   1
  -1 -13  -3   17.00    4.30   1
   1  13   4   70.30    9.30   1
  -1 -13  -4   59.30    6.00   1
   2 -12  -4  103.00    6.30   1
  -2  12   4   83.90    6.70   1
   2 -12  -3    1.90    2.70   1
  -2  12   3    5.50    3.60   1
   2 -12  -2   14.80    4.20   1
  -2  12   2    3.70    3.60   1
   2 -12  -1    5.70    3.70   1
  -2  12   1    8.90    4.00   1
   2 -12   0  106.80    7.40   1
  -2  12   0  114.90    7.30   1
   2 -12   1   82.50    6.30   1
  -2  12  -1   87.10    6.60   1
   2 -12   2  277.60   14.40   1
  -2  12  -2  271.10   14.20   1
   2 -12   3  178.50   10.60   1
  -2  12  -3  173.80   15.10   1
   2 -11  -7   51.30    5.30   1
  -2  11   7   42.20    6.60   1
   2 -11  -6  125.00    6.50   1
  -2  11   6  129.00    7.80   1
   2 -11  -5 1143.20   34.30   1
  -2  11   5 1162.50   43.80   1
   2 -11  -4  216.40    9.00   1
  -2  11   4  209.40   10.40   1
   2 -11  -3  162.70    7.00   1
  -2  11   3  173.90    8.90   1
   2 -11  -2  146.50    8.20   1
  -2  11   2  155.70    8.60   1
   2 -11  -1  734.50   28.20   1
  -2  11   1  768.00   29.00   1
   2 -11   0   83.40    6.10   1
  -2  11   0   89.40    6.10   1
   2 -11   1  303.30   13.40   1
  -2  11  -1  294.40   13.20   1
   2 -11   2   97.90    6.40   1
  -2  11  -2  108.50    9.70   1
   2 -11   3  139.10    8.00   1
  -2  11  -3  157.20    8.60   1
   2 -11   4   44.10    4.50   1
  -2  11  -4   54.40    5.20   1
   2 -11   5   93.50    6.50   1
  -2  11  -5   90.50    6.50   1
   2 -11   6  127.20    8.00   1
  -2  11  -6  125.70    7.90   1
   2 -11   7   11.80    3.70   1
  -2  11  -7   21.90    4.90   1
   2 -10 -10   36.80    9.20   1
   2 -10  -9  263.30   19.70   1
  -2  10   9  291.40   21.40   1
   2 -10  -8   29.80    4.10   1
  -2  10   8   36.70    5.80   1
   2 -10  -7   58.60    4.10   1
  -2  10   7   65.40    5.20   1
   2 -10  -6  207.30    8.20   1
  -2  10   6  206.30    9.30   1
   2 -10  -5   98.10    4.90   1
  -2  10   5  110.00    6.00   1
   2 -10  -4    3.50    2.40   1
  -2  10   4    5.20    2.60   1
   2 -10  -3  145.10    7.00   1
  -2  10   3  150.20    7.10   1
   2 -10  -2  423.90   12.00   1
  -2  10   2  439.00   14.70   1
   2 -10  -1    1.90    2.50   1
  -2  10   1    4.80    2.90   1
   2 -10   0  258.90    9.80   1
  -2  10   0  280.00   10.50   1
   2 -10   1   29.10    3.50   1
  -2  10  -1   36.60    5.40   1
   2 -10   2    4.40    2.80   1
  -2  10  -2    8.30    3.00   1
   2 -10   3  132.10    7.10   1
  -2  10  -3  133.40    6.80   1
   2 -10   4  196.90    8.70   1
  -2  10  -4  218.20    9.40   1
   2 -10   5   79.20    5.40   1
  -2  10  -5   70.40    5.20   1
   2 -10   6   71.80    5.30   1
  -2  10  -6   70.00    5.30   1
   2 -10   7  628.00   25.70   1
  -2  10  -7  654.90   25.90   1
   2 -10   8    9.10    3.10   1
  -2  10  -8   12.80    3.40   1
   2 -10   9   13.90    4.00   1
  -2  10  -9   17.50    4.00   1
   2  -9 -11   10.50    5.60   1
  -2   9  11    3.70    4.10   1
   2  -9 -10  314.30   22.00   1
  -2   9  10  344.90   16.60   1
   2  -9  -9   19.30    5.20   1
  -2   9   9   15.40    3.20   1
   2  -9  -8  828.70   21.00   1
  -2   9   8  881.90   21.90   1
   2  -9  -7    5.90    2.50   1
  -2   9   7    3.60    2.20   1
   2  -9  -6   23.60    2.50   1
  -2   9   6   20.50    2.20   1
   2  -9  -5  589.90   15.00   1
  -2   9   5  617.60   27.30   1
   2  -9  -4   16.50    2.90   1
  -2   9   4   23.70    3.00   1
   2  -9  -3   43.80    3.20   1
  -2   9   3   49.30    3.60   1
   2  -9  -2  424.30   13.80   1
  -2   9   2  446.10   14.20   1
   2  -9  -1  732.80   17.50   1
  -2   9   1  772.80   21.30   1
   2  -9   0  483.50   15.00   1
  -2   9   0  495.80   15.40   1
   2  -9   1  180.50    7.00   1
  -2   9  -1  206.80   11.20   1
   2  -9   2  367.30   12.10   1
  -2   9  -2  370.70   12.30   1
   2  -9   3  185.40    7.30   1
  -2   9  -3  186.90    7.80   1
   2  -9   4  320.20   11.30   1
  -2   9  -4  320.10   11.60   1
   2  -9   5  244.10    9.60   1
  -2   9  -5  245.60    9.60   1
   2  -9   6   39.20    4.10   1
  -2   9  -6   35.00    3.80   1
   2  -9   7   91.30    5.50   1
  -2   9  -7   96.50    6.00   1
   2  -9   8  120.50    6.90   1
  -2   9  -8  116.40    7.10   1
   2  -9   9   16.40    3.20   1
  -2   9  -9   12.90    3.40   1
   2  -9  10    6.10    4.10   1
  -2   9 -10    7.60    4.70   1
   2  -8 -12   21.30    6.70   1
  -2   8  12    1.40    5.90   1
   2  -8 -11   24.00    5.70   1
  -2   8  11   15.00    4.70   1
   2  -8 -10   67.20    7.70   1
  -2   8  10   73.20    5.00   1
   2  -8  -9  174.20    7.80   1
  -2   8   9  202.30    6.80   1
   2  -8  -8   85.40    5.20   1
  -2   8   8   95.10    4.30   1
   2  -8  -7  348.20   12.40   1
  -2   8   7  354.30   10.20   1
   2  -8  -6  229.60    8.80   1
  -2   8   6  244.20    7.50   1
   2  -8  -5    2.50    3.50   1
  -2   8   5    7.30    1.50   1
   2  -8  -4  191.20    9.80   1
  -2   8   4  189.70    9.80   1
   2  -8  -3  100.30    6.80   1
  -2   8   3  107.90    7.00   1
   2  -8  -2  895.50   33.90   1
  -2   8   2  878.20   33.40   1
   2  -8  -1    3.50    1.80   1
  -2   8   1    1.80    2.40   1
   2  -8   0  442.20   12.70   1
  -2   8   0  460.90   18.60   1
   2  -8   1    9.10    2.00   1
  -2   8  -1    7.70    1.90   1
   2  -8   2  434.10   12.70   1
  -2   8  -2  442.80   13.00   1
   2  -8   3   48.10    3.40   1
  -2   8  -3   50.20    3.10   1
   2  -8   4  764.60   21.20   1
  -2   8  -4  793.70   22.60   1
   2  -8   5   44.00    3.20   1
  -2   8  -5   42.00    3.20   1
   2  -8   6   58.40    4.00   1
  -2   8  -6   65.90    4.40   1
   2  -8   7  777.70   23.80   1
  -2   8  -7  809.90   25.00   1
   2  -8   8  155.00    7.30   1
  -2   8  -8  155.30    7.20   1
   2  -8   9   16.30    3.20   1
  -2   8  -9   20.60    3.80   1
   2  -8  10   51.50    4.30   1
  -2   8 -10   60.30    5.50   1
   2  -8  11  754.80   41.60   1
  -2   8 -11  792.60   30.50   1
   2  -8  12   50.70    7.70   1
  -2   8 -12   45.50    5.70   1
   2  -7 -13    0.40    4.90   1
  -2   7  13   -1.40    4.30   1
   2  -7 -12  158.10   13.00   1
  -2   7  12  165.70   12.30   1
   2  -7 -11   34.60    6.10   1
  -2   7  11   49.40    6.20   1
   2  -7 -10  321.40   12.50   1
  -2   7  10  340.40   10.50   1
   2  -7  -9  202.50    6.90   1
  -2   7   9  217.50    6.90   1
   2  -7  -8  736.70   16.90   1
  -2   7   8  775.60   17.90   1
   2  -7  -7    7.70    2.00   1
  -2   7   7    9.10    2.00   1
   2  -7  -6    5.90    1.60   1
  -2   7   6    7.60    1.90   1
   2  -7  -5   11.80    2.00   1
  -2   7   5   12.70    1.60   1
   2  -7  -4  619.30   16.70   1
  -2   7   4  654.40   14.20   1
   2  -7  -3  112.90    4.40   1
  -2   7   3  116.00    4.30   1
   2  -7  -2  411.20   11.30   1
  -2   7   2  415.00   11.60   1
   2  -7  -1  149.20    5.20   1
  -2   7   1  147.10    5.20   1
   2  -7   0  230.60    4.50   1
  -2   7   0  224.40   10.00   1
   2  -7   1    2.20    0.60   1
  -2   7  -1    4.90    1.80   1
   2  -7   2  236.80    5.80   1
  -2   7  -2  230.90    7.50   1
   2  -7   3  144.40    5.40   1
  -2   7  -3  138.20    5.20   1
   2  -7   4 2286.00   54.60   1
  -2   7  -4 2387.80   45.70   1
   2  -7   5  212.10    7.00   1
  -2   7  -5  204.50    5.80   1
   2  -7   6   33.20    2.70   1
  -2   7  -6   31.70    1.90   1
   2  -7   7   68.90    3.90   1
  -2   7  -7   74.00    4.40   1
   2  -7   8 1768.20   45.90   1
  -2   7  -8 1792.00   47.00   1
   2  -7   9   22.40    2.70   1
  -2   7  -9   29.30    3.90   1
   2  -7  10   18.90    2.60   1
  -2   7 -10   21.50    3.60   1
   2  -7  11  141.50   11.90   1
  -2   7 -11  134.50    7.90   1
   2  -7  12  301.10   21.10   1
  -2   7 -12  295.60   14.40   1
   2  -7  13   86.10    6.50   1
  -2   7 -13   86.00    7.10   1
   2  -6 -14   73.40    9.30   1
  -2   6  14   73.50    9.60   1
   2  -6 -13   11.00    5.40   1
  -2   6  13    8.70    4.50   1
   2  -6 -12  114.00   10.60   1
  -2   6  12  131.50    9.70   1
   2  -6 -11  150.70   11.00   1
  -2   6  11  172.00   10.80   1
   2  -6 -10  686.80   20.90   1
  -2   6  10  739.70   18.40   1
   2  -6  -9  157.00    5.20   1
  -2   6   9  159.00    6.10   1
   2  -6  -8  500.80   11.90   1
  -2   6   8  518.00   14.60   1
   2  -6  -7  684.40   15.50   1
  -2   6   7  726.30   16.30   1
   2  -6  -6 1417.30   28.10   1
  -2   6   6 1436.10   29.10   1
   2  -6  -5  197.40    5.40   1
  -2   6   5  197.10    5.20   1
   2  -6  -4 2186.30   41.70   1
  -2   6   4 2116.40   40.40   1
   2  -6  -3  720.80   14.30   1
  -2   6   3  668.60   14.00   1
   2  -6  -2 1031.20   20.50   1
  -2   6   2  989.80   24.10   1
   2  -6  -1 1654.20   28.10   1
  -2   6   1 1556.90   36.50   1
   2  -6   0  925.60   15.90   1
  -2   6   0  855.60   20.70   1
   2  -6   1  224.50    4.60   1
  -2   6  -1  212.50    6.50   1
   2  -6   2  506.90   11.00   1
  -2   6  -2  479.40   12.90   1
   2  -6   3  431.40    9.20   1
  -2   6  -3  426.00    7.50   1
   2  -6   4  929.20   22.90   1
  -2   6  -4  999.30   17.00   1
   2  -6   5    7.40    1.80   1
  -2   6  -5   10.10    1.20   1
   2  -6   6  103.10    4.20   1
  -2   6  -6  104.50    4.50   1
   2  -6   7  244.60   10.20   1
  -2   6  -7  234.90   10.90   1
   2  -6   8  314.80   10.10   1
  -2   6  -8  321.70   10.30   1
   2  -6   9  157.80    4.90   1
  -2   6  -9  163.60    6.90   1
   2  -6  10    4.10    1.20   1
  -2   6 -10    4.30    2.10   1
   2  -6  11   54.80    5.90   1
  -2   6 -11   56.20    3.70   1
   2  -6  12   18.90    4.80   1
  -2   6 -12   19.30    2.90   1
   2  -6  13  222.00   11.50   1
  -2   6 -13  212.60    8.80   1
   2  -6  14    6.60    3.60   1
  -2   6 -14    5.20    3.40   1
   2  -5 -15   46.20    7.80   1
  -2   5  15   36.20    7.10   1
   2  -5 -14   75.50    9.00   1
  -2   5  14   62.80    7.80   1
   2  -5 -13   11.10    5.20   1
  -2   5  13   16.10    4.40   1
   2  -5 -12   77.50    7.80   1
  -2   5  12   89.40    7.80   1
   2  -5 -11   87.80    4.70   1
  -2   5  11   84.30    4.50   1
   2  -5 -10  383.00   12.30   1
  -2   5  10  402.00   13.10   1
   2  -5  -9  412.30   10.20   1
  -2   5   9  449.90   10.90   1
   2  -5  -8  239.00    6.40   1
  -2   5   8  267.30    6.80   1
   2  -5  -7  199.90    5.40   1
  -2   5   7  209.80    5.30   1
   2  -5  -6  347.40    6.30   1
  -2   5   6  352.90    7.10   1
   2  -5  -5 1080.10   18.90   1
  -2   5   5 1048.70   18.30   1
   2  -5  -4  166.10    3.60   1
  -2   5   4  159.20    3.60   1
   2  -5  -3  303.40    5.10   1
  -2   5   3  281.60    5.70   1
   2  -5  -2    3.10    0.40   1
  -2   5   2    2.90    0.80   1
   2  -5  -1  418.00    7.20   1
  -2   5   1  406.70    9.10   1
   2  -5   0   24.10    1.10   1
  -2   5   0   25.70    1.70   1
   2  -5   1  226.80    4.50   1
  -2   5  -1  229.40    6.60   1
   2  -5   2  562.70   11.40   1
  -2   5  -2  544.10   13.80   1
   2  -5   3  705.40   17.40   1
  -2   5  -3  702.50   13.90   1
   2  -5   4 1643.50   38.20   1
  -2   5  -4 1746.30   33.20   1
   2  -5   5   23.30    2.00   1
  -2   5  -5   19.70    1.30   1
   2  -5   6   40.70    2.40   1
  -2   5  -6   39.80    2.00   1
   2  -5   7   23.10    2.20   1
  -2   5  -7   24.00    1.90   1
   2  -5   8 1941.00   47.30   1
  -2   5  -8 1952.70   47.80   1
   2  -5   9  103.80    4.50   1
  -2   5  -9  108.00    4.10   1
   2  -5  10  240.50    7.10   1
  -2   5 -10  243.90    7.30   1
   2  -5  11   46.90    3.30   1
  -2   5 -11   47.80    3.20   1
   2  -5  12  982.90   23.40   1
  -2   5 -12  994.90   24.10   1
   2  -5  13   92.20    4.60   1
  -2   5 -13   89.10    4.80   1
   2  -5  14  308.30   14.30   1
  -2   5 -14  297.20   11.50   1
   2  -4 -15   17.60    7.50   1
  -2   4  15   11.50    5.20   1
   2  -4 -14  297.00   19.90   1
  -2   4  14  292.50   19.30   1
   2  -4 -13  676.50   31.40   1
  -2   4  13  682.30   30.70   1
   2  -4 -12  491.20   23.20   1
  -2   4  12  492.10   22.30   1
   2  -4 -11    5.60    1.70   1
  -2   4  11    6.00    1.60   1
   2  -4 -10 1761.80   44.40   1
  -2   4  10 1817.50   44.60   1
   2  -4  -9  204.40    5.40   1
  -2   4   9  208.30    6.60   1
   2  -4  -8  122.80    3.10   1
  -2   4   8  135.30    3.40   1
   2  -4  -7  347.80    7.90   1
  -2   4   7  354.90    7.00   1
   2  -4  -6 1617.50   24.40   1
  -2   4   6 1645.30   24.80   1
   2  -4  -5  488.00    8.80   1
  -2   4   5  472.40    7.70   1
   2  -4  -4 3928.50   56.20   1
  -2   4   4 3727.90   53.40   1
   2  -4  -3 1623.00   20.30   1
  -2   4   3 1506.80   22.60   1
   2  -4  -2   13.50    0.60   1
  -2   4   2   14.10    0.80   1
   2  -4  -1  871.00   12.10   1
  -2   4   1  832.70   14.40   1
   2  -4   0 5359.30   64.00   1
  -2   4   0 5327.90   85.00   1
   2  -4   1 1079.10   13.80   1
  -2   4  -1 1039.90   20.40   1
   2  -4   2  105.80    2.60   1
  -2   4  -2  103.20    2.30   1
   2  -4   3  889.10   17.50   1
  -2   4  -3  872.50   14.40   1
   2  -4   4 2803.50   53.00   1
  -2   4  -4 2783.00   44.20   1
   2  -4   5   84.90    3.20   1
  -2   4  -5   82.20    1.80   1
   2  -4   6    8.70    1.40   1
  -2   4  -6    8.60    0.60   1
   2  -4   7  126.50    4.30   1
  -2   4  -7  127.60    3.10   1
   2  -4   8  137.00    4.80   1
  -2   4  -8  133.30    3.20   1
   2  -4   9  222.90    7.20   1
  -2   4  -9  220.30    7.30   1
   2  -4  10   57.60    3.10   1
  -2   4 -10   59.50    3.10   1
   2  -4  11  136.20    5.80   1
  -2   4 -11  137.80    4.80   1
   2  -4  12   46.20    2.90   1
  -2   4 -12   51.00    3.20   1
   2  -4  13  136.10    5.10   1
  -2   4 -13  126.50    5.70   1
   2  -4  14   81.90    4.50   1
  -2   4 -14   78.30    5.00   1
   2  -4  15  208.40   11.20   1
  -2   4 -15  202.60    9.20   1
   2  -3 -16   23.70    4.80   1
  -2   3  16   12.50    5.60   1
   2  -3 -15  164.60    9.30   1
  -2   3  15  161.60   12.50   1
   2  -3 -14   64.40    7.00   1
  -2   3  14   55.30    6.20   1
   2  -3 -13   38.40    5.70   1
  -2   3  13   36.70    4.90   1
   2  -3 -12   46.30    3.60   1
  -2   3  12   52.00    3.50   1
   2  -3 -11  466.40   14.20   1
  -2   3  11  480.50   14.70   1
   2  -3 -10    6.70    1.80   1
  -2   3  10    7.80    1.60   1
   2  -3  -9    5.80    0.70   1
  -2   3   9    8.00    1.00   1
   2  -3  -8  135.10    3.10   1
  -2   3   8  141.30    3.30   1
   2  -3  -7  442.20    8.20   1
  -2   3   7  454.40    8.30   1
   2  -3  -6   13.80    0.70   1
  -2   3   6   10.60    0.80   1
   2  -3  -5   36.50    1.10   1
  -2   3   5   37.60    1.30   1
   2  -3  -4  904.20   11.00   1
  -2   3   4  867.60   13.10   1
   2  -3  -3 1219.20   15.20   1
  -2   3   3 1171.90   17.10   1
   2  -3  -2  211.20    3.00   1
  -2   3   2  200.80    3.70   1
   2  -3  -1 1269.50   15.30   1
  -2   3   1 1250.70   20.60   1
   2  -3   0  254.10    3.90   1
  -2   3   0  249.60    4.10   1
   2  -3   1  670.30    9.40   1
  -2   3  -1  663.40   10.30   1
   2  -3   2  816.80   12.50   1
  -2   3  -2  811.80   11.10   1
   2  -3   3  795.80   12.40   1
  -2   3  -3  782.00   10.90   1
   2  -3   4  214.10    4.80   1
  -2   3  -4  219.80    3.40   1
   2  -3   5    9.10    1.00   1
  -2   3  -5    9.30    0.60   1
   2  -3   6  568.90   14.00   1
  -2   3  -6  596.20    9.60   1
   2  -3   7  215.80    6.30   1
  -2   3  -7  210.80    5.10   1
   2  -3   8 1077.10   26.10   1
  -2   3  -8 1075.90   21.10   1
   2  -3   9  761.80   20.00   1
  -2   3  -9  748.70   16.00   1
   2  -3  10   50.90    2.60   1
  -2   3 -10   62.50    3.60   1
   2  -3  11    2.60    1.10   1
  -2   3 -11    3.80    1.70   1
   2  -3  12  777.40   18.20   1
  -2   3 -12  769.60   18.40   1
   2  -3  13  505.00   13.80   1
  -2   3 -13  498.90   13.50   1
   2  -3  14  152.30    7.90   1
  -2   3 -14  155.20    6.90   1
   2  -3  15  130.30    7.80   1
  -2   3 -15  110.50    6.10   1
   2  -2 -16  362.90   17.80   1
  -2   2  16  371.10   25.10   1
   2  -2 -15   42.40    5.10   1
  -2   2  15   49.70    6.60   1
   2  -2 -14  327.40   12.20   1
  -2   2  14  303.10   16.40   1
   2  -2 -13 1474.70   41.10   1
  -2   2  13 1540.00   60.50   1
   2  -2 -12  377.20   12.40   1
  -2   2  12  394.80   10.30   1
   2  -2 -11    1.20    1.50   1
  -2   2  11    0.80    1.10   1
   2  -2 -10 1358.80   33.80   1
  -2   2  10 1372.30   27.20   1
   2  -2  -9 1876.00   37.00   1
  -2   2   9 1861.50   31.30   1
   2  -2  -8    5.80    0.70   1
  -2   2   8    4.70    0.60   1
   2  -2  -7  447.60    7.90   1
  -2   2   7  442.20    7.70   1
   2  -2  -6 4572.50   64.60   1
  -2   2   6 4418.50   62.00   1
   2  -2  -5  873.20   11.20   1
  -2   2   5  838.20   14.00   1
   2  -2  -4 3396.50   40.80   1
  -2   2   4 3166.70   50.20   1
   2  -2  -3   89.70    1.50   1
  -2   2   3   86.00    1.90   1
   2  -2  -2  805.80   10.10   1
  -2   2   2  760.00   11.40   1
   2  -2  -1  155.30    2.20   1
  -2   2   1  147.70    2.30   1
   2  -2   0 1237.20   15.20   1
  -2   2   0 1237.20   18.10   1
   2  -2   1  270.90    3.70   1
  -2   2  -1  270.00    3.90   1
   2  -2   2 1384.60   20.30   1
  -2   2  -2 1364.80   18.20   1
   2  -2   3   85.30    1.80   1
  -2   2  -3   89.90    1.50   1
   2  -2   4 1803.60   26.50   1
  -2   2  -4 1780.40   23.70   1
   2  -2   5  322.40    7.00   1
  -2   2  -5  334.30    5.60   1
   2  -2   6 3674.50   82.90   1
  -2   2  -6 3897.00   62.80   1
   2  -2   7  133.40    4.10   1
  -2   2  -7  131.40    3.60   1
   2  -2   8    6.90    1.20   1
  -2   2  -8    9.30    1.20   1
   2  -2   9    9.60    1.20   1
  -2   2  -9   13.90    1.60   1
   2  -2  10  656.10   14.40   1
  -2   2 -10  662.50   17.60   1
   2  -2  11  168.10    6.20   1
  -2   2 -11  155.50    4.90   1
   2  -2  12  231.90    6.90   1
  -2   2 -12  224.90    6.70   1
   2  -2  13   -0.20    1.90   1
  -2   2 -13    3.40    2.00   1
   2  -2  14   30.20    3.20   1
  -2   2 -14   30.40    3.10   1
   2  -2  15  428.80   17.80   1
  -2   2 -15  437.40   15.50   1
   2  -2  16  398.10   17.60   1
  -2   2 -16  362.60   13.90   1
   2  -1 -16   12.20    4.20   1
  -2   1  16   20.20    5.80   1
   2  -1 -15   17.80    4.00   1
  -2   1  15   14.10    2.70   1
   2  -1 -14  438.00   15.80   1
  -2   1  14  444.90   15.30   1
   2  -1 -13    3.80    1.70   1
  -2   1  13    1.90    1.70   1
   2  -1 -12   45.70    2.50   1
  -2   1  12   55.10    2.60   1
   2  -1 -11  573.90   22.90   1
  -2   1  11  581.10   13.10   1
   2  -1 -10   22.60    2.00   1
  -2   1  10   24.40    1.50   1
   2  -1  -9    4.30    0.80   1
  -2   1   9    5.40    0.70   1
   2  -1  -8  603.00    9.20   1
  -2   1   8  601.90   10.70   1
   2  -1  -7 1213.40   19.90   1
  -2   1   7 1203.10   19.90   1
   2  -1  -6 1917.20   27.70   1
  -2   1   6 1868.60   34.90   1
   2  -1  -5    2.20    0.40   1
  -2   1   5    3.00    0.40   1
   2  -1  -4  552.30    6.70   1
  -2   1   4  535.10    9.10   1
   2  -1  -3    4.90    0.30   1
  -2   1   3    5.50    0.30   1
   2  -1  -2  525.00    7.30   1
  -2   1   2  495.80    7.50   1
   2  -1  -1   24.20    0.50   1
  -2   1   1   23.70    0.70   1
   2  -1   0  256.10    3.70   1
  -2   1   0  252.40    4.10   1
   2  -1   1  146.00    2.20   1
  -2   1  -1  143.90    2.40   1
   2  -1   2  801.10   10.80   1
  -2   1  -2  773.00   11.50   1
   2  -1   3   62.30    1.30   1
  -2   1  -3   63.20    1.30   1
   2  -1   4  126.60    2.30   1
  -2   1  -4  123.70    2.30   1
   2  -1   5    1.50    0.50   1
  -2   1  -5    2.40    0.50   1
   2  -1   6 1092.10   25.30   1
  -2   1  -6 1104.00   18.70   1
   2  -1   7  916.40   21.60   1
  -2   1  -7  916.20   18.20   1
   2  -1   8  153.20    4.60   1
  -2   1  -8  144.40    3.90   1
   2  -1   9  115.80    3.10   1
  -2   1  -9  116.10    3.50   1
   2  -1  10  237.60    5.70   1
  -2   1 -10  230.70    6.00   1
   2  -1  11  331.70   10.20   1
  -2   1 -11  321.70    8.00   1
   2  -1  12  235.90    8.00   1
  -2   1 -12  228.60    6.60   1
   2  -1  13  244.70    7.10   1
  -2   1 -13  246.00    7.60   1
   2  -1  14   24.30    3.10   1
  -2   1 -14   25.50    2.60   1
   2  -1  15  254.70   11.50   1
  -2   1 -15  246.30    9.80   1
   2  -1  16  170.60    9.60   1
  -2   1 -16  178.10    8.20   1
   2   0 -16    9.80    3.90   1
  -2   0  16    5.70    4.30   1
   2   0 -15   69.10    5.40   1
  -2   0  15   72.30    5.00   1
   2   0 -14  580.60   18.30   1
  -2   0  14  577.50   18.40   1
   2   0 -13  459.90   12.20   1
  -2   0  13  480.20   12.50   1
   2   0 -12   98.10    3.90   1
  -2   0  12  101.00    3.60   1
   2   0 -11   31.80    2.40   1
  -2   0  11   31.10    1.80   1
   2   0 -10  708.80   15.00   1
  -2   0  10  714.90   15.00   1
   2   0  -9  634.40   11.50   1
  -2   0   9  634.50   11.40   1
   2   0  -8  437.00    9.30   1
  -2   0   8  438.30    8.10   1
   2   0  -7 1898.40   27.00   1
  -2   0   7 1862.60   30.20   1
   2   0  -6 1117.20   15.10   1
  -2   0   6 1100.60   18.00   1
   2   0  -5  677.60    8.70   1
  -2   0   5  648.00   10.80   1
   2   0  -4  239.90    3.30   1
  -2   0   4  242.30    4.30   1
   2   0  -3 1310.20   18.80   1
  -2   0   3 1238.20   18.00   1
   2   0  -2  490.30    8.30   1
  -2   0   2  460.60    7.90   1
   2   0  -1   90.50    1.50   1
  -2   0   1   91.30    1.40   1
   2   0   0 1360.40   16.30   1
  -2   0   0 1379.90   19.80   1
   2   0   1  254.50    4.40   1
  -2   0  -1  246.30    4.30   1
   2   0   2 1500.90   24.10   1
  -2   0  -2 1469.70   21.10   1
   2   0   3  605.20   10.20   1
  -2   0  -3  621.70   10.50   1
   2   0   4 1837.80   29.60   1
  -2   0  -4 1811.30   33.60   1
   2   0   5 1579.80   23.00   1
  -2   0  -5 1568.30   25.80   1
   2   0   6 4578.20   83.90   1
  -2   0  -6 4563.90   65.10   1
   2   0   7  915.50   17.30   1
  -2   0  -7  872.40   17.20   1
   2   0   8  259.30    5.60   1
  -2   0  -8  254.10    5.90   1
   2   0   9  603.00   12.10   1
  -2   0  -9  587.90   12.30   1
   2   0  10 2456.20   57.50   1
  -2   0 -10 2368.40   45.40   1
   2   0  11   60.20    2.90   1
  -2   0 -11   59.60    2.80   1
   2   0  12 1432.10   37.40   1
  -2   0 -12 1383.00   29.10   1
   2   0  13   86.20    4.70   1
  -2   0 -13   82.80    3.60   1
   2   0  14  359.50   12.90   1
  -2   0 -14  368.80   10.50   1
   2   0  15   54.60    4.50   1
  -2   0 -15   56.80    4.10   1
   2   0  16  611.30   25.70   1
  -2   0 -16  653.10   22.20   1
   2   1 -16   31.40    4.90   1
  -2  -1  16   30.30    3.60   1
   2   1 -15  291.80   13.40   1
  -2  -1  15  290.80   12.80   1
   2   1 -14  669.00   17.70   1
  -2  -1  14  695.60   18.10   1
   2   1 -13   55.50    2.90   1
  -2  -1  13   60.80    3.00   1
   2   1 -12  211.70    6.20   1
  -2  -1  12  219.30    6.30   1
   2   1 -11  153.70    5.30   1
  -2  -1  11  170.90    5.80   1
   2   1 -10   39.10    2.00   1
  -2  -1  10   39.70    1.90   1
   2   1  -9    2.70    0.90   1
  -2  -1   9    3.50    0.80   1
   2   1  -8 1051.60   15.80   1
  -2  -1   8 1026.20   17.50   1
   2   1  -7   13.90    0.60   1
  -2  -1   7   15.10    0.90   1
   2   1  -6 2729.20   35.40   1
  -2  -1   6 2698.60   38.70   1
   2   1  -5   51.40    1.00   1
  -2  -1   5   49.70    1.20   1
   2   1  -4  207.70    2.70   1
  -2  -1   4  197.40    3.70   1
   2   1  -3   35.10    0.60   1
  -2  -1   3   33.90    0.80   1
   2   1  -2 8895.40  111.40   1
  -2  -1   2 8981.80  196.20   1
   2   1  -1   14.40    0.40   1
  -2  -1   1   13.10    0.40   1
   2   1   0   64.10    1.00   1
  -2  -1   0   63.60    1.00   1
   2   1   1  220.50    3.50   1
  -2  -1  -1  223.60    2.90   1
   2   1   2 7264.90  112.50   1
  -2  -1  -2 7193.00  111.10   1
   2   1   3  672.80   11.30   1
  -2  -1  -3  675.00   11.40   1
   2   1   4    6.40    0.80   1
  -2  -1  -4    3.40    0.50   1
   2   1   5   92.20    1.80   1
  -2  -1  -5   90.10    2.10   1
   2   1   6 1865.40   30.20   1
  -2  -1  -6 1890.20   36.00   1
   2   1   7 1549.40   28.50   1
  -2  -1  -7 1493.40   34.60   1
   2   1   8   33.70    0.90   1
  -2  -1  -8   33.00    2.10   1
   2   1   9   85.50    1.80   1
  -2  -1  -9   85.20    3.50   1
   2   1  10   27.80    1.60   1
  -2  -1 -10   32.30    2.50   1
   2   1  11  672.80   17.90   1
  -2  -1 -11  647.50   14.30   1
   2   1  12   51.70    2.40   1
  -2  -1 -12   55.60    2.90   1
   2   1  13   20.00    2.60   1
  -2  -1 -13   15.20    2.20   1
   2   1  14    7.60    2.40   1
  -2  -1 -14    7.50    2.50   1
   2   1  15  180.80    9.10   1
  -2  -1 -15  184.80    7.70   1
   2   1  16  125.60    7.80   1
  -2  -1 -16  119.70    6.30   1
   2   2 -16   38.30    5.10   1
  -2  -2  16   32.60    3.80   1
   2   2 -15    2.30    4.00   1
  -2  -2  15    9.70    3.10   1
   2   2 -14  734.50   18.80   1
  -2  -2  14  774.40   19.50   1
   2   2 -13   27.30    2.30   1
  -2  -2  13   29.30    2.20   1
   2   2 -12   14.90    1.70   1
  -2  -2  12   14.10    1.70   1
   2   2 -11    2.50    1.40   1
  -2  -2  11    1.80    1.60   1
   2   2 -10  532.20   11.60   1
  -2  -2  10  547.90   12.00   1
   2   2  -9  142.00    3.10   1
  -2  -2   9  138.00    3.70   1
   2   2  -8   51.30    1.40   1
  -2  -2   8   50.60    1.70   1
   2   2  -7  264.40    4.10   1
  -2  -2   7  264.70    4.70   1
   2   2  -6 1029.10   14.00   1
  -2  -2   6 1029.30   15.50   1
   2   2  -5  161.00    2.50   1
  -2  -2   5  159.10    2.80   1
   2   2  -4   29.80    0.70   1
  -2  -2   4   29.40    0.70   1
   2   2  -3 1217.20   15.10   1
  -2  -2   3 1183.70   14.60   1
   2   2  -2  435.50    6.10   1
  -2  -2   2  412.40    5.90   1
   2   2  -1 2148.80   28.10   1
  -2  -2   1 2231.90   31.80   1
   2   2   0  807.70   12.00   1
  -2  -2   0  812.40   11.00   1
   2   2   1 1965.10   25.50   1
  -2  -2  -1 2002.90   26.00   1
   2   2   2  404.80    7.10   1
  -2  -2  -2  411.70    5.70   1
   2   2   3 1106.70   18.20   1
  -2  -2  -3 1099.30   16.00   1
   2   2   4    9.30    0.80   1
  -2  -2  -4    8.20    0.50   1
   2   2   5  168.40    3.10   1
  -2  -2  -5  168.90    3.10   1
   2   2   6 1771.10   25.40   1
  -2  -2  -6 1803.10   29.30   1
   2   2   7  195.10    3.70   1
  -2  -2  -7  201.10    4.60   1
   2   2   8  408.00    7.20   1
  -2  -2  -8  416.90    8.80   1
   2   2   9 1272.00   23.70   1
  -2  -2  -9 1286.60   26.20   1
   2   2  10 1762.70   41.60   1
  -2  -2 -10 1699.90   40.30   1
   2   2  11  121.20    4.10   1
  -2  -2 -11  114.60    4.70   1
   2   2  12  760.20   20.90   1
  -2  -2 -12  753.70   21.30   1
   2   2  13  558.20   16.70   1
  -2  -2 -13  572.70   14.10   1
   2   2  14  679.90   21.50   1
  -2  -2 -14  661.30   17.40   1
   2   2  15   36.50    3.70   1
  -2  -2 -15   42.30    3.60   1
   2   2  16  597.10   25.30   1
  -2  -2 -16  605.60   21.00   1
   2   3 -16    4.00    3.30   1
  -2  -3  16    4.60    3.40   1
   2   3 -15  877.10   33.10   1
  -2  -3  15  910.00   34.30   1
   2   3 -14  223.00    7.50   1
  -2  -3  14  213.50    7.00   1
   2   3 -13   16.00    2.20   1
  -2  -3  13   15.00    2.00   1
   2   3 -12    2.50    1.60   1
  -2  -3  12    4.40    1.40   1
   2   3 -11 2048.80   41.00   1
  -2  -3  11 2082.80   49.20   1
   2   3 -10    2.10    1.10   1
  -2  -3  10    3.50    1.10   1
   2   3  -9  438.80    8.40   1
  -2  -3   9  428.70    9.70   1
   2   3  -8  843.20   13.40   1
  -2  -3   8  811.10   16.20   1
   2   3  -7  980.80   13.80   1
  -2  -3   7  984.40   15.20   1
   2   3  -6 1608.20   23.30   1
  -2  -3   6 1596.80   23.60   1
   2   3  -5  981.10   13.30   1
  -2  -3   5  977.40   13.50   1
   2   3  -4 1214.70   15.40   1
  -2  -3   4 1178.20   14.80   1
   2   3  -3   25.10    0.70   1
  -2  -3   3   26.70    0.70   1
   2   3  -2 4105.00   49.00   1
  -2  -3   2 4179.60   58.90   1
   2   3  -1   36.10    0.90   1
  -2  -3   1   37.50    1.40   1
   2   3   0   22.90    0.90   1
  -2  -3   0   25.50    0.70   1
   2   3   1   41.00    1.10   1
  -2  -3  -1   44.50    1.10   1
   2   3   2 4905.50   62.80   1
  -2  -3  -2 5140.70   72.00   1
   2   3   3    3.50    0.50   1
  -2  -3  -3    3.00    0.50   1
   2   3   4 2852.40   40.60   1
  -2  -3  -4 2906.60   37.50   1
   2   3   5   94.40    2.00   1
  -2  -3  -5   97.00    2.00   1
   2   3   6 3644.40   66.80   1
  -2  -3  -6 3746.00   68.10   1
   2   3   7    4.50    0.60   1
  -2  -3  -7    3.80    0.90   1
   2   3   8 1523.20   29.00   1
  -2  -3  -8 1596.80   30.60   1
   2   3   9   20.40    1.20   1
  -2  -3  -9   21.70    1.70   1
   2   3  10   41.40    3.80   1
  -2  -3 -10   43.60    3.00   1
   2   3  11   72.20    3.60   1
  -2  -3 -11   66.60    3.80   1
   2   3  12   21.80    2.80   1
  -2  -3 -12   20.50    2.90   1
   2   3  13  221.40    8.20   1
  -2  -3 -13  215.80    8.40   1
   2   3  14  214.50    8.60   1
  -2  -3 -14  204.90    8.80   1
   2   3  15   10.50    4.20   1
  -2  -3 -15    7.80    2.50   1
   2   3  16   10.00    3.60   1
  -2  -3 -16   13.90    3.00   1
   2   4 -15   15.70    3.80   1
  -2  -4  15   12.10    3.00   1
   2   4 -14  142.20    6.40   1
  -2  -4  14  140.20    6.00   1
   2   4 -13   77.90    3.80   1
  -2  -4  13   81.00    3.80   1
   2   4 -12  110.40    4.40   1
  -2  -4  12  103.60    4.10   1
   2   4 -11   10.60    1.60   1
  -2  -4  11    8.30    1.70   1
   2   4 -10  431.50   10.00   1
  -2  -4  10  427.90    9.70   1
   2   4  -9  692.00   13.40   1
  -2  -4   9  680.80   14.40   1
   2   4  -8  118.10    2.70   1
  -2  -4   8  117.20    3.40   1
   2   4  -7  107.50    2.40   1
  -2  -4   7  111.10    2.80   1
   2   4  -6  916.00   13.00   1
  -2  -4   6  890.20   14.00   1
   2   4  -5  894.80   12.60   1
  -2  -4   5  857.10   13.10   1
   2   4  -4  169.90    3.10   1
  -2  -4   4  159.70    2.70   1
   2   4  -3  188.70    2.90   1
  -2  -4   3  180.50    2.80   1
   2   4  -2  184.70    3.00   1
  -2  -4   2  183.60    3.00   1
   2   4  -1  798.80   11.20   1
  -2  -4   1  796.40   12.00   1
   2   4   0  431.10    7.00   1
  -2  -4   0  445.50    6.40   1
   2   4   1   35.10    1.20   1
  -2  -4  -1   38.60    1.00   1
   2   4   2  716.80   12.40   1
  -2  -4  -2  724.10   10.20   1
   2   4   3 1462.50   21.60   1
  -2  -4  -3 1492.50   22.00   1
   2   4   4  119.20    2.10   1
  -2  -4  -4  118.30    2.40   1
   2   4   5   10.80    0.80   1
  -2  -4  -5    9.00    0.70   1
   2   4   6  539.00   11.00   1
  -2  -4  -6  566.40    9.90   1
   2   4   7 1199.80   23.20   1
  -2  -4  -7 1275.20   20.80   1
   2   4   8  153.10    4.00   1
  -2  -4  -8  153.70    4.00   1
   2   4   9   12.00    1.10   1
  -2  -4  -9    9.00    1.10   1
   2   4  10  335.50   14.00   1
  -2  -4 -10  318.20    9.60   1
   2   4  11    4.80    1.80   1
  -2  -4 -11    2.70    2.00   1
   2   4  12  124.60    5.50   1
  -2  -4 -12  126.20    5.80   1
   2   4  13   72.10    4.60   1
  -2  -4 -13   75.00    4.80   1
   2   4  14  380.30   13.80   1
  -2  -4 -14  409.00   14.70   1
   2   4  15  145.50    8.20   1
  -2  -4 -15  134.00    8.20   1
   2   4  16  351.00   16.90   1
  -2  -4 -16  344.30   13.90   1
   2   5 -15  532.60   23.20   1
  -2  -5  15  565.30   23.10   1
   2   5 -14   11.70    2.50   1
  -2  -5  14    8.40    2.30   1
   2   5 -13   74.60    4.10   1
  -2  -5  13   90.50    4.30   1
   2   5 -12  104.40    4.50   1
  -2  -5  12  106.20    4.40   1
   2   5 -11 1424.50   31.00   1
  -2  -5  11 1410.00   31.10   1
   2   5 -10    1.30    1.30   1
  -2  -5  10    4.50    1.30   1
   2   5  -9 1252.50   25.20   1
  -2  -5   9 1247.70   25.80   1
   2   5  -8  104.10    2.70   1
  -2  -5   8  100.00    3.20   1
   2   5  -7 2176.60   41.50   1
  -2  -5   7 2216.50   37.40   1
   2   5  -6  200.20    4.80   1
  -2  -5   6  205.90    4.30   1
   2   5  -5 3921.20   71.80   1
  -2  -5   5 4027.80   63.50   1
   2   5  -4   80.10    2.10   1
  -2  -5   4   78.90    1.60   1
   2   5  -3  596.10   10.70   1
  -2  -5   3  574.40   10.00   1
   2   5  -2 2910.10   38.30   1
  -2  -5   2 2809.00   40.70   1
   2   5  -1  856.90   12.10   1
  -2  -5   1  861.00   13.50   1
   2   5   0   23.00    1.00   1
  -2  -5   0   25.10    1.10   1
   2   5   1  149.40    3.00   1
  -2  -5  -1  158.20    2.80   1
   2   5   2 3408.30   55.70   1
  -2  -5  -2 3589.50   47.30   1
   2   5   3   56.70    1.50   1
  -2  -5  -3   60.60    1.80   1
   2   5   4 1489.90   24.50   1
  -2  -5  -4 1521.90   25.40   1
   2   5   5  915.50   15.50   1
  -2  -5  -5  955.60   18.70   1
   2   5   6 1446.60   28.20   1
  -2  -5  -6 1482.90   27.90   1
   2   5   7  807.80   16.50   1
  -2  -5  -7  812.10   16.40   1
   2   5   8 1651.60   32.80   1
  -2  -5  -8 1630.50   38.90   1
   2   5   9   81.10    3.50   1
  -2  -5  -9   74.30    3.50   1
   2   5  10  126.40    5.00   1
  -2  -5 -10  130.40    5.50   1
   2   5  11  242.70    8.20   1
  -2  -5 -11  239.80    8.40   1
   2   5  12  353.40   11.50   1
  -2  -5 -12  357.60   12.20   1
   2   5  13    3.20    2.50   1
  -2  -5 -13    0.20    2.40   1
   2   5  14  677.20   24.80   1
  -2  -5 -14  685.50   26.10   1
   2   5  15   57.40    5.20   1
  -2  -5 -15   52.30    5.50   1
   2   6 -14   40.50    5.00   1
  -2  -6  14   41.90    4.20   1
   2   6 -13  114.00    5.60   1
  -2  -6  13  110.70    5.40   1
   2   6 -12  526.80   14.20   1
  -2  -6  12  528.40   14.80   1
   2   6 -11    0.90    2.40   1
  -2  -6  11    2.50    1.70   1
   2   6 -10  240.00    7.20   1
  -2  -6  10  242.10    7.00   1
   2   6  -9   39.30    2.60   1
  -2  -6   9   37.90    2.20   1
   2   6  -8   10.00    1.60   1
  -2  -6   8    6.60    1.40   1
   2   6  -7   68.30    2.60   1
  -2  -6   7   71.20    2.50   1
   2   6  -6  205.80    5.20   1
  -2  -6   6  218.10    4.60   1
   2   6  -5 1144.60   22.70   1
  -2  -6   5 1159.10   19.60   1
   2   6  -4  898.60   18.20   1
  -2  -6   4  899.80   15.40   1
   2   6  -3   44.60    2.10   1
  -2  -6   3   49.40    1.40   1
   2   6  -2    2.40    1.00   1
  -2  -6   2    4.40    0.60   1
   2   6  -1 1507.10   29.10   1
  -2  -6   1 1539.60   29.30   1
   2   6   0 1199.20   19.80   1
  -2  -6   0 1219.50   24.00   1
   2   6   1   10.90    1.30   1
  -2  -6  -1   10.60    0.90   1
   2   6   2   56.50    2.70   1
  -2  -6  -2   61.20    1.90   1
   2   6   3  228.90    5.20   1
  -2  -6  -3  243.70    4.80   1
   2   6   4   40.00    1.70   1
  -2  -6  -4   40.40    1.80   1
   2   6   5  309.50    6.90   1
  -2  -6  -5  312.80    6.90   1
   2   6   6   28.60    1.40   1
  -2  -6  -6   23.50    1.50   1
   2   6   7   81.30    2.70   1
  -2  -6  -7   83.40    2.90   1
   2   6   8   87.10    2.90   1
  -2  -6  -8   86.90    3.90   1
   2   6   9  264.90    8.40   1
  -2  -6  -9  270.00    8.50   1
   2   6  10  127.50    5.30   1
  -2  -6 -10  125.60    5.50   1
   2   6  11    0.30    1.90   1
  -2  -6 -11   -1.60    2.00   1
   2   6  12   46.60    3.60   1
  -2  -6 -12   55.70    4.60   1
   2   6  13   65.20    4.50   1
  -2  -6 -13   74.10    5.70   1
   2   6  14  190.90    9.60   1
  -2  -6 -14  200.10   10.30   1
   2   6  15    0.00    2.90   1
  -2  -6 -15    1.40    3.60   1
   2   7 -14   59.30    5.60   1
  -2  -7  14   67.50    5.70   1
   2   7 -13  277.10   13.70   1
  -2  -7  13  288.40   14.00   1
   2   7 -12  199.20    7.60   1
  -2  -7  12  200.10    9.00   1
   2   7 -11  630.60   19.20   1
  -2  -7  11  584.30   19.40   1
   2   7 -10   62.90    3.40   1
  -2  -7  10   72.40    4.30   1
   2   7  -9  374.80   10.00   1
  -2  -7   9  385.90   10.20   1
   2   7  -8   31.20    4.40   1
  -2  -7   8   35.00    2.20   1
   2   7  -7  499.80   11.60   1
  -2  -7   7  517.20   11.70   1
   2   7  -6    9.30    1.60   1
  -2  -7   6   11.40    1.80   1
   2   7  -5 1108.80   22.90   1
  -2  -7   5 1100.80   22.50   1
   2   7  -4   49.00    2.40   1
  -2  -7   4   42.50    1.90   1
   2   7  -3    8.00    1.50   1
  -2  -7   3    8.60    0.70   1
   2   7  -2   15.20    1.70   1
  -2  -7   2   12.30    0.80   1
   2   7  -1  903.00   18.20   1
  -2  -7   1  907.50   18.40   1
   2   7   0   16.80    1.60   1
  -2  -7   0   15.50    2.40   1
   2   7   1  104.70    2.50   1
  -2  -7  -1  104.90    2.80   1
   2   7   2    6.00    0.90   1
  -2  -7  -2    2.00    0.90   1
   2   7   3  104.50    2.50   1
  -2  -7  -3  103.90    3.20   1
   2   7   4  340.10    6.40   1
  -2  -7  -4  340.90    7.70   1
   2   7   5  425.90    8.10   1
  -2  -7  -5  435.90    9.50   1
   2   7   6  118.80    3.00   1
  -2  -7  -6  125.70    4.00   1
   2   7   7 1802.60   30.90   1
  -2  -7  -7 1815.40   44.20   1
   2   7   8  681.00   15.10   1
  -2  -7  -8  707.50   19.20   1
   2   7   9   14.90    2.10   1
  -2  -7  -9   15.80    2.50   1
   2   7  10  195.70    7.40   1
  -2  -7 -10  186.70    7.60   1
   2   7  11 1984.60   51.60   1
  -2  -7 -11 1995.80   53.20   1
   2   7  12  389.80   13.60   1
  -2  -7 -12  370.10   13.50   1
   2   7  13   19.70    4.10   1
  -2  -7 -13   24.40    4.20   1
   2   7  14  507.00   22.30   1
  -2  -7 -14  501.80   21.90   1
   2   8 -13  427.70   19.80   1
  -2  -8  13  430.00   19.60   1
   2   8 -12  145.00    8.70   1
  -2  -8  12  154.30    8.60   1
   2   8 -11    5.00    3.50   1
  -2  -8  11    3.80    3.40   1
   2   8 -10    5.90    2.20   1
  -2  -8  10    3.10    2.20   1
   2   8  -9  241.20    7.70   1
  -2  -8   9  235.60    8.80   1
   2   8  -8   19.90    2.20   1
  -2  -8   8   23.50    2.50   1
   2   8  -7  347.30    8.90   1
  -2  -8   7  321.60   10.50   1
   2   8  -6  270.50    7.40   1
  -2  -8   6  256.10    8.30   1
   2   8  -5  213.20    6.20   1
  -2  -8   5  192.90    6.60   1
   2   8  -4  471.50   11.20   1
  -2  -8   4  441.00   12.70   1
   2   8  -3  324.40    8.00   1
  -2  -8   3  319.10    6.50   1
   2   8  -2   33.90    2.10   1
  -2  -8   2   36.40    1.50   1
   2   8  -1 1303.70   26.10   1
  -2  -8   1 1266.10   25.80   1
   2   8   0 1582.00   31.20   1
  -2  -8   0 1641.50   32.30   1
   2   8   1   87.40    3.10   1
  -2  -8  -1   81.00    2.80   1
   2   8   2  619.70   12.90   1
  -2  -8  -2  619.10   13.10   1
   2   8   3  859.00   15.30   1
  -2  -8  -3  868.40   18.00   1
   2   8   4 1237.90   21.50   1
  -2  -8  -4 1236.80   25.30   1
   2   8   5   14.20    1.10   1
  -2  -8  -5   13.00    1.60   1
   2   8   6 1199.50   21.80   1
  -2  -8  -6 1176.30   24.70   1
   2   8   7  177.10    4.60   1
  -2  -8  -7  194.10    6.90   1
   2   8   8  142.00    4.70   1
  -2  -8  -8  141.10    6.00   1
   2   8   9   82.20    4.80   1
  -2  -8  -9   77.20    4.70   1
   2   8  10  132.80    6.20   1
  -2  -8 -10  139.00    6.70   1
   2   8  11   69.20    4.50   1
  -2  -8 -11   62.20    4.80   1
   2   8  12   27.40    3.90   1
  -2  -8 -12   30.70    4.00   1
   2   8  13   95.70    6.60   1
  -2  -8 -13   80.30    7.00   1
   2   9 -12  189.70    8.70   1
  -2  -9  12  199.30   11.20   1
   2   9 -11    8.60    3.00   1
  -2  -9  11    7.60    3.10   1
   2   9 -10   53.10    4.30   1
  -2  -9  10   54.50    4.80   1
   2   9  -9  538.80   15.50   1
  -2  -9   9  527.30   17.90   1
   2   9  -8  271.30    8.40   1
  -2  -9   8  270.00   10.10   1
   2   9  -7   18.80    2.40   1
  -2  -9   7   15.60    2.70   1
   2   9  -6   91.00    4.10   1
  -2  -9   6   84.20    4.50   1
   2   9  -5  563.20   13.60   1
  -2  -9   5  559.50   16.80   1
   2   9  -4  126.40    4.60   1
  -2  -9   4  117.70    5.30   1
   2   9  -3   43.50    2.60   1
  -2  -9   3   38.30    2.90   1
   2   9  -2  151.20    4.70   1
  -2  -9   2  149.90    4.40   1
   2   9  -1   71.30    3.10   1
  -2  -9   1   78.80    5.40   1
   2   9   0    1.90    1.30   1
  -2  -9   0    4.60    2.00   1
   2   9   1  195.70    5.70   1
  -2  -9  -1  199.40    5.50   1
   2   9   2  646.00   17.30   1
  -2  -9  -2  646.70   17.90   1
   2   9   3   10.40    1.00   1
  -2  -9  -3   11.00    2.50   1
   2   9   4   41.10    1.80   1
  -2  -9  -4   40.50    3.00   1
   2   9   5  458.80    9.60   1
  -2  -9  -5  443.90   13.50   1
   2   9   6  222.50    5.60   1
  -2  -9  -6  231.20    8.20   1
   2   9   7  383.50    8.30   1
  -2  -9  -7  385.70   12.80   1
   2   9   8   10.60    2.60   1
  -2  -9  -8    9.90    2.70   1
   2   9   9   87.50    4.80   1
  -2  -9  -9   80.00    5.30   1
   2   9  10   84.30    5.30   1
  -2  -9 -10   86.00    5.70   1
   2   9  11  809.20   31.20   1
  -2  -9 -11  801.70   30.60   1
   2   9  12   72.80    5.70   1
  -2  -9 -12   76.90    6.20   1
   2   9  13   85.30    6.90   1
  -2  -9 -13   84.90    6.90   1
   2  10 -11  140.10    9.50   1
  -2 -10  11  135.30    8.70   1
   2  10 -10   60.00    6.10   1
  -2 -10  10   70.40    6.00   1
   2  10  -9  616.80   24.90   1
  -2 -10   9  562.10   22.90   1
   2  10  -8    2.60    2.20   1
  -2 -10   8    5.40    3.00   1
   2  10  -7 1129.40   28.00   1
  -2 -10   7 1047.40   31.30   1
   2  10  -6  199.70    6.80   1
  -2 -10   6  187.10    8.20   1
   2  10  -5  243.00    7.70   1
  -2 -10   5  222.00    9.10   1
   2  10  -4   93.70    4.00   1
  -2 -10   4   88.90    4.10   1
   2  10  -3 1251.90   27.10   1
  -2 -10   3 1165.50   32.30   1
   2  10  -2   16.70    1.90   1
  -2 -10   2   17.00    2.90   1
   2  10  -1  279.80    7.90   1
  -2 -10   1  263.60    9.10   1
   2  10   0 1368.00   29.80   1
  -2 -10   0 1350.90   28.90   1
   2  10   1  123.20    5.40   1
  -2 -10  -1  126.90    4.50   1
   2  10   2  205.00    6.30   1
  -2 -10  -2  200.30    6.10   1
   2  10   3  953.40   22.40   1
  -2 -10  -3  961.90   22.00   1
   2  10   4 1061.10   24.50   1
  -2 -10  -4 1065.00   24.60   1
   2  10   5   20.50    2.10   1
  -2 -10  -5   22.50    2.20   1
   2  10   6  782.10   23.40   1
  -2 -10  -6  811.90   20.30   1
   2  10   7  512.80   17.30   1
  -2 -10  -7  503.40   17.40   1
   2  10   8  246.60   14.80   1
  -2 -10  -8  255.40   10.60   1
   2  10   9   80.50    8.80   1
  -2 -10  -9   62.00    5.50   1
   2  10  10  557.40   33.00   1
  -2 -10 -10  547.00   23.10   1
   2  10  11   -3.70    4.80   1
  -2 -10 -11    2.70    3.40   1
   2  11  -9   50.10    5.90   1
  -2 -11   9   43.50    4.90   1
   2  11  -8   93.80    7.00   1
  -2 -11   8   90.70    6.30   1
   2  11  -7  133.70    8.10   1
  -2 -11   7  148.00    8.00   1
   2  11  -6    7.10    3.80   1
  -2 -11   6   -0.70    2.50   1
   2  11  -5   49.50    4.60   1
  -2 -11   5   39.90    4.00   1
   2  11  -4  268.20   11.00   1
  -2 -11   4  256.30   10.40   1
   2  11  -3  592.60   20.20   1
  -2 -11   3  540.30   18.00   1
   2  11  -2   39.70    4.40   1
  -2 -11   2   40.40    3.80   1
   2  11  -1   61.40    5.20   1
  -2 -11   1   61.10    4.60   1
   2  11   0  103.50    8.80   1
  -2 -11   0  121.00    6.20   1
   2  11   1  175.50   11.40   1
  -2 -11  -1  199.60    6.70   1
   2  11   2   89.90    8.70   1
  -2 -11  -2   84.40    4.10   1
   2  11   3   26.90    5.30   1
  -2 -11  -3   29.20    2.60   1
   2  11   4   49.40    4.10   1
  -2 -11  -4   50.80    3.20   1
   2  11   5   58.60    7.80   1
  -2 -11  -5   59.90    3.70   1
   2  11   6  350.80   19.40   1
  -2 -11  -6  331.20   13.30   1
   2  11   7   83.10    8.80   1
  -2 -11  -7  101.70    6.50   1
   2  11   8   38.10    6.50   1
  -2 -11  -8   28.20    3.90   1
   2  11   9    7.70    5.10   1
  -2 -11  -9    2.40    3.40   1
   2  11  10  194.00   16.70   1
  -2 -11 -10  178.10   10.70   1
   2  12  -7  592.60   26.60   1
  -2 -12   7  542.10   24.00   1
   2  12  -6  207.90   11.50   1
  -2 -12   6  194.90   10.60   1
   2  12  -5   12.80    3.90   1
  -2 -12   5   17.60    3.70   1
   2  12  -4    1.50    3.30   1
  -2 -12   4   15.90    4.00   1
   2  12  -3 1032.00   37.90   1
  -2 -12   3 1029.40   37.80   1
   2  12  -2  197.40    9.50   1
  -2 -12   2  191.90    8.80   1
   2  12  -1  129.30    7.40   1
  -2 -12   1  140.80    7.50   1
   2  12   0   38.70    7.70   1
  -2 -12   0   33.00    4.30   1
   2  12   1  656.80   22.50   1
  -2 -12  -1  637.40   22.40   1
   2  12   2  142.70    7.30   1
  -2 -12  -2  147.30    7.80   1
   2  12   3  604.90   34.70   1
  -2 -12  -3  596.10   23.90   1
   2  12   4  112.30   10.50   1
  -2 -12  -4  109.60    7.30   1
   2  12   5   69.50    8.40   1
  -2 -12  -5   66.00    5.40   1
   2  12   6  278.70   19.10   1
  -2 -12  -6  282.80   20.20   1
   2  12   7  383.70   25.90   1
  -2 -12  -7  361.50   25.20   1
   2  12   8  134.10   13.10   1
  -2 -12  -8   98.30   11.70   1
   2  13  -4  240.20   12.80   1
  -2 -13   4  252.90   13.20   1
   2  13  -3  423.60   20.30   1
  -2 -13   3  457.20   20.90   1
   2  13  -2    1.10    3.80   1
  -2 -13   2   -3.80    2.70   1
   2  13  -1   10.80    7.60   1
  -2 -13   1    6.50    3.80   1
   2  13   0  105.30    7.20   1
  -2 -13   0   98.20    7.00   1
   2  13   1  716.70   42.90   1
  -2 -13  -1  725.00   29.90   1
   2  13   2   49.30    8.80   1
  -2 -13  -2   62.70    6.00   1
   2  13   3   49.90    7.70   1
  -2 -13  -3   53.70    5.40   1
   2  13   4   17.80    5.80   1
  -2 -13  -4   10.90    3.80   1
   2  13   5  135.10   12.50   1
  -2 -13  -5  132.60   12.10   1
   3 -11  -6  104.00    7.70   1
  -3  11   6  103.60   10.00   1
   3 -11  -5  119.20    8.40   1
  -3  11   5  112.20   11.50   1
   3 -11  -4  118.60    7.60   1
  -3  11   4  135.00    8.40   1
   3 -11  -3  113.40    7.00   1
  -3  11   3  111.50    6.90   1
   3 -11  -2  451.40   18.30   1
  -3  11   2  476.00   19.70   1
   3 -11  -1   -0.30    4.00   1
  -3  11   1    0.60    3.20   1
   3 -11   0    2.40    3.30   1
  -3  11   0   -0.20    4.00   1
   3 -11   1  424.60   18.50   1
  -3  11  -1  428.10   18.50   1
   3 -11   2  119.30    7.60   1
  -3  11  -2  116.00    7.20   1
   3 -11   3   13.10    3.50   1
  -3  11  -3   23.90    4.00   1
   3 -11   4  135.90    8.50   1
  -3  11  -4  152.90   13.50   1
   3 -11   5  440.70   20.20   1
  -3  11  -5  432.50   20.00   1
   3 -10  -8   20.00    5.90   1
   3 -10  -7  199.70   11.40   1
  -3  10   7  231.90   16.80   1
   3 -10  -6  205.90   11.10   1
  -3  10   6  225.50   15.40   1
   3 -10  -5  162.30    6.10   1
  -3  10   5  159.40    8.40   1
   3 -10  -4   46.70    4.30   1
  -3  10   4   59.00    4.60   1
   3 -10  -3  539.40   19.40   1
  -3  10   3  545.30   18.80   1
   3 -10  -2  143.80    7.10   1
  -3  10   2  159.90    7.70   1
   3 -10  -1  199.10    8.60   1
  -3  10   1  184.70    8.50   1
   3 -10   0   38.00    4.10   1
  -3  10   0   47.00    4.20   1
   3 -10   1  926.70   29.40   1
  -3  10  -1  939.30   27.60   1
   3 -10   2   60.50    4.80   1
  -3  10  -2   53.60    4.30   1
   3 -10   3    6.80    3.30   1
  -3  10  -3    8.80    5.60   1
   3 -10   4  204.70   10.10   1
  -3  10  -4  197.20    9.90   1
   3 -10   5  298.60   13.60   1
  -3  10  -5  289.00   13.40   1
   3 -10   6  197.80   10.30   1
  -3  10  -6  191.50    9.90   1
   3 -10   7    0.90    4.10   1
  -3  10  -7    4.30    3.50   1
   3 -10   8  251.10   12.80   1
  -3  10  -8  225.90   12.30   1
   3  -9 -10   92.40   11.30   1
  -3   9  10   94.00   10.30   1
   3  -9  -9   61.00    8.50   1
  -3   9   9   87.80    8.70   1
   3  -9  -8   15.80    3.40   1
  -3   9   8   19.10    4.50   1
   3  -9  -7  208.90    9.50   1
  -3   9   7  229.30   14.30   1
   3  -9  -6   55.40    3.60   1
  -3   9   6   54.60    4.00   1
   3  -9  -5  620.70   20.50   1
  -3   9   5  650.30   20.60   1
   3  -9  -4    5.70    1.80   1
  -3   9   4    8.20    2.30   1
   3  -9  -3   86.00    4.90   1
  -3   9   3   83.30    4.70   1
   3  -9  -2    9.60    2.40   1
  -3   9   2    7.50    2.50   1
   3  -9  -1   10.70    2.90   1
  -3   9   1    9.50    2.70   1
   3  -9   0    1.50    2.30   1
  -3   9   0   -0.70    2.10   1
   3  -9   1  740.80   21.80   1
  -3   9  -1  729.80   21.60   1
   3  -9   2   87.10    4.90   1
  -3   9  -2   76.30    6.70   1
   3  -9   3  424.70   14.60   1
  -3   9  -3  422.20   14.30   1
   3  -9   4  165.60    7.50   1
  -3   9  -4  161.40    7.30   1
   3  -9   5  849.20   27.00   1
  -3   9  -5  894.00   28.90   1
   3  -9   6   35.70    4.10   1
  -3   9  -6   32.20    3.70   1
   3  -9   7  568.50   22.70   1
  -3   9  -7  605.80   23.80   1
   3  -9   8  139.50    8.40   1
  -3   9  -8  162.10    9.20   1
   3  -9   9  305.30   14.50   1
  -3   9  -9  357.10   15.50   1
   3  -9  10   36.70    6.80   1
  -3   9 -10   34.00    7.80   1
   3  -8 -12   -1.20    7.60   1
  -3   8  12    4.70    4.60   1
   3  -8 -11    8.50    5.60   1
  -3   8  11   23.80    3.70   1
   3  -8 -10  355.80   23.20   1
  -3   8  10  346.00   15.70   1
   3  -8  -9   51.10    6.80   1
  -3   8   9   36.30    3.90   1
   3  -8  -8  296.80   11.50   1
  -3   8   8  311.70   10.90   1
   3  -8  -7  425.00   11.70   1
  -3   8   7  428.60   12.30   1
   3  -8  -6  357.50   10.10   1
  -3   8   6  381.80   10.80   1
   3  -8  -5   24.10    3.50   1
  -3   8   5   32.90    3.00   1
   3  -8  -4  694.30   19.80   1
  -3   8   4  713.00   20.90   1
   3  -8  -3  813.50   19.00   1
  -3   8   3  791.70   22.40   1
   3  -8  -2   40.10    3.20   1
  -3   8   2   35.20    2.90   1
   3  -8  -1   78.40    4.30   1
  -3   8   1   75.50    4.20   1
   3  -8   0 1007.50   26.90   1
  -3   8   0 1005.50   26.80   1
   3  -8   1 1047.00   27.80   1
  -3   8  -1 1021.90   38.40   1
   3  -8   2   10.10    2.20   1
  -3   8  -2   12.20    2.20   1
   3  -8   3    9.00    2.60   1
  -3   8  -3    6.30    2.30   1
   3  -8   4  288.30    9.90   1
  -3   8  -4  293.80   10.10   1
   3  -8   5  699.20   20.80   1
  -3   8  -5  708.60   21.70   1
   3  -8   6    6.00    2.30   1
  -3   8  -6    6.60    2.70   1
   3  -8   7  158.20    7.30   1
  -3   8  -7  152.80    7.30   1
   3  -8   8   18.20    2.80   1
  -3   8  -8   17.00    3.10   1
   3  -8   9   52.70    4.80   1
  -3   8  -9   58.60    5.30   1
   3  -8  10   50.20    4.70   1
  -3   8 -10   38.30    4.40   1
   3  -8  11   45.90    8.00   1
  -3   8 -11   38.50    4.60   1
   3  -7 -13    4.70    8.00   1
  -3   7  13    4.90    4.90   1
   3  -7 -12   12.80    5.70   1
  -3   7  12    3.70    4.30   1
   3  -7 -11  203.70   15.70   1
  -3   7  11  209.10   15.00   1
   3  -7 -10  270.00   16.30   1
  -3   7  10  297.80   11.70   1
   3  -7  -9   11.60    2.50   1
  -3   7   9    6.30    2.40   1
   3  -7  -8  153.60    5.30   1
  -3   7   8  160.10    5.70   1
   3  -7  -7  309.40   11.10   1
  -3   7   7  330.60    9.60   1
   3  -7  -6 1192.10   31.70   1
  -3   7   6 1261.10   27.10   1
   3  -7  -5  492.00   21.70   1
  -3   7   5  508.00   12.20   1
   3  -7  -4   46.90    4.30   1
  -3   7   4   36.30    3.60   1
   3  -7  -3   45.10    3.90   1
  -3   7   3   43.80    3.90   1
   3  -7  -2  680.90   18.20   1
  -3   7   2  651.00   25.20   1
   3  -7  -1  161.50    5.80   1
  -3   7   1  162.40    5.80   1
   3  -7   0    8.20    2.00   1
  -3   7   0   15.40    2.20   1
   3  -7   1  993.90   25.30   1
  -3   7  -1 1011.40   25.50   1
   3  -7   2    8.40    1.90   1
  -3   7  -2    7.40    1.70   1
   3  -7   3    3.60    1.80   1
  -3   7  -3    4.20    2.00   1
   3  -7   4   34.60    2.70   1
  -3   7  -4   36.50    2.70   1
   3  -7   5 1277.40   32.60   1
  -3   7  -5 1295.10   33.10   1
   3  -7   6  130.50    5.80   1
  -3   7  -6  143.00    5.80   1
   3  -7   7  637.30   19.20   1
  -3   7  -7  674.90   20.00   1
   3  -7   8  187.40    7.60   1
  -3   7  -8  185.90    7.80   1
   3  -7   9  131.10    6.60   1
  -3   7  -9  128.30    6.80   1
   3  -7  10    4.80    2.70   1
  -3   7 -10    3.90    2.70   1
   3  -7  11  727.90   39.00   1
  -3   7 -11  691.90   26.90   1
   3  -7  12  345.40   24.00   1
  -3   7 -12  338.40   16.70   1
   3  -6 -13 1188.10   64.60   1
  -3   6  13 1168.10   64.90   1
   3  -6 -12   71.60    9.10   1
  -3   6  12   79.90    8.00   1
   3  -6 -11   98.10    8.60   1
  -3   6  11  105.90    8.70   1
   3  -6 -10    7.90    4.30   1
  -3   6  10    6.80    2.50   1
   3  -6  -9 1247.60   29.60   1
  -3   6   9 1315.20   30.00   1
   3  -6  -8  633.00   15.10   1
  -3   6   8  675.40   16.90   1
   3  -6  -7 1067.30   23.50   1
  -3   6   7 1121.60   30.90   1
   3  -6  -6  223.00    7.20   1
  -3   6   6  218.20    7.20   1
   3  -6  -5   26.80    2.10   1
  -3   6   5   39.90    2.10   1
   3  -6  -4 1844.30   35.90   1
  -3   6   4 1793.40   35.60   1
   3  -6  -3 1034.60   25.80   1
  -3   6   3 1011.00   25.10   1
   3  -6  -2   35.80    1.60   1
  -3   6   2   37.60    2.50   1
   3  -6  -1  518.60   11.40   1
  -3   6   1  498.20   13.30   1
   3  -6   0 1527.20   26.90   1
  -3   6   0 1449.60   34.40   1
   3  -6   1  945.60   17.60   1
  -3   6  -1  889.30   22.20   1
   3  -6   2   81.30    3.00   1
  -3   6  -2   81.30    3.70   1
   3  -6   3  746.90   16.00   1
  -3   6  -3  710.20   17.70   1
   3  -6   4  132.80    5.00   1
  -3   6  -4  132.40    5.00   1
   3  -6   5  422.60   11.90   1
  -3   6  -5  428.30   12.20   1
   3  -6   6  110.60    4.60   1
  -3   6  -6  104.10    4.60   1
   3  -6   7  200.70    7.30   1
  -3   6  -7  217.20    7.80   1
   3  -6   8    8.10    2.00   1
  -3   6  -8   10.80    2.60   1
   3  -6   9    4.30    1.90   1
  -3   6  -9    5.10    2.60   1
   3  -6  10    4.80    2.10   1
  -3   6 -10    1.90    2.60   1
   3  -6  11   34.10    3.20   1
  -3   6 -11   37.40    3.90   1
   3  -6  12  189.00   14.30   1
  -3   6 -12  189.50    9.70   1
   3  -6  13  148.40    8.80   1
  -3   6 -13  114.10    7.90   1
   3  -5 -14   82.70   10.90   1
  -3   5  14   82.30    9.20   1
   3  -5 -13   -1.90    6.40   1
  -3   5  13    6.30    4.40   1
   3  -5 -12   43.90    7.50   1
  -3   5  12   29.80    5.20   1
   3  -5 -11    8.60    5.60   1
  -3   5  11    7.90    3.90   1
   3  -5 -10   57.50    6.10   1
  -3   5  10   51.40    5.40   1
   3  -5  -9   23.10    1.80   1
  -3   5   9   24.90    2.00   1
   3  -5  -8   15.80    1.50   1
  -3   5   8   19.50    2.00   1
   3  -5  -7   11.20    1.30   1
  -3   5   7   10.10    1.30   1
   3  -5  -6  220.60    5.10   1
  -3   5   6  224.00    5.10   1
   3  -5  -5  634.30   11.60   1
  -3   5   5  625.90   11.80   1
   3  -5  -4   69.80    2.00   1
  -3   5   4   66.30    2.10   1
   3  -5  -3   62.20    1.70   1
  -3   5   3   58.00    2.00   1
   3  -5  -2 1237.10   22.00   1
  -3   5   2 1196.20   24.50   1
   3  -5  -1  449.30    8.50   1
  -3   5   1  419.40   11.30   1
   3  -5   0   10.50    1.10   1
  -3   5   0   12.50    1.50   1
   3  -5   1  137.20    3.20   1
  -3   5  -1  143.50    4.50   1
   3  -5   2  424.70    9.30   1
  -3   5  -2  406.20   10.70   1
   3  -5   3  333.70    8.90   1
  -3   5  -3  345.90    9.30   1
   3  -5   4   89.30    3.50   1
  -3   5  -4   92.70    2.60   1
   3  -5   5  695.50   17.60   1
  -3   5  -5  734.40   12.90   1
   3  -5   6   98.60    3.90   1
  -3   5  -6   97.50    2.60   1
   3  -5   7   91.60    3.90   1
  -3   5  -7   81.30    4.00   1
   3  -5   8  439.90   12.60   1
  -3   5  -8  456.00   13.50   1
   3  -5   9  154.40    6.10   1
  -3   5  -9  149.10    5.10   1
   3  -5  10  397.20   13.30   1
  -3   5 -10  409.80   11.00   1
   3  -5  11  419.30   14.50   1
  -3   5 -11  426.90   11.80   1
   3  -5  12  611.20   20.30   1
  -3   5 -12  602.30   16.20   1
   3  -5  13    5.50    2.50   1
  -3   5 -13    1.10    2.50   1
   3  -5  14   56.40    8.80   1
  -3   5 -14   48.40    4.40   1
   3  -4 -15  130.50    8.80   1
  -3   4  15  145.50   13.10   1
   3  -4 -14  170.60   14.30   1
  -3   4  14  183.90   13.90   1
   3  -4 -13 1229.60   54.40   1
  -3   4  13 1284.70   55.70   1
   3  -4 -12  197.80   12.90   1
  -3   4  12  207.00   12.60   1
   3  -4 -11   37.30    5.20   1
  -3   4  11   32.60    5.50   1
   3  -4 -10  381.10   11.80   1
  -3   4  10  396.90   13.40   1
   3  -4  -9 1474.70   29.40   1
  -3   4   9 1493.40   36.90   1
   3  -4  -8  115.60    3.70   1
  -3   4   8  117.80    3.70   1
   3  -4  -7 1604.30   28.20   1
  -3   4   7 1580.10   27.40   1
   3  -4  -6   63.80    1.80   1
  -3   4   6   66.50    2.10   1
   3  -4  -5  149.30    3.70   1
  -3   4   5  151.20    3.50   1
   3  -4  -4  175.30    3.60   1
  -3   4   4  174.30    4.40   1
   3  -4  -3 2070.30   30.00   1
  -3   4   3 1967.60   32.40   1
   3  -4  -2  320.00    4.20   1
  -3   4   2  307.60    6.80   1
   3  -4  -1  405.00    6.40   1
  -3   4   1  398.80    8.70   1
   3  -4   0  699.50   10.10   1
  -3   4   0  676.60   13.80   1
   3  -4   1    8.70    0.90   1
  -3   4  -1   11.50    0.90   1
   3  -4   2   36.20    1.70   1
  -3   4  -2   35.90    1.40   1
   3  -4   3 2690.80   51.00   1
  -3   4  -3 2645.90   42.40   1
   3  -4   4  273.70    6.60   1
  -3   4  -4  271.50    5.10   1
   3  -4   5  700.00   17.20   1
  -3   4  -5  747.70   13.30   1
   3  -4   6    8.20    1.60   1
  -3   4  -6    9.10    0.80   1
   3  -4   7 1835.50   44.10   1
  -3   4  -7 1925.20   32.60   1
   3  -4   8   -0.90    1.50   1
  -3   4  -8    2.30    0.90   1
   3  -4   9  592.50   16.90   1
  -3   4  -9  615.50   12.30   1
   3  -4  10   34.30    2.60   1
  -3   4 -10   34.80    2.60   1
   3  -4  11  202.60    7.90   1
  -3   4 -11  198.30    6.70   1
   3  -4  12  432.60   14.90   1
  -3   4 -12  435.30   12.00   1
   3  -4  13  361.10   12.60   1
  -3   4 -13  367.40   12.50   1
   3  -4  14  132.70    7.80   1
  -3   4 -14  132.60    6.60   1
   3  -3 -15   69.30    5.90   1
  -3   3  15   75.90    8.40   1
   3  -3 -14   67.40    5.80   1
  -3   3  14   51.30    6.90   1
   3  -3 -13   17.40    6.30   1
  -3   3  13   14.10    4.50   1
   3  -3 -12  185.40   11.90   1
  -3   3  12  193.60   11.10   1
   3  -3 -11    3.10    4.50   1
  -3   3  11   -0.90    4.10   1
   3  -3 -10   63.80    3.30   1
  -3   3  10   68.00    3.20   1
   3  -3  -9  330.40    9.50   1
  -3   3   9  336.30   10.40   1
   3  -3  -8  159.50    4.20   1
  -3   3   8  156.50    3.80   1
   3  -3  -7  136.60    3.10   1
  -3   3   7  137.30    3.10   1
   3  -3  -6   14.30    0.70   1
  -3   3   6   17.10    0.90   1
   3  -3  -5 2367.10   38.30   1
  -3   3   5 2262.80   36.50   1
   3  -3  -4    2.20    0.50   1
  -3   3   4    1.80    0.50   1
   3  -3  -3    2.30    0.60   1
  -3   3   3    3.10    0.60   1
   3  -3  -2    4.60    0.50   1
  -3   3   2    6.30    0.90   1
   3  -3  -1 2166.50   26.60   1
  -3   3   1 2149.60   31.40   1
   3  -3   0  508.60    6.80   1
  -3   3   0  511.20    8.20   1
   3  -3   1  262.30    4.20   1
  -3   3  -1  256.20    4.90   1
   3  -3   2    4.00    0.80   1
  -3   3  -2    5.20    0.50   1
   3  -3   3 1645.80   31.20   1
  -3   3  -3 1625.40   26.30   1
   3  -3   4  144.70    3.60   1
  -3   3  -4  139.80    2.90   1
   3  -3   5  539.40   11.50   1
  -3   3  -5  536.70    8.50   1
   3  -3   6  193.60    5.70   1
  -3   3  -6  195.80    3.70   1
   3  -3   7  325.00    8.90   1
  -3   3  -7  325.80    7.50   1
   3  -3   8   37.40    2.30   1
  -3   3  -8   40.60    2.00   1
   3  -3   9  353.90   10.30   1
  -3   3  -9  351.90    8.50   1
   3  -3  10   -0.10    1.10   1
  -3   3 -10    3.10    1.60   1
   3  -3  11    5.20    1.60   1
  -3   3 -11    4.20    1.90   1
   3  -3  12  465.60   15.30   1
  -3   3 -12  462.90   12.00   1
   3  -3  13    8.10    1.80   1
  -3   3 -13    7.20    2.20   1
   3  -3  14    8.20    3.00   1
  -3   3 -14    6.70    2.70   1
   3  -3  15  190.90    9.90   1
  -3   3 -15  184.30    8.50   1
   3  -2 -16  295.30   14.30   1
  -3   2  16  293.50   21.00   1
   3  -2 -15   18.00    3.80   1
  -3   2  15    7.10    4.50   1
   3  -2 -14   17.00    3.30   1
  -3   2  14   17.40    4.70   1
   3  -2 -13  844.40   25.40   1
  -3   2  13  831.60   36.30   1
   3  -2 -12   84.20    6.80   1
  -3   2  12   95.30    7.20   1
   3  -2 -11   74.30    3.90   1
  -3   2  11   81.50    3.70   1
   3  -2 -10  613.00   23.20   1
  -3   2  10  599.70   13.80   1
   3  -2  -9 2052.60   39.40   1
  -3   2   9 2072.20   35.40   1
   3  -2  -8  146.60    3.30   1
  -3   2   8  151.80    3.50   1
   3  -2  -7  258.20    4.80   1
  -3   2   7  255.40    5.90   1
   3  -2  -6 1487.80   24.10   1
  -3   2   6 1436.00   34.10   1
   3  -2  -5  555.50   10.80   1
  -3   2   5  541.20    9.20   1
   3  -2  -4 1310.00   21.50   1
  -3   2   4 1301.20   21.10   1
   3  -2  -3 1247.20   15.60   1
  -3   2   3 1172.70   17.30   1
   3  -2  -2   14.30    0.70   1
  -3   2   2   16.20    0.70   1
   3  -2  -1  576.80    7.40   1
  -3   2   1  571.70    9.70   1
   3  -2   0   64.60    1.20   1
  -3   2   0   65.50    1.60   1
   3  -2   1    4.10    0.40   1
  -3   2  -1    4.30    0.40   1
   3  -2   2   93.60    1.70   1
  -3   2  -2   89.60    1.70   1
   3  -2   3 3458.10   44.90   1
  -3   2  -3 3370.50   43.60   1
   3  -2   4   75.20    2.20   1
  -3   2  -4   74.70    1.60   1
   3  -2   5 1068.00   24.90   1
  -3   2  -5 1088.20   18.40   1
   3  -2   6  582.20   14.40   1
  -3   2  -6  574.70   10.20   1
   3  -2   7 1716.90   40.20   1
  -3   2  -7 1708.30   32.40   1
   3  -2   8  119.80    4.20   1
  -3   2  -8  102.90    3.20   1
   3  -2   9 3047.70   70.50   1
  -3   2  -9 3056.80   57.80   1
   3  -2  10    2.90    1.10   1
  -3   2 -10    2.90    1.70   1
   3  -2  11   29.60    1.70   1
  -3   2 -11   26.70    2.40   1
   3  -2  12  173.30    7.10   1
  -3   2 -12  165.70    5.80   1
   3  -2  13 1528.10   63.50   1
  -3   2 -13 1604.60   37.10   1
   3  -2  14    2.50    2.40   1
  -3   2 -14    4.90    2.50   1
   3  -2  15    6.40    3.10   1
  -3   2 -15    1.00    2.90   1
   3  -1 -16  103.70    7.40   1
  -3   1  16  133.10   12.90   1
   3  -1 -15  462.00   19.90   1
  -3   1  15  471.80   20.00   1
   3  -1 -14   43.00    4.30   1
  -3   1  14   46.50    3.90   1
   3  -1 -13   19.10    2.90   1
  -3   1  13   18.70    2.60   1
   3  -1 -12  146.20    6.40   1
  -3   1  12  147.80    6.20   1
   3  -1 -11  629.20   14.80   1
  -3   1  11  668.50   15.10   1
   3  -1 -10  195.90    9.10   1
  -3   1  10  210.40    5.60   1
   3  -1  -9  738.00   12.90   1
  -3   1   9  743.10   13.40   1
   3  -1  -8   73.80    1.80   1
  -3   1   8   71.90    1.90   1
   3  -1  -7    3.10    0.60   1
  -3   1   7    3.30    0.70   1
   3  -1  -6  581.70    9.90   1
  -3   1   6  587.10    9.00   1
   3  -1  -5 2776.20   50.70   1
  -3   1   5 2672.50   42.50   1
   3  -1  -4   55.70    1.50   1
  -3   1   4   56.60    1.60   1
   3  -1  -3 1805.80   23.80   1
  -3   1   3 1685.80   27.70   1
   3  -1  -2  596.20    8.20   1
  -3   1   2  546.60    8.40   1
   3  -1  -1 2913.00   35.00   1
  -3   1   1 2880.90   45.50   1
   3  -1   0  255.10    3.40   1
  -3   1   0  249.20    4.00   1
   3  -1   1 3286.70   42.10   1
  -3   1  -1 3243.70   45.50   1
   3  -1   2  122.70    2.00   1
  -3   1  -2  116.30    2.10   1
   3  -1   3 3438.10   48.70   1
  -3   1  -3 3472.00   49.00   1
   3  -1   4  504.20    8.20   1
  -3   1  -4  497.60    8.00   1
   3  -1   5  514.30   11.90   1
  -3   1  -5  518.50    9.60   1
   3  -1   6    2.90    0.90   1
  -3   1  -6    3.40    0.90   1
   3  -1   7  664.10   16.00   1
  -3   1  -7  669.50   13.40   1
   3  -1   8  154.30    4.80   1
  -3   1  -8  149.10    4.10   1
   3  -1   9   66.40    2.70   1
  -3   1  -9   65.90    2.60   1
   3  -1  10   25.20    1.50   1
  -3   1 -10   23.00    1.90   1
   3  -1  11   40.10    2.80   1
  -3   1 -11   44.20    2.50   1
   3  -1  12   19.70    1.90   1
  -3   1 -12   11.10    2.00   1
   3  -1  13   64.10    6.10   1
  -3   1 -13   48.50    3.20   1
   3  -1  14   21.00    3.90   1
  -3   1 -14    5.40    2.30   1
   3  -1  15  232.20   11.00   1
  -3   1 -15  208.70    8.90   1
   3  -1  16   37.20    4.50   1
  -3   1 -16   45.20    4.50   1
   3   0 -16   16.30    3.90   1
  -3   0  16   18.30    4.10   1
   3   0 -15   44.40    4.50   1
  -3   0  15   39.60    3.80   1
   3   0 -14    2.40    2.90   1
  -3   0  14    3.50    2.60   1
   3   0 -13  138.10    6.40   1
  -3   0  13  140.90    6.10   1
   3   0 -12    5.20    1.40   1
  -3   0  12    8.70    1.50   1
   3   0 -11   36.60    2.40   1
  -3   0  11   33.20    1.90   1
   3   0 -10   89.40    3.80   1
  -3   0  10   87.40    2.80   1
   3   0  -9  221.40    3.40   1
  -3   0   9  234.60    4.90   1
   3   0  -8  117.90    2.00   1
  -3   0   8  125.70    2.80   1
   3   0  -7    7.30    0.70   1
  -3   0   7    5.10    0.50   1
   3   0  -6    3.90    1.20   1
  -3   0   6    4.80    1.30   1
   3   0  -5  309.30    5.00   1
  -3   0   5  306.80    5.40   1
   3   0  -4 2198.40   36.20   1
  -3   0   4 1981.30   32.40   1
   3   0  -3  202.50    4.00   1
  -3   0   3  181.70    3.60   1
   3   0  -2 1002.30   13.40   1
  -3   0   2  973.60   14.40   1
   3   0  -1  627.80    7.90   1
  -3   0   1  625.00    9.30   1
   3   0   0 3912.40   49.90   1
  -3   0   0 3905.30   54.70   1
   3   0   1   44.50    1.10   1
  -3   0  -1   40.90    0.90   1
   3   0   2   40.90    1.30   1
  -3   0  -2   39.10    1.00   1
   3   0   3 1755.10   28.50   1
  -3   0  -3 1718.00   25.00   1
   3   0   4  824.40   14.00   1
  -3   0  -4  816.00   12.30   1
   3   0   5  701.90   12.20   1
  -3   0  -5  701.60   11.00   1
   3   0   6  203.90    4.50   1
  -3   0  -6  202.30    4.70   1
   3   0   7 1404.50   32.60   1
  -3   0  -7 1399.90   26.80   1
   3   0   8  214.70    4.80   1
  -3   0  -8  207.70    5.00   1
   3   0   9 2715.40   50.80   1
  -3   0  -9 2644.50   49.90   1
   3   0  10   52.90    1.90   1
  -3   0 -10   48.60    2.40   1
   3   0  11  172.90    6.00   1
  -3   0 -11  184.90    5.30   1
   3   0  12  133.90    5.30   1
  -3   0 -12  140.20    4.80   1
   3   0  13 2312.90   82.40   1
  -3   0 -13 2223.90   46.00   1
   3   0  14    1.90    2.40   1
  -3   0 -14    2.20    2.20   1
   3   0  15   70.60    5.20   1
  -3   0 -15   64.40    4.20   1
   3   0  16    3.70    3.40   1
  -3   0 -16   -4.50    3.30   1
   3   1 -16  177.80   10.10   1
  -3  -1  16  174.60    9.90   1
   3   1 -15  365.80   15.50   1
  -3  -1  15  351.60   15.60   1
   3   1 -14  549.00   18.60   1
  -3  -1  14  582.40   18.50   1
   3   1 -13   92.70    5.60   1
  -3  -1  13   90.50    4.90   1
   3   1 -12 1209.50   26.50   1
  -3  -1  12 1221.80   26.40   1
   3   1 -11  567.10   16.00   1
  -3  -1  11  588.20   13.60   1
   3   1 -10  363.10    8.40   1
  -3  -1  10  358.20   10.30   1
   3   1  -9 1554.30   21.40   1
  -3  -1   9 1514.60   25.70   1
   3   1  -8 2010.30   29.40   1
  -3  -1   8 1955.20   32.40   1
   3   1  -7  102.80    2.10   1
  -3  -1   7  107.50    2.60   1
   3   1  -6  231.10    4.30   1
  -3  -1   6  218.80    4.20   1
   3   1  -5 5931.10   70.60   1
  -3  -1   5 5509.10   85.90   1
   3   1  -4  617.40    7.50   1
  -3  -1   4  600.30    9.20   1
   3   1  -3  383.90    5.00   1
  -3  -1   3  375.10    5.80   1
   3   1  -2   54.00    1.00   1
  -3  -1   2   54.30    1.10   1
   3   1  -1 5429.20   63.50   1
  -3  -1   1 5340.50   74.50   1
   3   1   0    2.30    0.20   1
  -3  -1   0    2.10    0.20   1
   3   1   1 5769.20   80.10   1
  -3  -1  -1 5823.00   80.70   1
   3   1   2   40.10    0.90   1
  -3  -1  -2   38.70    0.90   1
   3   1   3   20.60    0.70   1
  -3  -1  -3   18.80    0.80   1
   3   1   4   80.30    1.90   1
  -3  -1  -4   79.30    1.90   1
   3   1   5 3916.70   62.50   1
  -3  -1  -5 3940.00   63.10   1
   3   1   6   24.30    1.00   1
  -3  -1  -6   20.90    1.50   1
   3   1   7   45.40    1.30   1
  -3  -1  -7   41.10    2.40   1
   3   1   8   28.10    1.10   1
  -3  -1  -8   28.20    2.20   1
   3   1   9  707.40   14.00   1
  -3  -1  -9  686.90   17.40   1
   3   1  10   38.70    1.40   1
  -3  -1 -10   36.10    2.20   1
   3   1  11    5.00    1.10   1
  -3  -1 -11    6.90    1.50   1
   3   1  12   63.30    5.30   1
  -3  -1 -12   64.40    3.10   1
   3   1  13   37.30    4.50   1
  -3  -1 -13   33.90    2.80   1
   3   1  14  213.60    9.00   1
  -3  -1 -14  195.20    7.10   1
   3   1  15   75.40    5.40   1
  -3  -1 -15   85.80    5.00   1
   3   1  16  112.60    7.30   1
  -3  -1 -16  101.80    6.00   1
   3   2 -16   26.60    4.80   1
  -3  -2  16   23.20    4.00   1
   3   2 -15   27.70    3.80   1
  -3  -2  15   31.00    3.60   1
   3   2 -14   46.90    4.20   1
  -3  -2  14   52.70    4.10   1
   3   2 -13  107.30    5.50   1
  -3  -2  13  107.60    5.40   1
   3   2 -12  225.50    6.90   1
  -3  -2  12  225.00    6.90   1
   3   2 -11   74.70    4.00   1
  -3  -2  11   75.10    2.90   1
   3   2 -10  203.70    5.40   1
  -3  -2  10  213.40    5.60   1
   3   2  -9    7.30    0.90   1
  -3  -2   9    5.80    1.00   1
   3   2  -8  609.30    9.60   1
  -3  -2   8  604.10   10.80   1
   3   2  -7  201.00    3.60   1
  -3  -2   7  192.90    4.00   1
   3   2  -6    7.50    0.60   1
  -3  -2   6    7.50    0.80   1
   3   2  -5   21.70    0.80   1
  -3  -2   5   21.50    1.00   1
   3   2  -4 1560.70   18.10   1
  -3  -2   4 1482.30   24.50   1
   3   2  -3  673.30    8.00   1
  -3  -2   3  639.60    8.90   1
   3   2  -2    2.20    0.30   1
  -3  -2   2    4.70    0.50   1
   3   2  -1  253.20    3.30   1
  -3  -2   1  248.00    3.70   1
   3   2   0  844.00   10.40   1
  -3  -2   0  856.10   12.70   1
   3   2   1  407.10    5.60   1
  -3  -2  -1  390.80    5.50   1
   3   2   2  186.10    3.10   1
  -3  -2  -2  190.80    2.60   1
   3   2   3  158.00    3.20   1
  -3  -2  -3  157.60    2.70   1
   3   2   4 2152.10   35.00   1
  -3  -2  -4 2195.00   35.80   1
   3   2   5   10.40    0.90   1
  -3  -2  -5    5.60    0.90   1
   3   2   6  371.00    9.70   1
  -3  -2  -6  385.50    9.90   1
   3   2   7  431.00   10.90   1
  -3  -2  -7  445.30    9.10   1
   3   2   8  144.70    3.00   1
  -3  -2  -8  141.40    3.80   1
   3   2   9  375.90    7.00   1
  -3  -2  -9  372.80    8.20   1
   3   2  10    2.50    0.40   1
  -3  -2 -10    3.40    2.00   1
   3   2  11  284.80   12.80   1
  -3  -2 -11  267.80    8.60   1
   3   2  12   22.40    4.60   1
  -3  -2 -12   24.60    2.30   1
   3   2  13  782.20   33.20   1
  -3  -2 -13  779.40   18.30   1
   3   2  14  262.40   10.40   1
  -3  -2 -14  257.80    8.80   1
   3   2  15    1.20    3.00   1
  -3  -2 -15    2.80    2.40   1
   3   2  16   93.70    6.60   1
  -3  -2 -16   95.10    5.60   1
   3   3 -16   75.20    6.30   1
  -3  -3  16   93.40    6.80   1
   3   3 -15  259.50   12.50   1
  -3  -3  15  256.00   11.80   1
   3   3 -14  711.60   23.30   1
  -3  -3  14  749.80   24.20   1
   3   3 -13  122.60    5.10   1
  -3  -3  13  130.80    5.10   1
   3   3 -12 1307.70   27.20   1
  -3  -3  12 1309.50   27.80   1
   3   3 -11  627.30   15.00   1
  -3  -3  11  619.40   17.80   1
   3   3 -10  243.00    6.30   1
  -3  -3  10  245.00    6.30   1
   3   3  -9  412.20    8.20   1
  -3  -3   9  402.10    9.10   1
   3   3  -8 5358.90   76.80   1
  -3  -3   8 5129.10   94.20   1
   3   3  -7  445.80    6.90   1
  -3  -3   7  449.10    7.50   1
   3   3  -6   62.70    1.40   1
  -3  -3   6   60.20    1.80   1
   3   3  -5  917.20   11.70   1
  -3  -3   5  873.50   13.30   1
   3   3  -4 2645.50   32.00   1
  -3  -3   4 2582.40   34.00   1
   3   3  -3  357.10    4.50   1
  -3  -3   3  354.20    5.20   1
   3   3  -2  193.60    3.00   1
  -3  -3   2  195.30    3.40   1
   3   3  -1 2584.00   33.80   1
  -3  -3   1 2648.20   34.50   1
   3   3   0    8.40    0.60   1
  -3  -3   0    8.30    0.50   1
   3   3   1 3031.10   38.90   1
  -3  -3  -1 3107.30   40.20   1
   3   3   2  155.10    3.10   1
  -3  -3  -2  149.20    2.40   1
   3   3   3  156.90    3.20   1
  -3  -3  -3  149.30    2.60   1
   3   3   4 1601.50   23.70   1
  -3  -3  -4 1568.60   26.10   1
   3   3   5 3562.30   56.60   1
  -3  -3  -5 3411.40   62.00   1
   3   3   6  789.30   15.50   1
  -3  -3  -6  772.50   15.10   1
   3   3   7  967.40   18.70   1
  -3  -3  -7  946.50   18.50   1
   3   3   8  620.00   12.60   1
  -3  -3  -8  609.50   12.90   1
   3   3   9  397.70    9.00   1
  -3  -3  -9  398.30    9.20   1
   3   3  10   65.70    2.60   1
  -3  -3 -10   63.40    3.30   1
   3   3  11 1341.60   48.50   1
  -3  -3 -11 1269.60   33.10   1
   3   3  12  137.20    8.80   1
  -3  -3 -12  138.70    6.10   1
   3   3  13  109.50    5.40   1
  -3  -3 -13  110.30    5.80   1
   3   3  14    9.90    3.00   1
  -3  -3 -14   12.90    2.80   1
   3   3  15  406.70   17.30   1
  -3  -3 -15  412.00   14.40   1
   3   3  16  223.20   11.40   1
  -3  -3 -16  232.00   10.10   1
   3   4 -15  211.00   10.90   1
  -3  -4  15  226.10   15.40   1
   3   4 -14   19.80    3.30   1
  -3  -4  14   22.20    3.20   1
   3   4 -13  265.80    8.20   1
  -3  -4  13  275.20    8.60   1
   3   4 -12    7.10    2.90   1
  -3  -4  12    8.50    1.80   1
   3   4 -11   56.10    2.80   1
  -3  -4  11   55.10    3.20   1
   3   4 -10    9.40    1.40   1
  -3  -4  10    9.80    1.40   1
   3   4  -9   95.70    3.20   1
  -3  -4   9   93.60    3.20   1
   3   4  -8  184.70    3.80   1
  -3  -4   8  184.10    4.90   1
   3   4  -7  129.90    2.60   1
  -3  -4   7  134.90    3.00   1
   3   4  -6  618.10    9.90   1
  -3  -4   6  619.90   11.50   1
   3   4  -5  382.50    5.40   1
  -3  -4   5  363.90    5.50   1
   3   4  -4  240.80    3.60   1
  -3  -4   4  238.30    3.80   1
   3   4  -3  955.20   12.30   1
  -3  -4   3  963.40   14.90   1
   3   4  -2  608.90    8.70   1
  -3  -4   2  617.40    9.70   1
   3   4  -1 1343.40   18.10   1
  -3  -4   1 1324.90   22.10   1
   3   4   0  924.70   15.80   1
  -3  -4   0  934.10   16.20   1
   3   4   1  999.60   15.50   1
  -3  -4  -1 1034.10   15.50   1
   3   4   2   51.20    1.30   1
  -3  -4  -2   50.00    1.40   1
   3   4   3 1060.50   16.20   1
  -3  -4  -3 1058.00   14.70   1
   3   4   4 1430.00   23.60   1
  -3  -4  -4 1436.50   20.80   1
   3   4   5  277.60    5.40   1
  -3  -4  -5  278.60    7.20   1
   3   4   6   59.40    2.10   1
  -3  -4  -6   60.60    2.70   1
   3   4   7    0.60    0.90   1
  -3  -4  -7    2.60    0.50   1
   3   4   8  500.10   10.90   1
  -3  -4  -8  519.60   10.90   1
   3   4   9    2.30    1.70   1
  -3  -4  -9    2.70    2.20   1
   3   4  10   17.50    3.70   1
  -3  -4 -10   15.00    2.40   1
   3   4  11  189.40   10.60   1
  -3  -4 -11  176.40    7.00   1
   3   4  12   21.10    4.20   1
  -3  -4 -12   18.90    2.80   1
   3   4  13  187.80    7.60   1
  -3  -4 -13  196.00    8.20   1
   3   4  14   42.10    4.00   1
  -3  -4 -14   40.40    4.10   1
   3   4  15   17.10    3.40   1
  -3  -4 -15   13.90    2.90   1
   3   5 -15   43.40    7.10   1
  -3  -5  15   47.90    4.70   1
   3   5 -14  163.60    8.90   1
  -3  -5  14  168.50    9.00   1
   3   5 -13  328.80    9.80   1
  -3  -5  13  331.20    9.90   1
   3   5 -12  806.40   24.80   1
  -3  -5  12  854.60   21.50   1
   3   5 -11   88.90    3.70   1
  -3  -5  11   87.00    4.40   1
   3   5 -10   57.70    2.80   1
  -3  -5  10   56.20    2.60   1
   3   5  -9  447.00   10.60   1
  -3  -5   9  459.40   10.70   1
   3   5  -8 1677.00   28.90   1
  -3  -5   8 1634.60   31.80   1
   3   5  -7   38.80    2.00   1
  -3  -5   7   40.90    1.60   1
   3   5  -6   55.40    2.10   1
  -3  -5   6   55.70    1.70   1
   3   5  -5   37.50    1.40   1
  -3  -5   5   38.20    1.10   1
   3   5  -4  754.00   10.80   1
  -3  -5   4  742.80   11.40   1
   3   5  -3  243.10    4.50   1
  -3  -5   3  239.60    4.70   1
   3   5  -2 3469.90   50.20   1
  -3  -5   2 3451.50   65.10   1
   3   5  -1  276.90    4.90   1
  -3  -5   1  283.40    6.80   1
   3   5   0    2.20    0.80   1
  -3  -5   0    5.30    0.90   1
   3   5   1   86.50    2.30   1
  -3  -5  -1   90.20    2.10   1
   3   5   2 1794.30   42.00   1
  -3  -5  -2 1970.10   33.20   1
   3   5   3  438.80    8.90   1
  -3  -5  -3  419.30   10.50   1
   3   5   4  784.00   16.30   1
  -3  -5  -4  786.20   18.90   1
   3   5   5  712.00   13.00   1
  -3  -5  -5  736.10   14.20   1
   3   5   6  103.60    3.10   1
  -3  -5  -6  104.40    3.70   1
   3   5   7 1106.40   22.30   1
  -3  -5  -7 1061.80   25.50   1
   3   5   8 1560.50   30.60   1
  -3  -5  -8 1579.60   38.20   1
   3   5   9  233.80    7.50   1
  -3  -5  -9  231.80    7.40   1
   3   5  10  966.00   36.10   1
  -3  -5 -10  991.90   25.80   1
   3   5  11 2045.90   73.50   1
  -3  -5 -11 2025.80   51.70   1
   3   5  12  507.80   15.60   1
  -3  -5 -12  475.70   15.30   1
   3   5  13  127.90    6.50   1
  -3  -5 -13  130.10    6.80   1
   3   5  14  176.30    9.00   1
  -3  -5 -14  185.00    9.80   1
   3   5  15  607.70   25.50   1
  -3  -5 -15  601.30   26.00   1
   3   6 -14  194.10   15.60   1
  -3  -6  14  205.50   15.40   1
   3   6 -13   68.70    5.20   1
  -3  -6  13   62.10    3.80   1
   3   6 -12  177.70    6.50   1
  -3  -6  12  200.30    6.80   1
   3   6 -11   53.30    3.00   1
  -3  -6  11   49.70    2.90   1
   3   6 -10  695.30   16.20   1
  -3  -6  10  703.40   16.20   1
   3   6  -9    4.50    1.30   1
  -3  -6   9    6.80    1.40   1
   3   6  -8   47.40    2.30   1
  -3  -6   8   48.10    2.30   1
   3   6  -7  660.30   14.20   1
  -3  -6   7  651.70   12.50   1
   3   6  -6  461.90    8.90   1
  -3  -6   6  480.30    9.30   1
   3   6  -5   25.60    2.10   1
  -3  -6   5   26.80    1.20   1
   3   6  -4  553.30   11.80   1
  -3  -6   4  570.30   11.80   1
   3   6  -3 2048.60   33.60   1
  -3  -6   3 2018.70   37.70   1
   3   6  -2   76.70    2.20   1
  -3  -6   2   80.20    1.50   1
   3   6  -1 1674.80   27.60   1
  -3  -6   1 1673.00   26.90   1
   3   6   0  626.70   13.00   1
  -3  -6   0  642.70   12.50   1
   3   6   1  331.80    7.30   1
  -3  -6  -1  340.80    8.80   1
   3   6   2    8.00    1.60   1
  -3  -6  -2    3.10    1.00   1
   3   6   3 3340.60   61.90   1
  -3  -6  -3 3399.20   76.80   1
   3   6   4  160.60    3.90   1
  -3  -6  -4  155.60    4.80   1
   3   6   5   12.30    0.80   1
  -3  -6  -5   13.10    1.60   1
   3   6   6   76.10    3.30   1
  -3  -6  -6   74.20    2.40   1
   3   6   7 1073.90   26.30   1
  -3  -6  -7 1126.00   22.00   1
   3   6   8   97.40    4.30   1
  -3  -6  -8  100.80    4.40   1
   3   6   9   37.10    3.00   1
  -3  -6  -9   28.40    2.60   1
   3   6  10    7.30    4.10   1
  -3  -6 -10    8.80    2.50   1
   3   6  11  194.70    7.40   1
  -3  -6 -11  192.00    7.70   1
   3   6  12  219.20    8.40   1
  -3  -6 -12  229.80    9.10   1
   3   6  13    7.00    2.70   1
  -3  -6 -13    3.30    2.80   1
   3   6  14   -1.70    3.10   1
  -3  -6 -14    3.40    3.10   1
   3   6  15   10.60    3.40   1
  -3  -6 -15    6.70    3.70   1
   3   7 -14   14.50    6.00   1
  -3  -7  14   34.30    7.30   1
   3   7 -13  252.60   11.90   1
  -3  -7  13  252.60   11.70   1
   3   7 -12   78.40    5.60   1
  -3  -7  12   86.50    5.60   1
   3   7 -11    8.60    2.60   1
  -3  -7  11   12.20    2.40   1
   3   7 -10  177.90    6.10   1
  -3  -7  10  185.30    6.30   1
   3   7  -9  341.30    9.60   1
  -3  -7   9  342.10    9.30   1
   3   7  -8  185.90    5.00   1
  -3  -7   8  186.30    5.40   1
   3   7  -7    7.10    1.80   1
  -3  -7   7    6.70    1.80   1
   3   7  -6  309.40    7.90   1
  -3  -7   6  286.60   12.70   1
   3   7  -5    4.90    1.60   1
  -3  -7   5    4.90    0.70   1
   3   7  -4   78.30    3.00   1
  -3  -7   4   81.20    2.10   1
   3   7  -3  401.30    9.20   1
  -3  -7   3  415.70    7.60   1
   3   7  -2  404.30    8.90   1
  -3  -7   2  411.60    7.50   1
   3   7  -1  164.20    3.50   1
  -3  -7   1  157.80    3.30   1
   3   7   0    4.70    0.80   1
  -3  -7   0    5.30    0.50   1
   3   7   1  596.20   12.30   1
  -3  -7  -1  589.40   12.00   1
   3   7   2  615.60   15.60   1
  -3  -7  -2  626.10   12.60   1
   3   7   3  512.00   10.70   1
  -3  -7  -3  493.30   12.60   1
   3   7   4 1076.30   21.60   1
  -3  -7  -4 1092.20   26.40   1
   3   7   5   45.90    1.90   1
  -3  -7  -5   38.00    2.40   1
   3   7   6  103.90    4.20   1
  -3  -7  -6  108.50    4.40   1
   3   7   7  202.20    6.70   1
  -3  -7  -7  208.60    6.90   1
   3   7   8 1273.10   32.50   1
  -3  -7  -8 1314.10   33.70   1
   3   7   9    6.30    1.60   1
  -3  -7  -9    9.70    2.10   1
   3   7  10  330.50   11.10   1
  -3  -7 -10  323.00   11.40   1
   3   7  11  784.90   23.40   1
  -3  -7 -11  791.40   23.40   1
   3   7  12  320.70   12.10   1
  -3  -7 -12  318.00   12.50   1
   3   7  13   25.10    3.50   1
  -3  -7 -13   23.70    3.80   1
   3   7  14  545.30   23.20   1
  -3  -7 -14  526.90   23.00   1
   3   8 -13   10.00    3.10   1
  -3  -8  13    8.30    3.10   1
   3   8 -12  171.10    8.00   1
  -3  -8  12  192.20   10.20   1
   3   8 -11   58.90    4.10   1
  -3  -8  11   69.40    5.00   1
   3   8 -10 1603.30   36.10   1
  -3  -8  10 1566.40   42.30   1
   3   8  -9    8.70    2.20   1
  -3  -8   9   11.20    2.40   1
   3   8  -8   47.00    3.10   1
  -3  -8   8   44.60    3.60   1
   3   8  -7    1.00    1.80   1
  -3  -8   7    5.40    2.00   1
   3   8  -6 2297.20   46.00   1
  -3  -8   6 2178.40   75.80   1
   3   8  -5   74.20    3.20   1
  -3  -8   5   69.50    3.00   1
   3   8  -4  243.00    6.50   1
  -3  -8   4  246.30    6.40   1
   3   8  -3  723.40   15.90   1
  -3  -8   3  711.40   13.40   1
   3   8  -2  245.30    6.40   1
  -3  -8   2  249.50    5.10   1
   3   8  -1 1514.90   30.00   1
  -3  -8   1 1563.60   25.90   1
   3   8   0  589.90   12.70   1
  -3  -8   0  621.00   11.20   1
   3   8   1 1247.70   21.70   1
  -3  -8  -1 1289.90   25.40   1
   3   8   2  348.40   10.40   1
  -3  -8  -2  374.30    8.60   1
   3   8   3 3164.80   61.10   1
  -3  -8  -3 3287.80   76.70   1
   3   8   4   15.00    1.30   1
  -3  -8  -4   17.40    2.00   1
   3   8   5   10.30    1.00   1
  -3  -8  -5   10.80    1.90   1
   3   8   6  364.10    7.70   1
  -3  -8  -6  375.70   10.90   1
   3   8   7 1179.60   24.60   1
  -3  -8  -7 1210.20   31.80   1
   3   8   8    5.20    1.50   1
  -3  -8  -8    1.40    1.80   1
   3   8   9  164.80    5.70   1
  -3  -8  -9  166.00    7.20   1
   3   8  10   89.30    5.00   1
  -3  -8 -10   81.20    5.20   1
   3   8  11   68.80    4.70   1
  -3  -8 -11   70.80    5.00   1
   3   8  12    7.50    2.80   1
  -3  -8 -12    1.60    2.90   1
   3   8  13  103.80    6.70   1
  -3  -8 -13  104.40    7.40   1
   3   9 -12   70.50    5.00   1
  -3  -9  12   66.80    5.80   1
   3   9 -11  168.10    7.70   1
  -3  -9  11  165.40    9.10   1
   3   9 -10   68.20    4.50   1
  -3  -9  10   60.20    4.80   1
   3   9  -9   26.20    3.00   1
  -3  -9   9   27.00    3.40   1
   3   9  -8   45.80    3.20   1
  -3  -9   8   59.40    4.20   1
   3   9  -7   12.20    2.40   1
  -3  -9   7   14.80    3.70   1
   3   9  -6  392.50   11.00   1
  -3  -9   6  365.00   17.60   1
   3   9  -5   25.20    2.60   1
  -3  -9   5   16.00    2.00   1
   3   9  -4  427.70   11.10   1
  -3  -9   4  402.60   12.40   1
   3   9  -3    9.50    1.80   1
  -3  -9   3    6.20    1.10   1
   3   9  -2  749.50   16.90   1
  -3  -9   2  748.90   14.00   1
   3   9  -1    3.50    1.50   1
  -3  -9   1    1.90    0.80   1
   3   9   0  330.00    8.40   1
  -3  -9   0  317.60    7.80   1
   3   9   1  127.50    4.30   1
  -3  -9  -1  126.70    4.60   1
   3   9   2  781.40   20.00   1
  -3  -9  -2  773.60   21.30   1
   3   9   3  101.50    3.00   1
  -3  -9  -3  103.40    4.30   1
   3   9   4  280.60    6.40   1
  -3  -9  -4  285.90    9.60   1
   3   9   5  679.30   13.30   1
  -3  -9  -5  679.50   18.30   1
   3   9   6  231.60    6.40   1
  -3  -9  -6  236.40    8.60   1
   3   9   7   51.60    2.90   1
  -3  -9  -7   46.30    3.50   1
   3   9   8  311.30    8.90   1
  -3  -9  -8  316.30   11.30   1
   3   9   9  181.90    6.20   1
  -3  -9  -9  179.30    8.10   1
   3   9  10   17.40    2.90   1
  -3  -9 -10   14.30    2.90   1
   3   9  11  165.40    8.90   1
  -3  -9 -11  169.70    9.30   1
   3   9  12  181.00    9.80   1
  -3  -9 -12  175.60   10.50   1
   3  10 -11   24.40    4.50   1
  -3 -10  11   34.30    4.40   1
   3  10 -10 1275.80   39.20   1
  -3 -10  10 1218.90   45.60   1
   3  10  -9  109.60    6.80   1
  -3 -10   9  113.50    6.90   1
   3  10  -8   22.60    3.90   1
  -3 -10   8   23.40    3.80   1
   3  10  -7    3.40    2.30   1
  -3 -10   7    7.90    5.10   1
   3  10  -6 1615.70   36.40   1
  -3 -10   6 1641.70   65.80   1
   3  10  -5   31.30    2.80   1
  -3 -10   5   29.10    3.20   1
   3  10  -4  484.60   12.60   1
  -3 -10   4  457.70   15.00   1
   3  10  -3    3.60    1.70   1
  -3 -10   3   -0.90    2.20   1
   3  10  -2  659.00   15.80   1
  -3 -10   2  639.40   18.80   1
   3  10  -1   77.80    3.70   1
  -3 -10   1   80.30    4.60   1
   3  10   0 1591.80   34.40   1
  -3 -10   0 1613.70   33.00   1
   3  10   1   57.20    3.60   1
  -3 -10  -1   61.70    2.90   1
   3  10   2    3.10    1.50   1
  -3 -10  -2    2.70    1.30   1
   3  10   3  698.70   16.60   1
  -3 -10  -3  712.20   16.80   1
   3  10   4   38.60    2.40   1
  -3 -10  -4   44.20    3.30   1
   3  10   5    7.80    2.00   1
  -3 -10  -5   20.10    2.70   1
   3  10   6  375.70   13.10   1
  -3 -10  -6  394.50   14.00   1
   3  10   7  702.70   22.30   1
  -3 -10  -7  772.00   23.70   1
   3  10   8  241.60    8.10   1
  -3 -10  -8  253.20   10.10   1
   3  10   9  184.80    9.60   1
  -3 -10  -9  189.50   10.00   1
   3  10  10  470.70   29.30   1
  -3 -10 -10  480.70   20.50   1
   3  10  11  102.40   10.50   1
  -3 -10 -11   90.20    6.80   1
   3  11  -9    7.70    4.40   1
  -3 -11   9   -2.40    3.40   1
   3  11  -8   10.70    3.80   1
  -3 -11   8   14.70    3.80   1
   3  11  -7  118.60   10.80   1
  -3 -11   7  119.70   10.50   1
   3  11  -6  270.60   11.70   1
  -3 -11   6  260.00   16.10   1
   3  11  -5  112.40    5.30   1
  -3 -11   5  108.00    6.10   1
   3  11  -4  187.20    7.20   1
  -3 -11   4  167.10    6.40   1
   3  11  -3   26.70    3.00   1
  -3 -11   3   28.30    3.70   1
   3  11  -2  394.30   11.40   1
  -3 -11   2  407.40   14.10   1
   3  11  -1   66.10    3.50   1
  -3 -11   1   64.30    4.50   1
   3  11   0  628.40   16.20   1
  -3 -11   0  600.30   19.30   1
   3  11   1   83.30    4.60   1
  -3 -11  -1   83.90    5.40   1
   3  11   2  198.90    6.60   1
  -3 -11  -2  194.00    8.70   1
   3  11   3   18.10    2.80   1
  -3 -11  -3   18.10    5.00   1
   3  11   4  218.40    9.10   1
  -3 -11  -4  247.30   14.30   1
   3  11   5   35.90    3.50   1
  -3 -11  -5   29.90    3.40   1
   3  11   6   53.10    4.10   1
  -3 -11  -6   42.90    4.00   1
   3  11   7    6.30    2.30   1
  -3 -11  -7    7.50    3.20   1
   3  11   8   75.00    8.80   1
  -3 -11  -8   66.60    5.60   1
   3  11   9    3.20    4.70   1
  -3 -11  -9   -1.20    2.90   1
   3  11  10   13.90    5.70   1
  -3 -11 -10   18.40    4.00   1
   3  12  -7    0.30    3.50   1
  -3 -12   7   15.00    6.00   1
   3  12  -6  538.40   23.60   1
  -3 -12   6  538.50   33.40   1
   3  12  -5    2.00    4.80   1
  -3 -12   5    1.90    4.30   1
   3  12  -4   86.80    6.70   1
  -3 -12   4   77.80    5.70   1
   3  12  -3   49.10    5.00   1
  -3 -12   3   55.90    4.70   1
   3  12  -2  299.10   12.40   1
  -3 -12   2  272.60   11.40   1
   3  12  -1   43.90    4.70   1
  -3 -12   1   41.60    4.50   1
   3  12   0  340.40   19.40   1
  -3 -12   0  360.40   13.80   1
   3  12   1   80.70    5.40   1
  -3 -12  -1   74.90    5.50   1
   3  12   2   18.20    5.30   1
  -3 -12  -2   30.70    6.00   1
   3  12   3   26.60    6.00   1
  -3 -12  -3   22.60    6.30   1
   3  12   4  111.00   10.50   1
  -3 -12  -4  112.00   10.40   1
   3  12   5   13.70    5.50   1
  -3 -12  -5    5.60    4.90   1
   3  12   6  645.70   38.20   1
  -3 -12  -6  611.00   37.20   1
   3  12   7   -1.50    5.10   1
  -3 -12  -7    7.80    5.20   1
   3  12   8   66.20   10.60   1
  -3 -12  -8   54.30    9.90   1
   3  13  -5   10.60    4.90   1
  -3 -13   5   16.80    6.70   1
   3  13  -4   31.20    5.00   1
  -3 -13   4   23.90    6.40   1
   3  13  -3   25.10    4.50   1
  -3 -13   3   18.90    4.60   1
   3  13  -2  439.30   20.00   1
  -3 -13   2  487.00   29.90   1
   3  13  -1   96.40   10.20   1
  -3 -13   1  102.20   10.40   1
   3  13   0  419.90   24.60   1
  -3 -13   0  387.00   24.30   1
   3  13   1  152.60   13.40   1
  -3 -13  -1  164.90   13.80   1
   3  13   2  435.90   28.60   1
  -3 -13  -2  415.80   27.20   1
   3  13   3   43.70    9.30   1
  -3 -13  -3   64.20   10.10   1
   3  13   4  628.30   38.30   1
  -3 -13  -4  620.70   37.00   1
   3  13   5  250.80   19.10   1
  -3 -13  -5  249.30   18.10   1
   4 -11  -3   -1.30    4.20   1
  -4  11   3    5.40    6.80   1
   4 -11  -2  289.50   14.60   1
  -4  11   2  312.20   15.60   1
   4 -11  -1   19.00    3.80   1
  -4  11   1   20.70    3.70   1
   4 -11   0   65.30    5.70   1
  -4  11   0   69.10    5.60   1
   4 -11   1  219.70   11.80   1
  -4  11  -1  222.80   12.00   1
   4 -11   2   83.60    6.40   1
  -4  11  -2   91.60    6.50   1
   4 -11   3   42.00    5.20   1
  -4  11  -3   38.10    4.90   1
   4 -10  -7  374.80   18.80   1
  -4  10   7  401.30   24.40   1
   4 -10  -6  302.30   23.30   1
  -4  10   6  304.20   20.60   1
   4 -10  -5    1.60    5.80   1
  -4  10   5    2.90    4.40   1
   4 -10  -4   22.30    6.50   1
  -4  10   4    9.50    5.00   1
   4 -10  -3  379.80   16.80   1
  -4  10   3  400.90   17.60   1
   4 -10  -2  459.50   18.40   1
  -4  10   2  447.00   18.70   1
   4 -10  -1   54.20    4.70   1
  -4  10   1   67.50    4.90   1
   4 -10   0  166.50    8.90   1
  -4  10   0  166.30    8.50   1
   4 -10   1  262.10   12.40   1
  -4  10  -1  278.50   12.60   1
   4 -10   2  402.10   17.50   1
  -4  10  -2  410.10   17.20   1
   4 -10   3   31.40    4.90   1
  -4  10  -3   29.90    5.00   1
   4 -10   4  299.90   14.40   1
  -4  10  -4  314.70   21.20   1
   4 -10   5  200.90   10.20   1
  -4  10  -5  202.80   10.20   1
   4 -10   6    5.70    3.50   1
  -4  10  -6    4.00    4.70   1
   4  -9  -9  233.80   18.60   1
  -4   9   9  238.30   18.30   1
   4  -9  -8  478.30   21.70   1
  -4   9   8  518.10   31.00   1
   4  -9  -7  120.70    7.90   1
  -4   9   7  113.50   10.40   1
   4  -9  -6   77.10    5.80   1
  -4   9   6   81.30    8.10   1
   4  -9  -5  298.90   17.40   1
  -4   9   5  308.30   18.10   1
   4  -9  -4  184.00    8.40   1
  -4   9   4  188.70    8.20   1
   4  -9  -3   70.90    4.60   1
  -4   9   3   73.70    4.40   1
   4  -9  -2  579.30   19.20   1
  -4   9   2  591.00   19.50   1
   4  -9  -1   55.90    4.00   1
  -4   9   1   50.70    3.90   1
   4  -9   0   58.60    4.40   1
  -4   9   0   59.90    4.30   1
   4  -9   1  105.40    5.80   1
  -4   9  -1  100.40    5.80   1
   4  -9   2  436.50   15.20   1
  -4   9  -2  446.60   15.80   1
   4  -9   3    3.40    2.60   1
  -4   9  -3   -1.60    3.20   1
   4  -9   4  514.80   17.90   1
  -4   9  -4  498.80   16.80   1
   4  -9   5  420.50   17.90   1
  -4   9  -5  444.40   18.30   1
   4  -9   6    3.30    2.80   1
  -4   9  -6    2.50    2.50   1
   4  -9   7   10.50    3.70   1
  -4   9  -7    6.60    4.00   1
   4  -9   8  239.80   12.60   1
  -4   9  -8  211.40   16.70   1
   4  -8 -11   83.80   10.30   1
  -4   8  11   87.90    7.10   1
   4  -8 -10  669.70   41.10   1
  -4   8  10  720.50   29.70   1
   4  -8  -9   21.00    6.00   1
  -4   8   9   24.90    3.60   1
   4  -8  -8   34.80    4.10   1
  -4   8   8   36.80    3.90   1
   4  -8  -7  789.80   24.10   1
  -4   8   7  795.30   36.20   1
   4  -8  -6  324.20   17.70   1
  -4   8   6  331.90   16.60   1
   4  -8  -5   78.10    4.30   1
  -4   8   5   85.40    4.70   1
   4  -8  -4    7.60    2.30   1
  -4   8   4    6.00    1.90   1
   4  -8  -3  947.00   26.50   1
  -4   8   3  906.90   26.60   1
   4  -8  -2    8.00    2.40   1
  -4   8   2   10.00    2.80   1
   4  -8  -1  183.10    9.70   1
  -4   8   1  156.60    6.50   1
   4  -8   0  532.80   16.10   1
  -4   8   0  520.00   15.60   1
   4  -8   1  282.60    9.70   1
  -4   8  -1  285.20   10.00   1
   4  -8   2    1.80    3.00   1
  -4   8  -2    0.90    2.40   1
   4  -8   3  120.70    5.60   1
  -4   8  -3  120.30    5.80   1
   4  -8   4  518.40   16.30   1
  -4   8  -4  514.20   16.80   1
   4  -8   5   11.20    2.70   1
  -4   8  -5    9.70    2.70   1
   4  -8   6   18.90    3.20   1
  -4   8  -6   23.00    3.50   1
   4  -8   7    4.30    2.50   1
  -4   8  -7    2.40    2.50   1
   4  -8   8  295.90   13.60   1
  -4   8  -8  309.20   13.80   1
   4  -8   9    6.00    3.90   1
  -4   8  -9   -1.60    3.80   1
   4  -8  10  164.40    9.80   1
  -4   8 -10  150.80   14.00   1
   4  -7 -12   11.90    8.10   1
  -4   7  12   13.30    5.10   1
   4  -7 -11   11.60    7.70   1
  -4   7  11    5.70    5.70   1
   4  -7 -10   15.10    7.20   1
  -4   7  10   17.10    3.30   1
   4  -7  -9   59.30    8.30   1
  -4   7   9   76.20    5.40   1
   4  -7  -8   75.90    5.00   1
  -4   7   8   71.90    4.90   1
   4  -7  -7   15.60    2.70   1
  -4   7   7   17.80    3.00   1
   4  -7  -6  109.90    5.40   1
  -4   7   6  111.30    5.00   1
   4  -7  -5  133.40    5.50   1
  -4   7   5  137.00    5.70   1
   4  -7  -4  718.30   19.80   1
  -4   7   4  713.00   19.80   1
   4  -7  -3  569.40   16.70   1
  -4   7   3  571.10   16.60   1
   4  -7  -2  537.10   15.70   1
  -4   7   2  549.00   15.60   1
   4  -7  -1   17.80    2.40   1
  -4   7   1   15.10    2.30   1
   4  -7   0  240.30    8.00   1
  -4   7   0  255.00    8.40   1
   4  -7   1  148.00    5.80   1
  -4   7  -1  146.50    5.80   1
   4  -7   2  695.30   19.30   1
  -4   7  -2  713.50   28.60   1
   4  -7   3   52.60    3.60   1
  -4   7  -3   50.60    3.00   1
   4  -7   4    4.80    2.70   1
  -4   7  -4    4.80    1.90   1
   4  -7   5  104.20    5.00   1
  -4   7  -5  107.60    5.10   1
   4  -7   6  192.30    7.80   1
  -4   7  -6  196.60    8.00   1
   4  -7   7    4.60    2.20   1
  -4   7  -7    2.50    2.00   1
   4  -7   8  205.50    8.80   1
  -4   7  -8  212.50    9.00   1
   4  -7   9  743.90   28.00   1
  -4   7  -9  753.90   28.10   1
   4  -7  10   72.40    5.70   1
  -4   7 -10   83.90    6.30   1
   4  -7  11  128.10   11.80   1
  -4   7 -11  116.40    7.80   1
   4  -6 -13   30.80    7.60   1
  -4   6  13   39.00    8.40   1
   4  -6 -12  706.60   41.10   1
  -4   6  12  751.50   41.80   1
   4  -6 -11   27.20    6.10   1
  -4   6  11   32.10    5.70   1
   4  -6 -10 1227.00   54.00   1
  -4   6  10 1271.80   38.60   1
   4  -6  -9   53.70    4.30   1
  -4   6   9   56.50    4.20   1
   4  -6  -8   12.40    2.70   1
  -4   6   8   15.60    2.60   1
   4  -6  -7    7.60    1.40   1
  -4   6   7    9.70    1.50   1
   4  -6  -6 1381.90   30.70   1
  -4   6   6 1406.40   29.80   1
   4  -6  -5   15.40    1.30   1
  -4   6   5   19.30    1.90   1
   4  -6  -4  520.00   14.80   1
  -4   6   4  517.80   14.50   1
   4  -6  -3  203.80    6.70   1
  -4   6   3  211.80    6.90   1
   4  -6  -2   37.70    3.30   1
  -4   6   2   39.10    2.50   1
   4  -6  -1  241.70    7.50   1
  -4   6   1  239.60    7.40   1
   4  -6   0  725.60   18.70   1
  -4   6   0  711.00   18.10   1
   4  -6   1   11.20    1.80   1
  -4   6  -1   12.50    2.00   1
   4  -6   2  894.00   22.80   1
  -4   6  -2  903.40   23.50   1
   4  -6   3  214.70    7.00   1
  -4   6  -3  219.40    7.00   1
   4  -6   4   75.90    4.00   1
  -4   6  -4   68.10    3.50   1
   4  -6   5   47.80    3.40   1
  -4   6  -5   50.80    3.20   1
   4  -6   6 2136.30   52.70   1
  -4   6  -6 2107.90   52.70   1
   4  -6   7    3.90    2.30   1
  -4   6  -7    3.80    1.90   1
   4  -6   8   51.30    3.50   1
  -4   6  -8   51.60    4.00   1
   4  -6   9  107.00    5.60   1
  -4   6  -9  104.10    5.50   1
   4  -6  10  801.40   24.20   1
  -4   6 -10  735.80   24.50   1
   4  -6  11  155.60   13.00   1
  -4   6 -11  146.70    8.50   1
   4  -6  12   -1.00    6.60   1
  -4   6 -12    7.30    3.50   1
   4  -5 -14   13.00    6.00   1
  -4   5  14   31.50    7.00   1
   4  -5 -13   17.60    6.10   1
  -4   5  13   14.60    5.50   1
   4  -5 -12   15.00    5.60   1
  -4   5  12   35.00    5.90   1
   4  -5 -11    8.30    4.40   1
  -4   5  11   28.40    5.00   1
   4  -5 -10   41.70    5.50   1
  -4   5  10   31.80    3.50   1
   4  -5  -9   56.30    3.80   1
  -4   5   9   71.00    4.30   1
   4  -5  -8   72.50    4.00   1
  -4   5   8   74.70    4.10   1
   4  -5  -7    4.00    1.20   1
  -4   5   7    4.80    1.00   1
   4  -5  -6  326.90    9.40   1
  -4   5   6  329.90    9.80   1
   4  -5  -5    2.60    1.00   1
  -4   5   5    4.80    1.30   1
   4  -5  -4  815.30   13.40   1
  -4   5   4  832.90   17.00   1
   4  -5  -3   49.40    1.20   1
  -4   5   3   48.40    2.20   1
   4  -5  -2  454.00   12.00   1
  -4   5   2  449.00   11.90   1
   4  -5  -1    2.20    1.20   1
  -4   5   1    2.60    1.20   1
   4  -5   0 1237.30   29.70   1
  -4   5   0 1220.70   29.70   1
   4  -5   1   63.70    2.60   1
  -4   5  -1   68.30    3.10   1
   4  -5   2 1157.50   27.50   1
  -4   5  -2 1154.50   22.90   1
   4  -5   3   75.10    3.40   1
  -4   5  -3   77.10    2.50   1
   4  -5   4  443.90   11.90   1
  -4   5  -4  463.40    8.60   1
   4  -5   5   20.10    2.00   1
  -4   5  -5   20.40    1.30   1
   4  -5   6  714.00   19.30   1
  -4   5  -6  728.30   16.00   1
   4  -5   7  143.50    5.60   1
  -4   5  -7  138.80    5.70   1
   4  -5   8    9.90    2.10   1
  -4   5  -8   14.10    2.40   1
   4  -5   9  151.20    6.10   1
  -4   5  -9  138.50    6.00   1
   4  -5  10  108.40    5.50   1
  -4   5 -10  102.70    5.60   1
   4  -5  11   38.70    3.30   1
  -4   5 -11   42.80    3.70   1
   4  -5  12   94.70    9.80   1
  -4   5 -12   96.50    5.30   1
   4  -5  13  306.30   21.20   1
  -4   5 -13  309.20   12.00   1
   4  -4 -14  201.70   16.30   1
  -4   4  14  238.80   18.60   1
   4  -4 -13   61.90    8.30   1
  -4   4  13   72.80    8.40   1
   4  -4 -12  441.80   23.20   1
  -4   4  12  427.90   21.80   1
   4  -4 -11  145.60   10.50   1
  -4   4  11  143.40   10.00   1
   4  -4 -10 1404.30   56.00   1
   4  -4  -9   24.90    2.30   1
  -4   4   9   22.80    2.60   1
   4  -4  -8  145.40    4.20   1
  -4   4   8  143.30    4.20   1
   4  -4  -7  716.60   15.70   1
  -4   4   7  753.00   20.30   1
   4  -4  -6  717.20   15.20   1
  -4   4   6  715.10   12.90   1
   4  -4  -5  129.10    3.10   1
  -4   4   5  137.50    3.30   1
   4  -4  -4  192.20    3.90   1
  -4   4   4  184.70    4.10   1
   4  -4  -3  715.80   12.50   1
  -4   4   3  714.30   15.10   1
   4  -4  -2   23.60    0.70   1
  -4   4   2   23.30    1.40   1
   4  -4  -1  229.10    5.00   1
  -4   4   1  230.00    5.60   1
   4  -4   0 1971.40   30.50   1
  -4   4   0 1914.30   31.70   1
   4  -4   1    2.20    0.80   1
  -4   4  -1    3.20    0.90   1
   4  -4   2 2490.20   47.20   1
  -4   4  -2 2344.70   44.00   1
   4  -4   3   24.00    1.60   1
  -4   4  -3   19.20    0.90   1
   4  -4   4   77.70    2.80   1
  -4   4  -4   83.40    2.20   1
   4  -4   5   63.10    3.10   1
  -4   4  -5   59.80    1.80   1
   4  -4   6 2955.20   68.90   1
  -4   4  -6 3002.20   57.30   1
   4  -4   7    1.30    2.10   1
  -4   4  -7    1.10    1.00   1
   4  -4   8  157.60    5.80   1
  -4   4  -8  156.40    4.20   1
   4  -4   9   45.80    3.00   1
  -4   4  -9   43.80    2.60   1
   4  -4  10 1385.40   36.30   1
  -4   4 -10 1325.50   29.90   1
   4  -4  11   52.10    3.50   1
  -4   4 -11   50.50    3.40   1
   4  -4  12  420.70   21.50   1
  -4   4 -12  392.40   11.90   1
   4  -4  13  157.10   12.20   1
  -4   4 -13  142.20    6.70   1
   4  -4  14  345.10   16.30   1
  -4   4 -14  342.20   13.20   1
   4  -3 -15  122.90    8.70   1
  -4   3  15  118.60   12.20   1
   4  -3 -14  275.30   13.50   1
  -4   3  14  317.30   21.10   1
   4  -3 -13   28.30    5.70   1
  -4   3  13   25.20    5.40   1
   4  -3 -12  471.20   23.20   1
  -4   3  12  469.30   22.10   1
   4  -3 -11   88.40    7.10   1
  -4   3  11   85.00    7.00   1
   4  -3 -10    6.20    3.40   1
  -4   3  10    6.60    3.30   1
   4  -3  -9  184.70    6.90   1
  -4   3   9  195.70   10.50   1
   4  -3  -8  527.40   15.10   1
  -4   3   8  538.60   14.20   1
   4  -3  -7  198.70    4.80   1
  -4   3   7  206.40    5.20   1
   4  -3  -6  221.10    4.80   1
  -4   3   6  231.10    4.70   1
   4  -3  -5 1088.40   20.80   1
  -4   3   5 1047.00   17.90   1
   4  -3  -4  663.90   13.10   1
  -4   3   4  651.00   11.40   1
   4  -3  -3  205.50    3.70   1
  -4   3   3  200.60    5.70   1
   4  -3  -2 2153.60   31.10   1
  -4   3   2 2100.00   34.40   1
   4  -3  -1  697.40   12.20   1
  -4   3   1  673.60   11.70   1
   4  -3   0  291.50    4.30   1
  -4   3   0  285.00    5.40   1
   4  -3   1  454.70    6.30   1
  -4   3  -1  435.70    8.00   1
   4  -3   2 3811.60   60.40   1
  -4   3  -2 3719.90   58.80   1
   4  -3   3   85.50    2.50   1
  -4   3  -3   82.10    2.00   1
   4  -3   4  756.60   15.00   1
  -4   3  -4  749.60   13.10   1
   4  -3   5   33.80    2.20   1
  -4   3  -5   36.40    1.40   1
   4  -3   6 1340.70   32.00   1
  -4   3  -6 1426.30   22.20   1
   4  -3   7    1.50    1.60   1
  -4   3  -7    2.60    0.90   1
   4  -3   8   16.30    2.10   1
  -4   3  -8   11.80    1.10   1
   4  -3   9   15.00    1.90   1
  -4   3  -9   14.30    1.40   1
   4  -3  10  225.10    7.90   1
  -4   3 -10  214.10    6.40   1
   4  -3  11    1.50    1.80   1
  -4   3 -11    1.90    1.70   1
   4  -3  12  222.70    8.60   1
  -4   3 -12  215.30    7.50   1
   4  -3  13    4.40    4.00   1
  -4   3 -13    4.40    2.30   1
   4  -3  14  157.90    8.70   1
  -4   3 -14  162.00    7.50   1
   4  -2 -15   51.20    5.10   1
  -4   2  15   30.70    6.20   1
   4  -2 -14   25.70    4.10   1
   4  -2 -13    8.00    3.00   1
  -4   2  13    5.60    5.60   1
   4  -2 -12    5.70    2.50   1
  -4   2  12   -2.70    3.30   1
   4  -2 -11  166.30    9.90   1
  -4   2  11  160.00    9.80   1
   4  -2 -10  234.20   11.90   1
  -4   2  10  233.90   12.10   1
   4  -2  -9  109.80    6.00   1
  -4   2   9  104.60    6.60   1
   4  -2  -8    4.30    1.40   1
  -4   2   8    2.20    1.70   1
   4  -2  -7  847.40   21.10   1
  -4   2   7  833.50   21.20   1
   4  -2  -6  299.00    8.30   1
  -4   2   6  302.40    8.80   1
   4  -2  -5  501.50   17.40   1
  -4   2   5  491.10   12.70   1
   4  -2  -4  119.40    3.40   1
  -4   2   4  120.20    2.50   1
   4  -2  -3 2322.50   37.00   1
  -4   2   3 2307.00   33.20   1
   4  -2  -2  173.30    3.00   1
  -4   2   2  173.10    3.40   1
   4  -2  -1 3045.30   36.80   1
  -4   2   1 3020.70   47.80   1
   4  -2   0  686.10    8.90   1
  -4   2   0  660.30   11.50   1
   4  -2   1 2219.90   31.60   1
  -4   2  -1 2184.10   31.40   1
   4  -2   2 1011.30   15.20   1
  -4   2  -2 1007.40   15.10   1
   4  -2   3 1204.40   19.70   1
  -4   2  -3 1208.00   19.80   1
   4  -2   4   75.50    2.20   1
  -4   2  -4   77.90    1.90   1
   4  -2   5   82.40    2.40   1
  -4   2  -5   86.50    2.00   1
   4  -2   6 2717.00   61.80   1
  -4   2  -6 2738.30   44.20   1
   4  -2   7   81.70    3.20   1
  -4   2  -7   84.60    2.80   1
   4  -2   8  150.80    5.10   1
  -4   2  -8  131.00    3.90   1
   4  -2   9    0.40    1.30   1
  -4   2  -9    1.40    2.00   1
   4  -2  10 1636.80   41.50   1
  -4   2 -10 1631.00   33.60   1
   4  -2  11  263.80    7.40   1
  -4   2 -11  260.90    7.60   1
   4  -2  12  660.60   28.50   1
  -4   2 -12  652.50   16.50   1
   4  -2  13   33.10    6.40   1
  -4   2 -13   44.80    3.60   1
   4  -2  14  219.70   15.40   1
  -4   2 -14  213.10    8.60   1
   4  -2  15    5.80    3.20   1
  -4   2 -15    9.30    3.20   1
   4  -1 -15  649.80   26.40   1
  -4   1  15  664.50   39.10   1
   4  -1 -14  799.30   30.30   1
  -4   1  14  810.10   30.70   1
   4  -1 -13   16.40    3.30   1
  -4   1  13   13.60    3.10   1
   4  -1 -12  712.10   21.40   1
  -4   1  12  727.00   22.20   1
   4  -1 -11  992.70   28.00   1
  -4   1  11 1012.70   27.90   1
   4  -1 -10   62.00    4.30   1
  -4   1  10   71.20    3.70   1
   4  -1  -9   60.10    3.00   1
  -4   1   9   58.80    3.30   1
   4  -1  -8 2648.80   61.90   1
  -4   1   8 2474.10   58.20   1
   4  -1  -7  902.90   22.10   1
  -4   1   7  902.30   22.30   1
   4  -1  -6  939.20   22.10   1
  -4   1   6  957.70   19.10   1
   4  -1  -5  281.20   10.10   1
  -4   1   5  273.30    6.30   1
   4  -1  -4 2478.60   77.90   1
  -4   1   4 2377.80   44.80   1
   4  -1  -3  839.60   19.60   1
  -4   1   3  853.60   17.20   1
   4  -1  -2 3289.10   37.40   1
  -4   1   2 3204.10   50.60   1
   4  -1  -1  695.80    8.30   1
  -4   1   1  687.20   11.50   1
   4  -1   0    3.80    0.40   1
  -4   1   0    3.80    0.50   1
   4  -1   1  869.70   11.90   1
  -4   1  -1  849.40   12.80   1
   4  -1   2 2432.80   35.20   1
  -4   1  -2 2414.20   34.40   1
   4  -1   3   99.40    2.30   1
  -4   1  -3  100.20    1.80   1
   4  -1   4 1050.80   20.00   1
  -4   1  -4 1071.60   15.90   1
   4  -1   5  489.10    9.90   1
  -4   1  -5  489.30    8.90   1
   4  -1   6  388.40    8.20   1
  -4   1  -6  395.70    8.30   1
   4  -1   7   19.70    1.60   1
  -4   1  -7   22.60    1.50   1
   4  -1   8  766.50   19.00   1
  -4   1  -8  752.10   15.90   1
   4  -1   9  135.90    4.70   1
  -4   1  -9  129.30    4.10   1
   4  -1  10  319.80   10.00   1
  -4   1 -10  307.00    8.00   1
   4  -1  11    4.00    1.00   1
  -4   1 -11    7.60    1.70   1
   4  -1  12  168.20   10.60   1
  -4   1 -12  172.30    5.90   1
   4  -1  13  314.60   16.00   1
  -4   1 -13  310.20    9.40   1
   4  -1  14   69.70    7.60   1
  -4   1 -14   69.00    4.50   1
   4  -1  15   17.50    3.60   1
  -4   1 -15   21.30    3.60   1
   4   0 -15   86.50    6.30   1
  -4   0  15   86.60    6.20   1
   4   0 -14   14.90    3.20   1
  -4   0  14   16.50    3.00   1
   4   0 -13   43.10    3.70   1
  -4   0  13   45.10    3.70   1
   4   0 -12   37.40    3.20   1
  -4   0  12   33.70    3.30   1
   4   0 -11   38.60    3.10   1
  -4   0  11   43.60    3.00   1
   4   0 -10    5.30    1.10   1
  -4   0  10    8.70    1.90   1
   4   0  -9  207.20    4.00   1
  -4   0   9  208.40    4.50   1
   4   0  -8  254.00    5.90   1
  -4   0   8  244.50    7.50   1
   4   0  -7  353.90    7.60   1
  -4   0   7  334.20    9.40   1
   4   0  -6   58.60    2.50   1
  -4   0   6   54.90    2.70   1
   4   0  -5  486.50   12.20   1
  -4   0   5  450.10    8.30   1
  -4   0   4   41.30    1.60   1
   4   0  -3 1963.60   26.60   1
  -4   0   3 1819.50   29.90   1
   4   0  -2  413.70    5.20   1
  -4   0   2  400.70    6.20   1
   4   0  -1  861.80   10.90   1
  -4   0   1  836.30   13.90   1
   4   0   0  178.00    3.10   1
  -4   0   0  170.20    3.00   1
   4   0   1  624.00   10.70   1
  -4   0  -1  612.30    9.30   1
   4   0   2   69.20    1.50   1
  -4   0  -2   67.50    1.50   1
   4   0   3 1760.20   28.80   1
  -4   0  -3 1719.80   25.30   1
   4   0   4  472.30    9.80   1
  -4   0  -4  476.60    7.70   1
   4   0   5    9.90    1.10   1
  -4   0  -5   13.70    1.00   1
   4   0   6  193.00    4.60   1
  -4   0  -6  192.60    4.60   1
   4   0   7  299.80    6.60   1
  -4   0  -7  304.30    6.80   1
   4   0   8  248.50    7.30   1
  -4   0  -8  247.70    5.90   1
   4   0   9   20.50    1.30   1
  -4   0  -9   17.20    1.60   1
   4   0  10  933.10   19.60   1
  -4   0 -10  888.80   19.00   1
   4   0  11  132.70    5.10   1
  -4   0 -11  133.10    4.50   1
   4   0  12  143.70    9.40   1
  -4   0 -12  143.90    5.20   1
   4   0  13   62.40    5.90   1
  -4   0 -13   51.30    3.30   1
   4   0  14  148.20   11.00   1
  -4   0 -14  138.60    6.20   1
   4   0  15  415.30   18.70   1
  -4   0 -15  435.10   15.10   1
   4   1 -15  652.70   26.70   1
  -4  -1  15  655.30   25.00   1
   4   1 -14  209.90   10.20   1
  -4  -1  14  210.60   10.10   1
   4   1 -13    4.40    2.40   1
  -4  -1  13    2.80    2.20   1
   4   1 -12 1126.20   30.70   1
  -4  -1  12 1112.00   31.60   1
   4   1 -11 1006.00   38.50   1
  -4  -1  11  993.70   25.90   1
   4   1 -10  371.70    8.90   1
  -4  -1  10  372.40    9.00   1
   4   1  -9  878.70   14.40   1
  -4  -1   9  855.50   17.60   1
   4   1  -8 2605.60   38.50   1
  -4  -1   8 2584.70   41.80   1
   4   1  -7  940.80   15.50   1
  -4  -1   7  954.50   16.10   1
   4   1  -6   18.30    2.80   1
  -4  -1   6   22.30    1.00   1
   4   1  -5  858.20   20.50   1
  -4  -1   5  813.10   16.10   1
   4   1  -4 1318.30   31.00   1
  -4  -1   4 1268.90   24.60   1
   4   1  -3  134.50    2.10   1
  -4  -1   3  129.30    2.10   1
   4   1  -2 3894.70   46.60   1
  -4  -1   2 3737.50   52.60   1
   4   1  -1   90.40    1.40   1
  -4  -1   1   88.90    1.70   1
   4   1   0  317.80    4.20   1
  -4  -1   0  313.90    4.60   1
   4   1   1   26.30    0.80   1
  -4  -1  -1   27.10    0.90   1
   4   1   2 4018.60   56.60   1
  -4  -1  -2 3899.40   50.00   1
   4   1   3  629.10    9.70   1
  -4  -1  -3  609.90    9.40   1
   4   1   4 3142.50   45.10   1
  -4  -1  -4 3083.50   50.30   1
   4   1   5    2.00    1.20   1
  -4  -1  -5    2.20    1.20   1
   4   1   6   58.20    2.50   1
  -4  -1  -6   57.20    2.50   1
   4   1   7  283.20    6.40   1
  -4  -1  -7  283.20    6.40   1
   4   1   8 2300.90   37.70   1
  -4  -1  -8 2246.20   42.90   1
   4   1   9  465.70   10.00   1
  -4  -1  -9  455.10   10.10   1
   4   1  10  509.60   11.30   1
  -4  -1 -10  476.70   10.90   1
   4   1  11    7.60    3.90   1
  -4  -1 -11    9.60    2.00   1
   4   1  12  568.60   24.10   1
  -4  -1 -12  560.30   13.90   1
   4   1  13  371.40   19.00   1
  -4  -1 -13  396.70   11.00   1
   4   1  14  619.10   33.80   1
  -4  -1 -14  595.10   19.10   1
   4   1  15   68.00    5.70   1
  -4  -1 -15   79.00    5.10   1
   4   2 -15    5.40    3.50   1
  -4  -2  15   11.50    3.20   1
   4   2 -14    8.10    3.10   1
  -4  -2  14    4.40    3.50   1
   4   2 -13   55.30    4.30   1
  -4  -2  13   59.40    4.40   1
   4   2 -12   39.00    3.40   1
  -4  -2  12   39.60    3.50   1
   4   2 -11  152.10    6.00   1
  -4  -2  11  154.80    4.90   1
   4   2 -10   80.70    3.50   1
  -4  -2  10   90.40    3.90   1
   4   2  -9    7.50    1.00   1
  -4  -2   9    9.70    1.10   1
   4   2  -8  162.00    3.30   1
  -4  -2   8  164.30    3.80   1
   4   2  -7    3.20    0.50   1
  -4  -2   7    6.10    0.60   1
   4   2  -6   49.60    1.40   1
  -4  -2   6   52.80    1.40   1
   4   2  -5  196.10    3.70   1
  -4  -2   5  193.80    3.40   1
   4   2  -4 1267.30   17.30   1
  -4  -2   4 1216.00   18.00   1
   4   2  -3  247.00    3.40   1
  -4  -2   3  244.90    4.60   1
   4   2  -2   78.20    1.40   1
  -4  -2   2   82.90    1.70   1
   4   2  -1  402.10    5.00   1
  -4  -2   1  396.60    6.30   1
   4   2   0 3220.80   38.30   1
  -4  -2   0 3225.70   38.70   1
   4   2   1 1359.30   17.90   1
  -4  -2  -1 1349.10   17.90   1
   4   2   2   93.20    1.90   1
  -4  -2  -2   93.20    1.60   1
   4   2   3  649.00    9.80   1
  -4  -2  -3  640.60    8.80   1
   4   2   4 1381.40   20.50   1
  -4  -2  -4 1349.50   22.20   1
   4   2   5  784.70   19.10   1
  -4  -2  -5  777.30   18.80   1
   4   2   6  416.70   10.90   1
  -4  -2  -6  407.60   10.60   1
   4   2   7  109.60    3.90   1
  -4  -2  -7  118.00    4.10   1
   4   2   8  499.80   13.10   1
  -4  -2  -8  510.90   13.50   1
   4   2   9    8.70    1.20   1
  -4  -2  -9    5.50    1.00   1
   4   2  10  210.20    7.10   1
  -4  -2 -10  202.80    7.00   1
   4   2  11   17.90    4.20   1
  -4  -2 -11   21.30    2.20   1
   4   2  12    5.40    2.90   1
  -4  -2 -12    7.10    2.00   1
   4   2  13    4.10    3.50   1
  -4  -2 -13    4.60    2.00   1
   4   2  14  166.10   12.40   1
  -4  -2 -14  166.00    7.00   1
   4   2  15  338.50   15.00   1
  -4  -2 -15  325.80   12.30   1
   4   3 -15  317.00   14.90   1
  -4  -3  15  333.40   15.00   1
   4   3 -14    6.90    2.80   1
  -4  -3  14    5.50    2.70   1
   4   3 -13   10.20    2.80   1
  -4  -3  13   16.00    2.80   1
   4   3 -12  451.20   14.10   1
  -4  -3  12  434.20   14.30   1
   4   3 -11 1075.10   23.60   1
  -4  -3  11 1096.80   24.50   1
   4   3 -10    0.00    1.10   1
  -4  -3  10    2.40    1.00   1
   4   3  -9  572.30   12.70   1
  -4  -3   9  596.10   13.20   1
   4   3  -8  718.60   11.90   1
  -4  -3   8  709.40   13.30   1
   4   3  -7  857.20   15.20   1
  -4  -3   7  885.30   15.50   1
   4   3  -6   87.70    2.00   1
  -4  -3   6   82.70    1.90   1
   4   3  -5 1255.50   17.20   1
  -4  -3   5 1190.40   17.60   1
   4   3  -4  709.50    8.80   1
  -4  -3   4  697.20    9.90   1
   4   3  -3  735.70    9.60   1
  -4  -3   3  731.40   11.20   1
   4   3  -2   49.40    1.10   1
  -4  -3   2   45.20    1.20   1
   4   3  -1 2517.00   30.50   1
  -4  -3   1 2575.00   33.90   1
   4   3   0    7.70    0.50   1
  -4  -3   0    4.90    0.50   1
   4   3   1 2565.30   33.40   1
  -4  -3  -1 2571.20   33.40   1
   4   3   2  186.80    3.70   1
  -4  -3  -2  185.50    3.00   1
   4   3   3    1.90    0.60   1
  -4  -3  -3    2.00    0.50   1
   4   3   4 2189.00   41.40   1
  -4  -3  -4 2141.80   39.80   1
   4   3   5  123.50    3.30   1
  -4  -3  -5  124.10    3.90   1
   4   3   6  125.00    4.20   1
  -4  -3  -6  134.80    3.10   1
   4   3   7  867.30   17.50   1
  -4  -3  -7  851.20   16.60   1
   4   3   8 3468.50   65.80   1
  -4  -3  -8 3540.70   65.60   1
   4   3   9   -1.90    1.50   1
  -4  -3  -9    3.00    1.70   1
   4   3  10  852.10   18.30   1
  -4  -3 -10  823.20   21.60   1
   4   3  11  428.90   18.90   1
  -4  -3 -11  439.90   13.30   1
   4   3  12  998.20   39.70   1
  -4  -3 -12  933.20   26.60   1
   4   3  13   30.60    4.90   1
  -4  -3 -13   30.90    2.80   1
   4   3  14  993.40   49.80   1
  -4  -3 -14  915.60   27.70   1
   4   3  15  218.60   10.90   1
  -4  -3 -15  198.50    8.40   1
   4   4 -15    3.70    5.00   1
  -4  -4  15    3.00    4.00   1
   4   4 -14   66.10    5.60   1
  -4  -4  14   66.90    4.90   1
   4   4 -13  816.80   26.00   1
  -4  -4  13  840.80   27.40   1
   4   4 -12  136.00    9.10   1
  -4  -4  12  135.90    6.50   1
   4   4 -11  321.60    8.20   1
  -4  -4  11  331.00    8.70   1
   4   4 -10  128.90    4.30   1
  -4  -4  10  126.90    5.10   1
   4   4  -9  245.50    7.90   1
  -4  -4   9  255.30    6.60   1
   4   4  -8  286.20    8.30   1
  -4  -4   8  293.10    7.20   1
   4   4  -7  241.80    5.10   1
  -4  -4   7  242.10    5.30   1
   4   4  -6  820.40   14.60   1
  -4  -4   6  795.80   12.70   1
   4   4  -5    4.90    0.60   1
  -4  -4   5    4.70    0.70   1
   4   4  -4 2546.00   37.30   1
  -4  -4   4 2501.50   46.50   1
   4   4  -3   21.70    0.70   1
  -4  -4   3   24.60    1.20   1
   4   4  -2   61.90    1.50   1
  -4  -4   2   62.40    1.60   1
   4   4  -1    9.70    0.70   1
  -4  -4   1    9.60    0.70   1
   4   4   0 3524.90   45.40   1
  -4  -4   0 3679.10   53.00   1
   4   4   1    1.70    0.30   1
  -4  -4  -1    1.60    0.30   1
   4   4   2  427.60    6.70   1
  -4  -4  -2  413.50    6.70   1
   4   4   3    7.20    0.80   1
  -4  -4  -3    9.50    0.60   1
   4   4   4 1977.10   32.90   1
  -4  -4  -4 1884.80   35.30   1
   4   4   5   72.80    2.10   1
  -4  -4  -5   74.20    2.30   1
   4   4   6  241.20    5.80   1
  -4  -4  -6  228.70    6.40   1
   4   4   7    2.90    1.10   1
  -4  -4  -7    3.60    1.30   1
   4   4   8  867.70   21.60   1
  -4  -4  -8  852.20   21.00   1
   4   4   9    1.80    1.90   1
  -4  -4  -9    2.00    1.90   1
   4   4  10   20.30    2.90   1
  -4  -4 -10   23.90    2.50   1
   4   4  11  181.40    9.80   1
  -4  -4 -11  196.60    7.40   1
   4   4  12  207.10   11.20   1
  -4  -4 -12  189.50    7.70   1
   4   4  13    9.60    4.00   1
  -4  -4 -13   15.80    3.20   1
   4   4  14    7.90    2.90   1
  -4  -4 -14    4.30    3.10   1
   4   4  15   19.40    4.20   1
  -4  -4 -15   20.90    3.30   1
   4   5 -15   27.30    6.40   1
  -4  -5  15   22.50    3.90   1
   4   5 -14   45.40    6.90   1
  -4  -5  14   41.50    4.60   1
   4   5 -13   25.60    5.30   1
  -4  -5  13   25.00    3.20   1
   4   5 -12   55.80    4.20   1
  -4  -5  12   59.80    3.30   1
   4   5 -11   18.60    2.00   1
  -4  -5  11   19.60    2.00   1
   4   5 -10   63.50    2.90   1
  -4  -5  10   68.60    2.90   1
   4   5  -9  346.20    8.90   1
  -4  -5   9  355.50    8.90   1
   4   5  -8   56.50    2.80   1
  -4  -5   8   53.60    2.50   1
   4   5  -7   53.80    2.20   1
  -4  -5   7   51.00    2.20   1
   4   5  -6   67.10    2.00   1
  -4  -5   6   64.20    2.00   1
   4   5  -5  888.90   12.80   1
  -4  -5   5  861.60   15.30   1
   4   5  -4   71.60    2.00   1
  -4  -5   4   69.70    2.10   1
   4   5  -3  352.20    6.20   1
  -4  -5   3  346.50    7.40   1
   4   5  -2  775.90   12.40   1
  -4  -5   2  771.90   13.70   1
   4   5  -1 2564.10   37.70   1
  -4  -5   1 2620.10   38.00   1
   4   5   0  179.30    4.00   1
  -4  -5   0  181.00    3.90   1
   4   5   1 3064.10   57.30   1
  -4  -5  -1 3235.00   51.40   1
   4   5   2  190.80    4.30   1
  -4  -5  -2  190.90    3.80   1
   4   5   3    5.30    0.90   1
  -4  -5  -3    6.40    0.60   1
   4   5   4  183.40    4.60   1
  -4  -5  -4  179.80    4.00   1
   4   5   5 2760.30   53.40   1
  -4  -5  -5 2700.80   62.30   1
   4   5   6  196.70    6.20   1
  -4  -5  -6  199.90    5.90   1
   4   5   7  359.90   10.00   1
  -4  -5  -7  361.40   10.00   1
   4   5   8  995.80   24.60   1
  -4  -5  -8 1002.20   24.40   1
   4   5   9  473.20   13.30   1
  -4  -5  -9  489.50   13.60   1
   4   5  10  412.70   12.50   1
  -4  -5 -10  429.10   12.30   1
   4   5  11  475.70   20.60   1
  -4  -5 -11  463.80   14.60   1
   4   5  12  720.20   31.10   1
  -4  -5 -12  710.40   21.90   1
   4   5  13   82.00    7.40   1
  -4  -5 -13   76.10    5.20   1
   4   5  14  872.50   32.80   1
  -4  -5 -14  913.50   34.80   1
   4   5  15   97.90    7.00   1
  -4  -5 -15   82.70    6.90   1
   4   6 -14   15.50    7.30   1
  -4  -6  14    9.00    4.20   1
   4   6 -13 1216.30   63.50   1
  -4  -6  13 1289.20   46.50   1
   4   6 -12   61.10    4.40   1
  -4  -6  12   68.40    3.70   1
   4   6 -11  541.20   17.50   1
  -4  -6  11  573.00   19.10   1
   4   6 -10  256.90    8.00   1
  -4  -6  10  258.80    7.80   1
   4   6  -9 1306.40   28.40   1
  -4  -6   9 1315.00   28.90   1
   4   6  -8    7.70    1.10   1
  -4  -6   8    7.50    1.30   1
   4   6  -7 2323.40   46.80   1
  -4  -6   7 2330.10   46.50   1
   4   6  -6  285.70    6.10   1
  -4  -6   6  272.50    6.60   1
   4   6  -5  692.10   12.80   1
  -4  -6   5  666.90   14.00   1
   4   6  -4 1584.80   26.90   1
  -4  -6   4 1508.30   29.40   1
   4   6  -3 1234.10   21.40   1
  -4  -6   3 1203.40   23.40   1
   4   6  -2   36.20    1.60   1
  -4  -6   2   43.80    1.90   1
   4   6  -1   13.60    1.10   1
  -4  -6   1   10.50    1.60   1
   4   6   0 4704.00   86.40   1
  -4  -6   0 4857.30  108.90   1
   4   6   1   30.10    1.80   1
  -4  -6  -1   29.00    1.10   1
   4   6   2  851.60   20.70   1
  -4  -6  -2  872.40   17.10   1
   4   6   3   25.60    0.70   1
  -4  -6  -3   27.10    1.20   1
   4   6   4 1132.60   27.40   1
  -4  -6  -4 1225.60   23.60   1
   4   6   5  196.80    6.30   1
  -4  -6  -5  208.70    4.00   1
   4   6   6  630.20   16.40   1
  -4  -6  -6  654.50   16.60   1
   4   6   7    1.10    1.70   1
  -4  -6  -7    6.20    1.60   1
   4   6   8   20.70    2.20   1
  -4  -6  -8   16.40    2.10   1
   4   6   9   54.80    3.70   1
  -4  -6  -9   62.60    4.00   1
   4   6  10  272.30    9.30   1
  -4  -6 -10  289.50    9.70   1
   4   6  11   90.90    7.00   1
  -4  -6 -11   73.70    4.50   1
   4   6  12   15.70    5.60   1
  -4  -6 -12   32.30    3.90   1
   4   6  13   11.70    3.00   1
  -4  -6 -13    6.30    3.00   1
   4   6  14    5.00    2.90   1
  -4  -6 -14    4.80    3.50   1
   4   7 -13   13.60    5.50   1
  -4  -7  13   17.10    4.70   1
   4   7 -12    9.70    2.80   1
  -4  -7  12    4.60    2.80   1
   4   7 -11    9.00    2.20   1
  -4  -7  11    6.50    2.10   1
   4   7 -10    5.60    2.10   1
  -4  -7  10    2.70    1.50   1
   4   7  -9   31.30    2.70   1
  -4  -7   9   34.30    2.20   1
   4   7  -8   13.00    2.10   1
  -4  -7   8   12.00    2.20   1
   4   7  -7  430.80   10.90   1
  -4  -7   7  416.00   12.60   1
   4   7  -6    5.30    2.20   1
  -4  -7   6    5.40    1.20   1
   4   7  -5    0.30    1.40   1
  -4  -7   5    2.40    0.90   1
   4   7  -4  123.30    3.40   1
  -4  -7   4  122.80    3.70   1
   4   7  -3 1195.80   21.00   1
  -4  -7   3 1135.60   22.80   1
   4   7  -2    5.20    1.00   1
  -4  -7   2    4.30    1.10   1
   4   7  -1  459.60    8.80   1
  -4  -7   1  417.80   16.40   1
   4   7   0    5.60    0.90   1
  -4  -7   0    5.60    2.50   1
   4   7   1 1439.90   28.20   1
  -4  -7  -1 1441.80   33.40   1
   4   7   2   15.10    1.90   1
  -4  -7  -2   14.70    1.20   1
   4   7   3  279.10    6.60   1
  -4  -7  -3  293.30    8.30   1
   4   7   4  362.50   10.30   1
  -4  -7  -4  353.20    9.30   1
   4   7   5 1290.40   31.20   1
  -4  -7  -5 1371.50   26.80   1
   4   7   6   23.90    2.30   1
  -4  -7  -6   21.30    1.00   1
   4   7   7    2.60    2.10   1
  -4  -7  -7    4.60    1.60   1
   4   7   8   60.80    3.70   1
  -4  -7  -8   60.80    3.90   1
   4   7   9  230.00    8.20   1
  -4  -7  -9  234.90    8.40   1
   4   7  10   68.90    4.60   1
  -4  -7 -10   75.40    4.80   1
   4   7  11  267.40    9.80   1
  -4  -7 -11  252.60   10.20   1
   4   7  12  345.00   12.70   1
  -4  -7 -12  346.50   13.10   1
   4   7  13   29.90    4.30   1
  -4  -7 -13   36.30    4.70   1
   4   7  14  115.50    7.60   1
  -4  -7 -14  118.50    7.90   1
   4   8 -13  991.00   36.60   1
  -4  -8  13 1007.00   55.90   1
   4   8 -12  153.20    7.50   1
  -4  -8  12  171.90    9.10   1
   4   8 -11  213.50    8.90   1
  -4  -8  11  223.80   10.90   1
   4   8 -10   15.60    2.90   1
  -4  -8  10   17.70    3.00   1
   4   8  -9 1554.70   36.30   1
  -4  -8   9 1586.40   42.20   1
   4   8  -8    3.90    2.30   1
  -4  -8   8   -0.50    1.90   1
   4   8  -7 1434.30   30.90   1
  -4  -8   7 1377.60   36.50   1
   4   8  -6  172.80    5.60   1
  -4  -8   6  171.40    6.40   1
   4   8  -5  330.30    8.60   1
  -4  -8   5  317.20    8.30   1
   4   8  -4  101.70    4.80   1
  -4  -8   4   98.50    4.30   1
   4   8  -3 1672.90   33.50   1
  -4  -8   3 1702.10   41.50   1
   4   8  -2   43.70    1.80   1
  -4  -8   2   42.10    2.70   1
   4   8  -1  328.40    6.70   1
  -4  -8   1  337.40   14.20   1
   4   8   0  422.50    8.60   1
  -4  -8   0  419.00   17.10   1
   4   8   1  479.30   11.10   1
  -4  -8  -1  473.20   12.40   1
   4   8   2  133.10    5.20   1
  -4  -8  -2  124.90    4.70   1
   4   8   3  315.30    8.00   1
  -4  -8  -3  321.90    9.40   1
   4   8   4  450.40   10.30   1
  -4  -8  -4  443.60   12.70   1
   4   8   5  490.90   14.00   1
  -4  -8  -5  544.10   15.40   1
   4   8   6  942.60   24.30   1
  -4  -8  -6  942.50   25.00   1
   4   8   7    6.50    2.30   1
  -4  -8  -7    5.10    2.40   1
   4   8   8   23.00    3.00   1
  -4  -8  -8   24.20    2.90   1
   4   8   9  981.50   28.50   1
  -4  -8  -9 1013.50   29.50   1
   4   8  10  446.00   11.90   1
  -4  -8 -10  417.40   15.10   1
   4   8  11   12.60    3.00   1
  -4  -8 -11   11.30    3.30   1
   4   8  12  170.80    8.90   1
  -4  -8 -12  165.40    9.00   1
   4   8  13  580.10   23.60   1
  -4  -8 -13  569.20   24.40   1
   4   9 -12  118.00    6.60   1
  -4  -9  12  100.30    7.00   1
   4   9 -11   40.20    4.10   1
  -4  -9  11   35.50    4.40   1
   4   9 -10   79.80    4.90   1
  -4  -9  10   74.70    5.40   1
   4   9  -9  107.20    5.20   1
  -4  -9   9  117.50    6.40   1
   4   9  -8  122.80    5.40   1
  -4  -9   8  117.50    5.90   1
   4   9  -7  345.50   10.40   1
  -4  -9   7  342.10   12.40   1
   4   9  -6   54.80    3.30   1
  -4  -9   6   50.60    3.60   1
   4   9  -5    5.40    2.00   1
  -4  -9   5    3.50    2.00   1
   4   9  -4   35.80    2.60   1
  -4  -9   4   33.90    2.30   1
   4   9  -3  684.30   15.60   1
  -4  -9   3  684.50   19.40   1
   4   9  -2   95.10    3.90   1
  -4  -9   2   93.80    4.30   1
   4   9  -1   29.80    2.80   1
  -4  -9   1   34.50    2.50   1
   4   9   0   75.80    4.10   1
  -4  -9   0   72.40    6.60   1
   4   9   1  892.90   23.90   1
  -4  -9  -1  898.80   23.90   1
   4   9   2   86.70    4.20   1
  -4  -9  -2   88.40    3.50   1
   4   9   3    7.60    1.20   1
  -4  -9  -3   12.20    1.70   1
   4   9   4   61.20    3.70   1
  -4  -9  -4   62.70    3.30   1
   4   9   5  563.60   16.70   1
  -4  -9  -5  580.70   16.30   1
   4   9   6   26.00    3.50   1
  -4  -9  -6   26.20    2.60   1
   4   9   7   33.30    2.40   1
  -4  -9  -7   36.70    3.30   1
   4   9   8    6.10    1.70   1
  -4  -9  -8    6.30    2.40   1
   4   9   9  290.30    8.60   1
  -4  -9  -9  273.70   11.00   1
   4   9  10   30.80    2.80   1
  -4  -9 -10   34.80    3.90   1
   4   9  11   26.20    4.00   1
  -4  -9 -11   23.50    4.00   1
   4   9  12    5.00    2.90   1
  -4  -9 -12    5.00    3.30   1
   4  10 -11  287.70   12.10   1
  -4 -10  11  299.30   14.60   1
   4  10 -10    4.70    3.00   1
  -4 -10  10    7.90    3.60   1
   4  10  -9  154.40    7.10   1
  -4 -10   9  144.60    8.30   1
   4  10  -8   52.00    3.90   1
  -4 -10   8   45.80    4.00   1
   4  10  -7 1186.80   35.80   1
  -4 -10   7 1178.00   35.40   1
   4  10  -6    8.90    2.30   1
  -4 -10   6    2.30    2.30   1
   4  10  -5  175.00    6.30   1
  -4 -10   5  172.10    6.00   1
   4  10  -4  154.50    5.70   1
  -4 -10   4  158.40    9.50   1
   4  10  -3 1488.80   33.40   1
  -4 -10   3 1483.90   57.70   1
   4  10  -2    9.80    2.00   1
  -4 -10   2    9.10    1.90   1
   4  10  -1  228.40    6.80   1
  -4 -10   1  213.80    8.30   1
   4  10   0  383.30   10.60   1
  -4 -10   0  429.70   20.20   1
   4  10   1  202.50    8.00   1
  -4 -10  -1  206.50   12.20   1
   4  10   2    8.50    1.50   1
  -4 -10  -2    3.50    3.60   1
   4  10   3  781.90   23.40   1
  -4 -10  -3  807.00   34.90   1
   4  10   4   38.20    3.90   1
  -4 -10  -4   48.70    3.30   1
   4  10   5  378.60   13.00   1
  -4 -10  -5  372.90   13.00   1
   4  10   6   42.00    2.50   1
  -4 -10  -6   44.80    3.50   1
   4  10   7  343.70   10.50   1
  -4 -10  -7  332.20   12.70   1
   4  10   8   77.20    4.00   1
  -4 -10  -8   85.40    5.70   1
   4  10   9  882.90   26.30   1
  -4 -10  -9  938.70   34.60   1
   4  10  10  217.30   10.90   1
  -4 -10 -10  213.90   10.80   1
   4  10  11    1.80    2.80   1
  -4 -10 -11    3.70    3.80   1
   4  11  -9  338.40   13.60   1
  -4 -11   9  347.60   16.50   1
   4  11  -8   -0.60    3.10   1
  -4 -11   8    6.60    3.20   1
   4  11  -7   44.80    3.90   1
  -4 -11   7   43.60    4.40   1
   4  11  -6    4.30    2.40   1
  -4 -11   6    3.70    2.70   1
   4  11  -5  496.00   14.80   1
  -4 -11   5  522.10   25.60   1
   4  11  -4    8.40    2.50   1
  -4 -11   4    9.80    4.30   1
   4  11  -3  113.20    5.10   1
  -4 -11   3  126.50    9.60   1
   4  11  -2  788.40   19.20   1
  -4 -11   2  782.50   35.50   1
   4  11  -1   14.50    2.30   1
  -4 -11   1   18.50    4.60   1
   4  11   0  126.70    5.10   1
  -4 -11   0  122.20    9.60   1
   4  11   1  349.60   11.90   1
  -4 -11  -1  374.40   19.70   1
   4  11   2  858.70   26.10   1
  -4 -11  -2  859.40   36.40   1
   4  11   3   25.50    3.20   1
  -4 -11  -3   40.60    7.50   1
   4  11   4  157.40    7.70   1
  -4 -11  -4  151.40   11.20   1
   4  11   5  260.40   10.70   1
  -4 -11  -5  279.50   16.50   1
   4  11   6  204.10    9.00   1
  -4 -11  -6  215.70   14.70   1
   4  11   7   -2.00    3.00   1
  -4 -11  -7   10.00    5.30   1
   4  11   8  190.90    9.90   1
  -4 -11  -8  200.00   15.30   1
   4  11   9   64.80    5.30   1
  -4 -11  -9   83.50    9.90   1
   4  11  10    9.70    5.80   1
  -4 -11 -10    8.10    6.20   1
   4  12  -7   65.30    6.40   1
  -4 -12   7   68.30    5.60   1
   4  12  -6    8.50    3.90   1
  -4 -12   6    2.70    2.80   1
   4  12  -5  139.30    8.80   1
  -4 -12   5  126.80    7.90   1
   4  12  -4   14.40    5.00   1
  -4 -12   4   15.90    7.50   1
   4  12  -3   88.50    7.10   1
  -4 -12   3   74.30    9.90   1
   4  12  -2    4.80    3.30   1
  -4 -12   2    2.40    4.70   1
   4  12  -1  336.80   13.30   1
  -4 -12   1  339.00   20.00   1
   4  12   0  307.70   11.80   1
  -4 -12   0  307.40   18.50   1
   4  12   1   94.90    5.70   1
  -4 -12  -1   94.90   10.40   1
   4  12   2  310.20   12.70   1
  -4 -12  -2  349.50   20.30   1
   4  12   3  463.90   19.00   1
  -4 -12  -3  470.30   28.30   1
   4  12   4  214.00   15.80   1
  -4 -12  -4  253.60   17.50   1
   4  12   5   91.00   10.60   1
  -4 -12  -5   79.30    9.90   1
   4  12   6  236.40   17.70   1
  -4 -12  -6  221.60   16.70   1
   4  12   7  247.20   19.70   1
  -4 -12  -7  239.30   19.90   1
   4  12   8  231.10   19.00   1
  -4 -12  -8  207.70   19.00   1
   4  13  -5  774.60   33.50   1
  -4 -13   5  736.10   30.70   1
   4  13  -4   18.50    5.10   1
  -4 -13   4   37.90    7.50   1
   4  13  -3   45.20    5.60   1
  -4 -13   3   73.50    9.20   1
   4  13  -2   38.20    5.90   1
  -4 -13   2   39.60    7.20   1
   4  13  -1  599.60   35.30   1
  -4 -13   1  631.30   36.00   1
   4  13   0   59.00    7.90   1
  -4 -13   0   50.60    8.30   1
   4  13   1  405.20   26.50   1
  -4 -13  -1  442.20   26.60   1
   4  13   2  202.70   15.90   1
  -4 -13  -2  223.50   17.20   1
   4  13   3   12.20    6.30   1
  -4 -13  -3   12.60    6.20   1
   4  13   4  158.80   14.70   1
  -4 -13  -4  163.10   14.90   1
   4  13   5  151.90   14.10   1
  -4 -13  -5  151.00   14.10   1
   5 -10  -5   85.10    9.80   1
  -5  10   5  118.60   11.20   1
   5 -10  -4  314.50   20.70   1
  -5  10   4  311.60   21.60   1
   5 -10  -3   27.50    5.90   1
  -5  10   3   12.40    5.00   1
   5 -10  -2   53.10    8.20   1
  -5  10   2   49.70    8.00   1
   5 -10  -1   16.40    3.30   1
  -5  10   1   13.70    3.00   1
   5 -10   0  158.00    9.00   1
  -5  10   0  175.80    9.40   1
   5 -10   1  158.90    9.00   1
  -5  10  -1  169.10    9.40   1
   5 -10   2    7.30    3.70   1
  -5  10  -2    2.50    2.90   1
   5 -10   3  238.90   11.60   1
  -5  10  -3  234.50   12.10   1
   5 -10   4   20.10    4.20   1
  -5  10  -4   38.20    4.90   1
   5  -9  -7   71.80    6.20   1
  -5   9   7   74.60    8.50   1
   5  -9  -6   27.90    4.40   1
  -5   9   6   35.70    6.40   1
   5  -9  -5  694.90   39.10   1
  -5   9   5  690.80   37.80   1
   5  -9  -4    9.60    4.50   1
  -5   9   4   17.50    5.00   1
   5  -9  -3    6.90    5.60   1
  -5   9   3    5.90    4.00   1
   5  -9  -2   55.50    4.50   1
  -5   9   2   42.30    4.10   1
   5  -9  -1 1051.50   38.60   1
  -5   9   1 1051.80   38.60   1
   5  -9   0   89.50    5.60   1
  -5   9   0   87.60    5.70   1
   5  -9   1  105.90    6.60   1
  -5   9  -1  121.50    7.10   1
   5  -9   2    1.40    2.70   1
  -5   9  -2    0.80    2.50   1
   5  -9   3   54.70    4.90   1
  -5   9  -3   51.60    6.30   1
   5  -9   4    0.60    2.90   1
  -5   9  -4    0.00    3.00   1
   5  -9   5   82.20    6.40   1
  -5   9  -5   95.50    9.60   1
   5  -9   6  107.70   10.30   1
  -5   9  -6  105.00   10.70   1
   5  -9   7   27.00    4.20   1
  -5   9  -7   39.60    6.60   1
   5  -8  -9  449.80   29.20   1
  -5   8   9  494.90   27.80   1
   5  -8  -8    2.10    3.60   1
  -5   8   8    2.80    4.30   1
   5  -8  -7  245.10   12.30   1
  -5   8   7  269.20   18.40   1
   5  -8  -6   14.30    5.20   1
  -5   8   6   12.30    4.40   1
   5  -8  -5    7.00    5.10   1
  -5   8   5    8.60    5.30   1
   5  -8  -4  166.30   11.20   1
  -5   8   4  180.10   11.10   1
   5  -8  -3  199.00    8.40   1
  -5   8   3  212.80    8.90   1
   5  -8  -2    4.20    2.30   1
  -5   8   2    5.70    2.00   1
   5  -8  -1  204.70    8.50   1
  -5   8   1  212.30    8.80   1
   5  -8   0  249.30    9.60   1
  -5   8   0  244.30    9.40   1
   5  -8   1    4.20    2.30   1
  -5   8  -1    4.40    2.20   1
   5  -8   2  170.60    7.60   1
  -5   8  -2  174.80    7.60   1
   5  -8   3  393.00   14.20   1
  -5   8  -3  404.40   14.40   1
   5  -8   4   31.90    3.70   1
  -5   8  -4   33.80    4.70   1
   5  -8   5  147.30    7.40   1
  -5   8  -5  158.40   10.60   1
   5  -8   6  136.40    7.60   1
  -5   8  -6  150.90   11.60   1
   5  -8   7  884.80   34.00   1
  -5   8  -7  869.60   49.40   1
   5  -8   8   65.50    5.40   1
  -5   8  -8   63.50    8.10   1
   5  -8   9   67.20    5.80   1
  -5   8  -9   64.20    8.20   1
   5  -7 -11   28.80    7.30   1
  -5   7  11   29.60    4.40   1
   5  -7 -10   65.00    8.10   1
  -5   7  10   79.60    6.30   1
  -5   7   9   59.80    4.90   1
   5  -7  -8   21.80    3.70   1
  -5   7   8   37.70    7.10   1
   5  -7  -7   22.30    4.10   1
  -5   7   7   32.50    4.90   1
   5  -7  -6    6.50    3.20   1
  -5   7   6    3.10    3.60   1
   5  -7  -5  389.70   19.00   1
  -5   7   5  393.80   19.00   1
   5  -7  -4    1.00    1.80   1
  -5   7   4    4.20    2.10   1
   5  -7  -3   65.20    4.00   1
  -5   7   3   67.80    3.90   1
   5  -7  -2   10.20    2.10   1
  -5   7   2    9.70    1.90   1
   5  -7  -1 1569.30   41.20   1
  -5   7   1 1572.20   42.10   1
   5  -7   0  188.20    7.30   1
  -5   7   0  184.20    7.10   1
   5  -7   1   -0.10    1.80   1
  -5   7  -1    2.30    1.70   1
   5  -7   2   87.80    4.60   1
  -5   7  -2   80.20    4.40   1
   5  -7   3  839.00   23.90   1
  -5   7  -3  818.50   23.90   1
   5  -7   4  379.40   12.90   1
  -5   7  -4  392.80   13.60   1
   5  -7   5   70.50    4.70   1
  -5   7  -5   64.50    4.00   1
   5  -7   6  249.00    9.50   1
  -5   7  -6  229.20    9.10   1
   5  -7   7   81.30    5.30   1
  -5   7  -7   62.40    7.00   1
   5  -7   8   10.10    2.90   1
  -5   7  -8    1.10    3.70   1
   5  -7   9   67.70    5.30   1
  -5   7  -9   66.20    7.90   1
   5  -7  10   74.90    5.80   1
  -5   7 -10   85.30    9.70   1
   5  -6 -12   36.60    7.40   1
  -5   6  12   44.60    7.30   1
   5  -6 -11   76.70    9.30   1
  -5   6  11   61.20    7.60   1
   5  -6 -10   63.00    8.00   1
  -5   6  10   73.70    5.90   1
   5  -6  -9  863.80   40.00   1
  -5   6   9  881.50   28.20   1
   5  -6  -8  484.90   16.30   1
  -5   6   8  509.30   17.60   1
   5  -6  -7  352.00   13.20   1
  -5   6   7  379.30   18.30   1
   5  -6  -6   36.40    5.00   1
  -5   6   6   42.10    5.60   1
   5  -6  -5   50.60    2.80   1
  -5   6   5   45.20    2.80   1
   5  -6  -4  343.80   11.20   1
  -5   6   4  359.50   11.50   1
   5  -6  -3  462.40   13.50   1
  -5   6   3  485.20   13.70   1
   5  -6  -2  138.70    5.30   1
  -5   6   2  134.80    4.90   1
   5  -6  -1 1278.80   32.20   1
  -5   6   1 1240.40   30.90   1
   5  -6   0   23.80    2.40   1
  -5   6   0   29.20    2.60   1
   5  -6   1   22.50    2.30   1
  -5   6  -1   20.70    2.40   1
   5  -6   2  498.50   14.60   1
  -5   6  -2  488.00   14.20   1
   5  -6   3 1480.80   37.90   1
  -5   6  -3 1463.10   38.40   1
   5  -6   4    2.80    1.80   1
  -5   6  -4   -0.10    1.40   1
   5  -6   5  534.50   15.90   1
  -5   6  -5  562.40   15.80   1
   5  -6   6  361.80   12.00   1
  -5   6  -6  356.10   12.30   1
   5  -6   7  656.10   20.60   1
  -5   6  -7  649.30   20.80   1
   5  -6   8  212.60    8.40   1
  -5   6  -8  200.60    8.40   1
   5  -6   9  670.30   22.40   1
  -5   6  -9  678.80   33.40   1
   5  -6  10   75.10    5.50   1
  -5   6 -10   77.70    8.20   1
   5  -6  11  152.70   13.30   1
  -5   6 -11  173.00   14.00   1
   5  -5 -13   19.20    8.20   1
  -5   5  13    9.20    5.00   1
   5  -5 -12   27.60    6.40   1
  -5   5  12   20.90    5.50   1
   5  -5 -11  549.60   32.60   1
  -5   5  11  571.00   34.00   1
   5  -5 -10  386.00   21.20   1
  -5   5  10  421.50   15.20   1
   5  -5  -9  213.30    9.30   1
  -5   5   9  221.50    9.40   1
   5  -5  -8   19.60    2.80   1
  -5   5   8   18.40    2.70   1
   5  -5  -7  191.40    7.70   1
  -5   5   7  192.00    7.70   1
   5  -5  -6  985.50   34.60   1
  -5   5   6  893.00   35.00   1
   5  -5  -5  234.70    6.60   1
  -5   5   5  241.20    7.70   1
   5  -5  -4    4.70    0.80   1
  -5   5   4    3.10    1.00   1
   5  -5  -3    6.30    1.30   1
  -5   5   3    7.50    1.20   1
   5  -5  -2  677.70   25.20   1
  -5   5   2  655.60   17.20   1
   5  -5  -1  765.90   20.00   1
  -5   5   1  784.00   20.00   1
   5  -5   0   64.10    4.50   1
  -5   5   0   48.30    2.80   1
   5  -5   1  124.90    4.70   1
  -5   5  -1  125.60    3.90   1
   5  -5   2   51.70    2.90   1
  -5   5  -2   56.20    2.40   1
   5  -5   3 1347.90   33.30   1
  -5   5  -3 1397.30   29.00   1
   5  -5   4  113.30    4.90   1
  -5   5  -4   98.50    3.40   1
   5  -5   5  181.50    6.40   1
  -5   5  -5  189.00    5.30   1
   5  -5   6  131.60    5.50   1
  -5   5  -6  130.00    5.40   1
   5  -5   7  410.70   12.90   1
  -5   5  -7  413.70   13.50   1
   5  -5   8   21.40    3.00   1
  -5   5  -8   25.20    2.80   1
   5  -5   9  267.30   10.20   1
  -5   5  -9  267.10    9.80   1
   5  -5  10   85.40    5.30   1
  -5   5 -10   78.80    5.10   1
   5  -5  11   82.40    9.30   1
  -5   5 -11   71.40    8.70   1
   5  -5  12    9.20    4.90   1
  -5   5 -12   14.00    5.00   1
   5  -4 -13   19.50    6.20   1
  -5   4  13   20.30    5.50   1
   5  -4 -12   -0.10    4.40   1
  -5   4  12   11.20    4.60   1
   5  -4 -11    9.80    4.30   1
  -5   4  11    5.20    5.60   1
   5  -4 -10  392.10   19.40   1
  -5   4  10  400.20   19.50   1
   5  -4  -9  144.80    6.60   1
  -5   4   9  164.60    7.20   1
   5  -4  -8  277.30    9.80   1
  -5   4   8  274.60   10.00   1
   5  -4  -7  381.70   12.20   1
  -5   4   7  415.20   12.50   1
   5  -4  -6  144.00    7.60   1
  -5   4   6  146.30    5.60   1
   5  -4  -5   24.50    1.30   1
  -5   4   5   23.70    1.60   1
   5  -4  -4 1311.70   23.90   1
  -5   4   4 1274.80   31.50   1
   5  -4  -3 1155.80   20.30   1
  -5   4   3 1136.50   23.50   1
   5  -4  -2    1.50    0.40   1
  -5   4   2    1.00    0.90   1
   5  -4  -1  467.70    9.40   1
  -5   4   1  461.30    8.80   1
   5  -4   0 1926.00   37.00   1
  -5   4   0 1922.80   36.90   1
   5  -4   1  411.40    9.20   1
  -5   4  -1  407.00    8.80   1
   5  -4   2   24.90    1.50   1
  -5   4  -2   25.80    1.60   1
   5  -4   3 1501.20   30.20   1
  -5   4  -3 1479.10   25.20   1
   5  -4   4   78.50    3.40   1
  -5   4  -4   79.70    2.60   1
   5  -4   5  559.80   15.20   1
  -5   4  -5  566.50   12.00   1
   5  -4   6  315.40    9.30   1
  -5   4  -6  306.30    7.50   1
   5  -4   7  655.30   18.10   1
  -5   4  -7  666.90   15.40   1
   5  -4   8   -0.60    2.00   1
  -5   4  -8    2.00    1.60   1
   5  -4   9  826.20   23.90   1
  -5   4  -9  827.60   24.40   1
   5  -4  10  295.00   10.40   1
  -5   4 -10  283.00   10.60   1
   5  -4  11   32.50    5.30   1
  -5   4 -11   28.80    2.80   1
   5  -4  12   27.70    5.70   1
  -5   4 -12   18.00    3.70   1
   5  -4  13  417.50   27.00   1
  -5   4 -13  410.20   18.90   1
   5  -3 -14  196.10   11.00   1
  -5   3  14  200.10   16.50   1
   5  -3 -13   -1.80    2.80   1
  -5   3  13    2.50    4.60   1
   5  -3 -12  226.30   14.30   1
  -5   3  12  225.00   14.40   1
   5  -3 -11 1229.60   51.30   1
  -5   3  11 1309.90   50.50   1
   5  -3 -10   87.70    7.90   1
  -5   3  10   94.60    7.40   1
   5  -3  -9  711.30   21.20   1
  -5   3   9  712.10   20.20   1
   5  -3  -8    0.30    1.50   1
  -5   3   8    1.60    1.90   1
   5  -3  -7  330.90   14.40   1
  -5   3   7  323.10    9.80   1
   5  -3  -6  462.00   17.30   1
  -5   3   6  466.10   13.10   1
   5  -3  -5 1214.80   30.20   1
  -5   3   5 1233.40   23.90   1
   5  -3  -4    2.50    0.60   1
  -5   3   4    2.90    0.70   1
   5  -3  -3    8.20    0.90   1
  -5   3   3    8.10    0.70   1
   5  -3  -2 1414.90   24.50   1
  -5   3   2 1405.20   23.60   1
   5  -3  -1  683.80   11.20   1
  -5   3   1  657.60   11.90   1
   5  -3   0   23.90    1.00   1
  -5   3   0   23.40    1.20   1
   5  -3   1  282.70    5.40   1
  -5   3  -1  273.60    6.10   1
   5  -3   2  462.30    8.50   1
  -5   3  -2  448.00    8.10   1
   5  -3   3    2.60    0.60   1
  -5   3  -3    2.70    0.60   1
   5  -3   4   23.70    1.90   1
  -5   3  -4   23.80    1.20   1
   5  -3   5  557.80   14.40   1
  -5   3  -5  579.90   11.00   1
   5  -3   6    3.80    1.50   1
  -5   3  -6    1.70    0.90   1
   5  -3   7   12.40    2.10   1
  -5   3  -7   11.20    1.30   1
   5  -3   8  115.90    4.90   1
  -5   3  -8  108.90    3.30   1
   5  -3   9 1167.40   31.30   1
  -5   3  -9 1184.70   22.40   1
   5  -3  10   94.30    4.60   1
  -5   3 -10   80.00    3.80   1
   5  -3  11   89.80    7.60   1
  -5   3 -11  104.10    4.80   1
   5  -3  12  201.10   13.50   1
  -5   3 -12  183.00    7.60   1
   5  -3  13  126.40   10.90   1
  -5   3 -13  120.40    7.90   1
   5  -3  14   54.50    8.00   1
  -5   3 -14   58.00    6.10   1
   5  -2 -14   13.70    3.60   1
  -5   2  14   11.30    5.30   1
   5  -2 -13   71.50    5.20   1
  -5   2  13   54.20    8.80   1
   5  -2 -12   -0.20    2.80   1
  -5   2  12    8.30    5.90   1
   5  -2 -11    1.10    2.10   1
  -5   2  11    5.60    3.90   1
   5  -2 -10    8.50    4.70   1
  -5   2  10   21.80    4.20   1
   5  -2  -9   42.20    2.80   1
  -5   2   9   50.50    5.20   1
   5  -2  -8  266.90   11.90   1
  -5   2   8  256.50    8.50   1
   5  -2  -7  130.00    4.80   1
  -5   2   7  128.50    5.30   1
   5  -2  -6  316.20   12.40   1
  -5   2   6  325.70    9.70   1
   5  -2  -5    0.90    1.60   1
  -5   2   5    2.10    1.90   1
   5  -2  -4 1713.50   39.30   1
  -5   2   4 1756.10   41.40   1
   5  -2  -3 1283.90   19.10   1
  -5   2   3 1253.20   24.30   1
   5  -2  -2  626.40    9.60   1
  -5   2   2  614.20   10.70   1
   5  -2  -1  110.50    2.30   1
  -5   2   1  114.40    2.60   1
   5  -2   0 2001.30   29.30   1
  -5   2   0 1981.20   32.50   1
   5  -2   1 1801.70   26.30   1
  -5   2  -1 1821.40   24.90   1
   5  -2   2  238.10    4.60   1
  -5   2  -2  234.70    4.60   1
   5  -2   3  540.90   11.00   1
  -5   2  -3  542.30    9.80   1
   5  -2   4  253.30    5.60   1
  -5   2  -4  258.00    5.10   1
   5  -2   5   62.00    2.10   1
  -5   2  -5   66.30    2.00   1
   5  -2   6  233.70    7.00   1
  -5   2  -6  231.40    4.90   1
   5  -2   7  773.00   19.30   1
  -5   2  -7  779.70   14.30   1
   5  -2   8    8.20    1.90   1
  -5   2  -8    4.10    1.20   1
   5  -2   9  396.60   12.00   1
  -5   2  -9  379.90    9.70   1
   5  -2  10  141.40    6.00   1
  -5   2 -10  144.90    4.90   1
   5  -2  11   11.00    1.90   1
  -5   2 -11   11.60    2.10   1
   5  -2  12   83.40    7.40   1
  -5   2 -12   75.40    4.00   1
   5  -2  13  313.50   20.90   1
  -5   2 -13  318.50   12.00   1
   5  -2  14  291.60   20.80   1
  -5   2 -14  321.00   15.40   1
   5  -1 -15  599.60   25.50   1
  -5   1  15  567.30   36.50   1
   5  -1 -14  530.30   21.80   1
  -5   1  14  536.60   31.60   1
   5  -1 -13   69.60    5.10   1
  -5   1  13   70.00    8.20   1
   5  -1 -12  428.20   14.90   1
  -5   1  12  431.40   15.10   1
   5  -1 -11 2136.10   54.70   1
  -5   1  11 2104.20   56.10   1
   5  -1 -10   15.90    2.40   1
  -5   1  10   13.50    2.30   1
   5  -1  -9  499.80   13.90   1
  -5   1   9  478.10   14.20   1
   5  -1  -8  775.90   16.30   1
  -5   1   8  754.80   20.20   1
   5  -1  -7 1710.70   40.60   1
  -5   1   7 1671.40   33.00   1
   5  -1  -6  142.30    4.70   1
  -5   1   6  148.10    5.30   1
   5  -1  -5 1021.10   34.10   1
  -5   1   5  999.90   20.30   1
   5  -1  -4  440.30   11.40   1
  -5   1   4  462.80   12.00   1
   5  -1  -3  613.90   14.80   1
  -5   1   3  606.30   15.00   1
   5  -1  -2   62.70    1.50   1
  -5   1   2   66.00    1.70   1
   5  -1  -1  233.90    3.90   1
  -5   1   1  234.60    4.50   1
   5  -1   0   64.60    1.70   1
  -5   1   0   65.80    1.70   1
   5  -1   1 2557.60   46.80   1
  -5   1  -1 2632.20   37.70   1
   5  -1   2  127.90    2.60   1
  -5   1  -2  133.40    2.70   1
   5  -1   3  260.90    5.70   1
  -5   1  -3  259.80    4.30   1
   5  -1   4    5.50    1.00   1
  -5   1  -4    4.50    0.70   1
   5  -1   5 1183.50   22.90   1
  -5   1  -5 1187.50   19.90   1
   5  -1   6    8.50    1.10   1
  -5   1  -6    7.60    1.10   1
   5  -1   7 1443.10   28.70   1
  -5   1  -7 1446.50   28.60   1
   5  -1   8   62.80    3.00   1
  -5   1  -8   60.10    2.50   1
   5  -1   9  340.80    9.80   1
  -5   1  -9  325.90    8.40   1
   5  -1  10  354.40   11.30   1
  -5   1 -10  359.50    9.20   1
   5  -1  11  958.60   27.10   1
  -5   1 -11  922.90   21.70   1
   5  -1  12  250.70   13.90   1
  -5   1 -12  248.60    8.00   1
   5  -1  13  102.40    9.10   1
  -5   1 -13  105.30    5.20   1
   5  -1  14   46.30    8.40   1
  -5   1 -14   46.40    4.00   1
   5  -1  15  459.00   30.90   1
  -5   1 -15  457.50   21.50   1
   5   0 -15   27.00    4.70   1
  -5   0  15   30.00    4.40   1
   5   0 -14   91.60    6.10   1
  -5   0  14   98.90    6.20   1
   5   0 -13    8.20    2.70   1
  -5   0  13   13.10    2.70   1
   5   0 -12   23.10    3.10   1
  -5   0  12   17.40    2.80   1
   5   0 -11   33.70    3.00   1
  -5   0  11   36.50    3.10   1
   5   0 -10  106.30    4.70   1
  -5   0  10  119.40    5.20   1
   5   0  -9   13.00    1.30   1
  -5   0   9    5.10    1.90   1
   5   0  -8   69.90    2.50   1
  -5   0   8   67.20    3.40   1
   5   0  -7  184.60    4.70   1
  -5   0   7  181.60    6.10   1
   5   0  -6   18.20    1.20   1
  -5   0   6   18.10    1.70   1
   5   0  -5  359.80   12.90   1
  -5   0   5  366.80    7.00   1
   5   0  -4    9.20    1.40   1
  -5   0   4   12.90    1.10   1
   5   0  -3  266.30   10.30   1
  -5   0   3  286.70    6.40   1
   5   0  -2  115.50    2.30   1
  -5   0   2  115.10    2.40   1
   5   0  -1  556.40    7.70   1
  -5   0   1  543.60    9.40   1
   5   0   0  546.60    8.60   1
  -5   0   0  526.90    8.20   1
   5   0   1 4208.40   60.00   1
  -5   0  -1 4099.30   58.10   1
   5   0   2  292.70    5.40   1
  -5   0  -2  291.80    5.00   1
   5   0   3  340.00    6.30   1
  -5   0  -3  329.00    5.60   1
   5   0   4  159.60    3.30   1
  -5   0  -4  152.60    3.60   1
   5   0   5 2449.60   45.70   1
  -5   0  -5 2460.50   45.90   1
   5   0   6   23.10    1.50   1
  -5   0  -6   25.70    1.40   1
   5   0   7  383.50    8.30   1
  -5   0  -7  387.80    8.70   1
   5   0   8   28.80    1.70   1
  -5   0  -8   26.60    1.70   1
   5   0   9   84.20    3.60   1
  -5   0  -9   79.60    3.10   1
   5   0  10    2.30    0.90   1
  -5   0 -10    2.30    1.40   1
   5   0  11  117.70    7.60   1
  -5   0 -11  125.70    4.60   1
   5   0  12  263.30   14.80   1
  -5   0 -12  274.90    8.70   1
   5   0  13  175.10   11.50   1
  -5   0 -13  177.80    6.90   1
   5   0  14  125.70   11.50   1
  -5   0 -14  110.80    5.80   1
   5   0  15  113.10   11.70   1
  -5   0 -15   98.70    7.80   1
   5   1 -15   52.70    5.10   1
  -5  -1  15   55.30    5.20   1
   5   1 -14  435.50   18.40   1
  -5  -1  14  462.80   19.50   1
   5   1 -13   40.20    3.80   1
  -5  -1  13   35.10    3.50   1
   5   1 -12  393.20   13.60   1
  -5  -1  12  410.90   13.80   1
   5   1 -11  407.10   13.40   1
  -5  -1  11  398.50   13.10   1
   5   1 -10   11.70    1.40   1
  -5  -1  10   12.80    2.40   1
   5   1  -9  105.60    3.50   1
  -5  -1   9  110.80    4.70   1
   5   1  -8  936.40   24.20   1
  -5  -1   8  951.90   24.80   1
   5   1  -7 1011.40   25.40   1
  -5  -1   7  999.50   25.20   1
   5   1  -6  751.50   18.70   1
  -5  -1   6  718.00   15.00   1
   5   1  -5  675.10   16.50   1
  -5  -1   5  635.50   13.30   1
   5   1  -4  171.60    5.00   1
  -5  -1   4  172.40    4.30   1
   5   1  -3   66.20    1.50   1
  -5  -1   3   65.00    1.60   1
   5   1  -2 4001.60   56.90   1
  -5  -1   2 3961.10   56.00   1
   5   1  -1  380.20    5.20   1
  -5  -1   1  368.10    7.50   1
   5   1   0  409.40    6.00   1
  -5  -1   0  396.40    6.30   1
   5   1   1 1095.60   16.30   1
  -5  -1  -1 1072.70   16.20   1
   5   1   2 2208.00   32.30   1
  -5  -1  -2 2136.80   31.30   1
   5   1   3  952.50   14.50   1
  -5  -1  -3  908.90   12.20   1
   5   1   4  109.80    2.80   1
  -5  -1  -4  106.80    2.30   1
   5   1   5 1353.20   25.80   1
  -5  -1  -5 1305.10   25.00   1
   5   1   6   67.60    2.10   1
  -5  -1  -6   66.40    3.00   1
   5   1   7 3517.30   56.50   1
  -5  -1  -7 3450.40   64.50   1
   5   1   8   90.90    2.30   1
  -5  -1  -8   83.50    2.90   1
   5   1   9  258.90    6.30   1
  -5  -1  -9  241.80    7.70   1
   5   1  10    0.00    1.00   1
  -5  -1 -10    7.60    1.70   1
   5   1  11 2035.00   74.30   1
  -5  -1 -11 2069.30   42.90   1
   5   1  12  149.70    9.30   1
  -5  -1 -12  169.00    5.80   1
   5   1  13    5.90    5.20   1
  -5  -1 -13    3.70    2.60   1
   5   1  14   17.60    6.40   1
  -5  -1 -14   17.60    3.60   1
   5   1  15  468.10   29.90   1
  -5  -1 -15  469.50   16.70   1
   5   2 -15  251.20   12.40   1
  -5  -2  15  234.20   12.30   1
   5   2 -14  572.90   23.30   1
  -5  -2  14  603.90   23.00   1
   5   2 -13  173.10    8.30   1
  -5  -2  13  179.20    8.50   1
   5   2 -12   35.70    3.20   1
  -5  -2  12   34.50    3.40   1
   5   2 -11   58.40    5.20   1
  -5  -2  11   56.40    4.00   1
   5   2 -10  388.20   11.20   1
  -5  -2  10  412.20   12.80   1
   5   2  -9   50.20    2.90   1
  -5  -2   9   45.40    3.90   1
   5   2  -8   35.20    1.30   1
  -5  -2   8   34.70    1.10   1
   5   2  -7 1646.10   26.60   1
  -5  -2   7 1614.10   26.50   1
   5   2  -6   83.60    2.20   1
  -5  -2   6   90.00    1.80   1
   5   2  -5  108.40    2.10   1
  -5  -2   5  110.40    2.10   1
   5   2  -4  286.20    4.70   1
  -5  -2   4  288.10    5.30   1
   5   2  -3 1591.40   26.10   1
  -5  -2   3 1609.70   26.30   1
   5   2  -2  364.50    6.00   1
  -5  -2   2  354.30    6.30   1
   5   2  -1  981.90   12.40   1
  -5  -2   1  953.00   14.30   1
   5   2   0  425.20    5.70   1
  -5  -2   0  416.70    5.60   1
   5   2   1  860.50   13.20   1
  -5  -2  -1  848.50   12.70   1
   5   2   2   35.50    1.20   1
  -5  -2  -2   33.70    0.90   1
   5   2   3  568.10   10.00   1
  -5  -2  -3  552.10    9.30   1
   5   2   4   37.90    1.40   1
  -5  -2  -4   37.80    1.20   1
   5   2   5  377.90    7.90   1
  -5  -2  -5  369.00    7.70   1
   5   2   6    4.30    1.40   1
  -5  -2  -6   10.50    1.50   1
   5   2   7 1133.20   27.30   1
  -5  -2  -7 1094.30   26.80   1
   5   2   8   36.00    3.60   1
  -5  -2  -8   28.20    2.70   1
   5   2   9  132.30    6.90   1
  -5  -2  -9  142.40    5.30   1
   5   2  10  171.10    5.20   1
  -5  -2 -10  164.20    5.00   1
   5   2  11  226.20   12.00   1
  -5  -2 -11  240.20    7.00   1
   5   2  12   14.30    3.70   1
  -5  -2 -12   11.40    2.00   1
   5   2  13    9.80    4.00   1
  -5  -2 -13    3.60    2.00   1
   5   2  14   24.60    5.30   1
  -5  -2 -14   25.70    3.30   1
   5   2  15   34.10    6.10   1
  -5  -2 -15   33.60    3.60   1
   5   3 -15    2.50    4.80   1
  -5  -3  15   16.00    4.50   1
   5   3 -14  161.00    9.10   1
  -5  -3  14  186.20    9.40   1
   5   3 -13   75.60    5.10   1
  -5  -3  13   85.80    5.20   1
   5   3 -12    3.90    2.10   1
  -5  -3  12    6.30    2.40   1
   5   3 -11   46.50    3.50   1
  -5  -3  11   41.90    3.30   1
   5   3 -10   37.40    3.20   1
  -5  -3  10   39.20    3.50   1
   5   3  -9    2.50    1.70   1
  -5  -3   9    4.40    1.00   1
   5   3  -8  657.90   14.20   1
  -5  -3   8  656.80   14.40   1
   5   3  -7   29.90    1.20   1
  -5  -3   7   29.90    1.20   1
   5   3  -6 2141.90   40.30   1
  -5  -3   6 2157.20   35.70   1
   5   3  -5   22.50    1.00   1
  -5  -3   5   24.50    1.00   1
   5   3  -4 1032.10   15.70   1
  -5  -3   4 1019.50   17.10   1
   5   3  -3   40.40    1.20   1
  -5  -3   3   38.80    1.20   1
   5   3  -2 5766.80   81.20   1
  -5  -3   2 5827.00   81.30   1
   5   3  -1   19.20    0.70   1
  -5  -3   1   21.80    0.90   1
   5   3   0  129.10    2.20   1
  -5  -3   0  130.30    2.50   1
   5   3   1    9.00    0.60   1
  -5  -3  -1   10.60    0.70   1
   5   3   2 3145.50   45.10   1
  -5  -3  -2 3053.80   43.80   1
   5   3   3   60.90    2.20   1
  -5  -3  -3   54.70    1.80   1
   5   3   4 2528.90   48.50   1
  -5  -3  -4 2475.50   46.20   1
   5   3   5  627.20   15.80   1
  -5  -3  -5  645.60   13.00   1
   5   3   6  228.90    6.70   1
  -5  -3  -6  229.50    6.60   1
   5   3   7 1413.70   33.70   1
  -5  -3  -7 1504.50   24.20   1
   5   3   8  546.80   14.40   1
  -5  -3  -8  540.00   11.50   1
   5   3   9  242.70   10.80   1
  -5  -3  -9  225.90    7.20   1
   5   3  10   14.20    1.50   1
  -5  -3 -10   16.60    2.40   1
   5   3  11 1383.90   50.80   1
  -5  -3 -11 1383.20   36.30   1
   5   3  12    3.30    3.30   1
  -5  -3 -12    4.50    2.00   1
   5   3  13    8.10    4.00   1
  -5  -3 -13    5.50    2.10   1
   5   3  14  173.90   13.50   1
  -5  -3 -14  181.00    7.70   1
   5   3  15  531.30   32.60   1
  -5  -3 -15  533.00   19.10   1
   5   4 -15   11.50    7.00   1
  -5  -4  15    6.30    5.90   1
   5   4 -14  631.40   37.40   1
  -5  -4  14  629.80   25.60   1
   5   4 -13  297.50   19.00   1
  -5  -4  13  289.40   12.90   1
   5   4 -12  325.50   16.20   1
  -5  -4  12  302.20   11.60   1
   5   4 -11   72.30    4.40   1
  -5  -4  11   76.50    4.50   1
   5   4 -10 1695.30   34.50   1
  -5  -4  10 1694.60   35.10   1
   5   4  -9 1173.40   30.50   1
  -5  -4   9 1175.10   24.50   1
   5   4  -8    5.90    0.90   1
  -5  -4   8    8.40    1.20   1
   5   4  -7  893.60   19.00   1
  -5  -4   7  918.20   15.10   1
   5   4  -6 1256.60   19.30   1
  -5  -4   6 1240.80   19.00   1
   5   4  -5   11.20    0.80   1
  -5  -4   5    8.40    1.40   1
   5   4  -4   92.20    2.10   1
  -5  -4   4   86.80    2.30   1
   5   4  -3 1386.20   18.70   1
  -5  -4   3 1398.20   21.30   1
   5   4  -2  601.20    7.60   1
  -5  -4   2  612.80    9.80   1
   5   4  -1 2707.50   33.20   1
  -5  -4   1 2759.10   40.20   1
   5   4   0  987.10   13.70   1
  -5  -4   0  999.30   15.00   1
   5   4   1 1352.20   18.30   1
  -5  -4  -1 1359.60   22.90   1
   5   4   2    2.20    0.80   1
  -5  -4  -2    4.00    0.60   1
   5   4   3 1764.60   33.70   1
  -5  -4  -3 1729.00   28.40   1
   5   4   4  189.90    4.80   1
  -5  -4  -4  185.00    4.50   1
   5   4   5    7.30    3.00   1
  -5  -4  -5   13.30    1.90   1
   5   4   6   35.00    2.50   1
  -5  -4  -6   35.20    2.20   1
   5   4   7  594.30   15.50   1
  -5  -4  -7  583.40   15.00   1
   5   4   8   18.50    2.20   1
  -5  -4  -8   21.70    2.20   1
   5   4   9  146.70    5.80   1
  -5  -4  -9  142.90    5.50   1
   5   4  10  354.10   11.10   1
  -5  -4 -10  351.50   11.00   1
   5   4  11   30.40    3.20   1
  -5  -4 -11   34.60    3.50   1
   5   4  12    6.80    3.70   1
  -5  -4 -12   11.80    2.80   1
   5   4  13   79.90    7.40   1
  -5  -4 -13   80.60    5.90   1
   5   4  14  301.70   19.50   1
  -5  -4 -14  309.10   11.40   1
   5   4  15    6.40    3.50   1
  -5  -4 -15    7.30    3.50   1
   5   5 -14   17.70    7.00   1
  -5  -5  14    3.70    3.40   1
   5   5 -13   -6.50    4.40   1
  -5  -5  13    4.50    2.70   1
   5   5 -12   20.30    4.90   1
  -5  -5  12   19.70    3.10   1
   5   5 -11   25.80    2.50   1
  -5  -5  11   28.80    3.20   1
   5   5 -10   39.00    2.30   1
  -5  -5  10   48.30    2.60   1
   5   5  -9   47.90    2.40   1
  -5  -5   9   47.90    2.40   1
   5   5  -8   28.40    1.70   1
  -5  -5   8   26.70    1.80   1
   5   5  -7  155.30    4.00   1
  -5  -5   7  147.40    4.30   1
   5   5  -6  573.30   10.00   1
  -5  -5   6  573.70   10.90   1
   5   5  -5  134.80    3.30   1
  -5  -5   5  135.00    3.40   1
   5   5  -4   72.00    2.80   1
  -5  -5   4   73.20    2.20   1
   5   5  -3  108.20    2.80   1
  -5  -5   3  105.70    2.80   1
   5   5  -2 3515.50   47.20   1
  -5  -5   2 3489.70   57.10   1
   5   5  -1    5.90    0.80   1
  -5  -5   1    4.50    0.90   1
   5   5   0  327.90    6.30   1
  -5  -5   0  329.90    7.30   1
   5   5   1    3.00    0.50   1
  -5  -5  -1    5.90    0.90   1
   5   5   2 3531.90   56.00   1
  -5  -5  -2 3391.90   54.30   1
   5   5   3  754.70   15.60   1
  -5  -5  -3  748.10   13.10   1
   5   5   4 1032.40   20.50   1
  -5  -5  -4  997.00   23.80   1
   5   5   5    9.20    1.70   1
  -5  -5  -5    6.00    1.30   1
   5   5   6  641.90   16.80   1
  -5  -5  -6  663.10   16.90   1
   5   5   7    8.50    1.90   1
  -5  -5  -7    4.20    1.40   1
   5   5   8  360.20   15.40   1
  -5  -5  -8  371.20   11.10   1
   5   5   9   21.90    2.80   1
  -5  -5  -9   23.40    2.70   1
   5   5  10   69.00    4.30   1
  -5  -5 -10   59.60    4.00   1
   5   5  11  295.20   10.30   1
  -5  -5 -11  293.90   10.40   1
   5   5  12   -2.60    3.40   1
  -5  -5 -12    1.70    2.50   1
   5   5  13   14.80    4.50   1
  -5  -5 -13    3.70    2.90   1
   5   5  14  311.00   20.80   1
  -5  -5 -14  305.00   14.50   1
   5   6 -14  435.20   29.60   1
  -5  -6  14  464.10   29.30   1
   5   6 -13    1.30    4.60   1
  -5  -6  13    6.80    3.40   1
   5   6 -12  514.10   28.60   1
  -5  -6  12  519.50   21.10   1
   5   6 -11   81.10    5.70   1
  -5  -6  11   83.20    5.10   1
   5   6 -10 1877.70   42.30   1
  -5  -6  10 1899.10   52.30   1
   5   6  -9  498.70   12.90   1
  -5  -6   9  525.30   13.60   1
   5   6  -8   31.40    1.90   1
  -5  -6   8   32.60    2.40   1
   5   6  -7  420.50   10.00   1
  -5  -6   7  401.90    9.90   1
   5   6  -6 2121.40   42.00   1
  -5  -6   6 2108.50   41.00   1
   5   6  -5  319.40    7.80   1
  -5  -6   5  300.80    7.40   1
   5   6  -4  825.90   17.40   1
  -5  -6   4  861.90   17.90   1
   5   6  -3  772.70   14.60   1
  -5  -6   3  759.80   15.70   1
   5   6  -2  363.90    7.50   1
  -5  -6   2  359.80    8.00   1
   5   6  -1  215.40    4.40   1
  -5  -6   1  211.90    5.10   1
   5   6   0 1007.10   17.70   1
  -5  -6   0 1050.00   25.50   1
   5   6   1   14.30    1.10   1
  -5  -6  -1   13.30    1.30   1
   5   6   2   46.20    1.70   1
  -5  -6  -2   42.00    1.50   1
   5   6   3  757.30   18.90   1
  -5  -6  -3  807.90   15.70   1
   5   6   4   46.10    2.20   1
  -5  -6  -4   45.70    1.70   1
   5   6   5  870.80   22.10   1
  -5  -6  -5  898.70   21.70   1
   5   6   6  283.60    8.60   1
  -5  -6  -6  277.40    8.30   1
   5   6   7  473.50   18.40   1
  -5  -6  -7  500.20   18.30   1
   5   6   8  210.60    7.50   1
  -5  -6  -8  210.60    7.10   1
   5   6   9 1237.10   33.10   1
  -5  -6  -9 1234.10   32.80   1
   5   6  10  577.70   17.50   1
  -5  -6 -10  588.90   17.90   1
   5   6  11    0.80    2.50   1
  -5  -6 -11   10.80    3.60   1
   5   6  12  173.40   11.40   1
  -5  -6 -12  182.00    8.40   1
   5   6  13  442.30   26.90   1
  -5  -6 -13  436.10   18.60   1
   5   6  14  429.20   19.10   1
  -5  -6 -14  411.30   18.40   1
   5   7 -13  143.00    8.90   1
  -5  -7  13  165.30   13.10   1
   5   7 -12  200.10   10.80   1
  -5  -7  12  197.30   13.80   1
   5   7 -11   54.80    5.50   1
  -5  -7  11   50.30    5.90   1
   5   7 -10   90.90    4.40   1
  -5  -7  10   89.70    5.00   1
   5   7  -9    5.40    2.00   1
  -5  -7   9    8.70    2.20   1
   5   7  -8   11.40    2.20   1
  -5  -7   8    9.70    2.30   1
   5   7  -7  196.10    6.40   1
  -5  -7   7  190.70    5.80   1
   5   7  -6  402.70   12.60   1
  -5  -7   6  411.70   10.20   1
   5   7  -5   71.10    3.10   1
  -5  -7   5   77.20    3.40   1
   5   7  -4   75.60    3.30   1
  -5  -7   4   70.80    2.70   1
   5   7  -3  255.40    5.90   1
  -5  -7   3  252.70    6.20   1
   5   7  -2  357.50    7.70   1
  -5  -7   2  355.10    8.20   1
   5   7  -1   41.10    2.00   1
  -5  -7   1   42.10    2.00   1
   5   7   0  111.30    3.30   1
  -5  -7   0  108.00    4.20   1
   5   7   1  168.80    4.70   1
  -5  -7  -1  170.20    5.40   1
   5   7   2  326.90    7.70   1
  -5  -7  -2  316.30    7.40   1
   5   7   3  129.70    5.30   1
  -5  -7  -3  133.90    3.70   1
   5   7   4  147.10    5.70   1
  -5  -7  -4  149.50    3.90   1
   5   7   5  240.10    8.50   1
  -5  -7  -5  236.20    7.50   1
   5   7   6  377.30   15.60   1
  -5  -7  -6  377.70   15.60   1
   5   7   7  152.60    5.90   1
  -5  -7  -7  142.50    5.70   1
   5   7   8  108.40    5.30   1
  -5  -7  -8  113.50    5.20   1
   5   7   9  287.40   10.30   1
  -5  -7  -9  318.90   10.40   1
   5   7  10   17.40    2.80   1
  -5  -7 -10   14.70    2.60   1
   5   7  11  112.30    6.30   1
  -5  -7 -11  102.90    6.10   1
   5   7  12    4.60    5.80   1
  -5  -7 -12    5.50    3.40   1
   5   7  13   29.00    4.50   1
  -5  -7 -13   39.80    4.50   1
   5   8 -12  109.40    7.70   1
  -5  -8  12  111.40   10.20   1
   5   8 -11  153.00    8.90   1
  -5  -8  11  139.00   10.90   1
   5   8 -10  519.20   15.20   1
  -5  -8  10  527.70   17.40   1
   5   8  -9   14.70    2.40   1
  -5  -8   9    9.40    2.30   1
   5   8  -8   43.30    3.10   1
  -5  -8   8   46.70    3.50   1
   5   8  -7    9.60    2.00   1
  -5  -8   7   10.80    2.00   1
   5   8  -6 1794.50   37.90   1
  -5  -8   6 1764.80   37.30   1
   5   8  -5  268.60    7.60   1
  -5  -8   5  281.60    7.50   1
   5   8  -4 1283.20   33.40   1
  -5  -8   4 1289.40   32.10   1
   5   8  -3   31.60    3.10   1
  -5  -8   3   32.70    2.00   1
   5   8  -2  375.20    9.30   1
  -5  -8   2  371.80    8.90   1
   5   8  -1  236.50    6.50   1
  -5  -8   1  240.00    6.20   1
   5   8   0 1115.60   23.00   1
  -5  -8   0 1148.80   29.00   1
   5   8   1    7.60    2.20   1
  -5  -8  -1    7.60    1.60   1
   5   8   2  624.90   16.80   1
  -5  -8  -2  622.30   13.60   1
   5   8   3    3.00    2.60   1
  -5  -8  -3   -0.20    0.60   1
   5   8   4  389.90   12.10   1
  -5  -8  -4  412.10    9.70   1
   5   8   5  233.00    7.90   1
  -5  -8  -5  233.00    7.90   1
   5   8   6 1847.60   46.40   1
  -5  -8  -6 1880.60   48.20   1
   5   8   7   92.50    4.90   1
  -5  -8  -7   98.30    4.70   1
   5   8   8   55.70    4.10   1
  -5  -8  -8   55.20    3.70   1
   5   8   9  952.20   28.10   1
  -5  -8  -9  944.70   28.40   1
   5   8  10  627.00   21.20   1
  -5  -8 -10  612.40   20.20   1
   5   8  11   25.90    4.50   1
  -5  -8 -11   24.00    3.70   1
   5   8  12  431.60   17.70   1
  -5  -8 -12  411.70   17.00   1
   5   8  13  595.10   24.90   1
  -5  -8 -13  567.70   24.10   1
   5   9 -11   35.50    4.90   1
  -5  -9  11   48.10    6.20   1
   5   9 -10   26.30    3.60   1
  -5  -9  10   22.50    4.20   1
   5   9  -9   44.70    3.60   1
  -5  -9   9   55.90    4.70   1
   5   9  -8  502.20   15.10   1
  -5  -9   8  522.10   16.90   1
   5   9  -7    6.40    2.20   1
  -5  -9   7    3.80    2.40   1
   5   9  -6  242.10    7.80   1
  -5  -9   6  259.30    9.60   1
   5   9  -5   64.20    3.60   1
  -5  -9   5   59.30    4.00   1
   5   9  -4   93.80    4.30   1
  -5  -9   4   91.50    3.50   1
   5   9  -3  715.00   16.20   1
  -5  -9   3  711.70   16.40   1
   5   9  -2   29.50    2.40   1
  -5  -9   2   29.70    2.70   1
   5   9  -1  179.80    5.70   1
  -5  -9   1  191.30    5.60   1
   5   9   0   11.60    2.40   1
  -5  -9   0   11.00    1.80   1
   5   9   1 1021.90   27.60   1
  -5  -9  -1 1058.10   28.00   1
   5   9   2    3.10    2.10   1
  -5  -9  -2    4.90    1.40   1
   5   9   3  335.40   11.00   1
  -5  -9  -3  336.70    8.60   1
   5   9   4  128.00    5.90   1
  -5  -9  -4  125.30    4.40   1
   5   9   5  325.30   11.10   1
  -5  -9  -5  336.30   11.20   1
   5   9   6   65.70    4.40   1
  -5  -9  -6   64.60    3.90   1
   5   9   7    9.40    2.70   1
  -5  -9  -7   10.50    2.10   1
   5   9   8   52.70    4.60   1
  -5  -9  -8   56.60    4.30   1
   5   9   9   54.20    4.40   1
  -5  -9  -9   50.00    4.10   1
   5   9  10   28.30    3.00   1
  -5  -9 -10   26.20    4.20   1
   5   9  11   50.60    3.90   1
  -5  -9 -11   46.40    4.60   1
   5   9  12   17.50    4.20   1
  -5  -9 -12   21.60    4.20   1
   5  10 -10   30.10    3.70   1
  -5 -10  10   26.90    3.90   1
   5  10  -9    7.00    3.00   1
  -5 -10   9    5.60    2.90   1
   5  10  -8   31.90    3.90   1
  -5 -10   8   27.30    3.70   1
   5  10  -7   68.50    4.20   1
  -5 -10   7   68.90    4.70   1
   5  10  -6   15.50    2.80   1
  -5 -10   6   20.60    3.10   1
   5  10  -5    1.20    2.10   1
  -5 -10   5    3.40    2.30   1
   5  10  -4 1053.40   25.00   1
  -5 -10   4 1047.30   29.50   1
   5  10  -3  158.70    5.70   1
  -5 -10   3  166.90    7.00   1
   5  10  -2   38.50    3.30   1
  -5 -10   2   38.00    2.40   1
   5  10  -1  343.60    9.70   1
  -5 -10   1  345.80   11.90   1
   5  10   0 1653.70   36.80   1
  -5 -10   0 1676.00   61.70   1
   5  10   1   36.90    3.30   1
  -5 -10  -1   26.70    2.60   1
   5  10   2  503.10   15.90   1
  -5 -10  -2  495.60   16.10   1
   5  10   3  549.10   17.90   1
  -5 -10  -3  588.10   17.40   1
   5  10   4  660.00   19.90   1
  -5 -10  -4  688.70   30.50   1
   5  10   5   19.00    2.90   1
  -5 -10  -5   14.30    4.60   1
   5  10   6  993.30   30.90   1
  -5 -10  -6 1025.50   47.50   1
   5  10   7  243.70    8.10   1
  -5 -10  -7  258.20   16.30   1
   5  10   8   11.70    2.10   1
  -5 -10  -8    1.10    4.40   1
   5  10   9  246.20    9.50   1
  -5 -10  -9  227.20   16.80   1
   5  10  10  533.10   17.90   1
  -5 -10 -10  511.00   31.00   1
   5  10  11   11.80    3.30   1
  -5 -10 -11    4.70    5.90   1
   5  11  -9    7.20    3.40   1
  -5 -11   9    4.40    5.70   1
   5  11  -8 1193.30   37.40   1
  -5 -11   8 1198.10   43.20   1
   5  11  -7    4.90    3.80   1
  -5 -11   7    8.10    4.00   1
   5  11  -6  175.40    8.10   1
  -5 -11   6  199.90    9.70   1
   5  11  -5    4.40    2.70   1
  -5 -11   5    3.20    2.60   1
   5  11  -4  550.90   15.10   1
  -5 -11   4  515.80   17.90   1
   5  11  -3   34.90    3.30   1
  -5 -11   3   28.10    3.50   1
   5  11  -2  667.00   18.00   1
  -5 -11   2  662.00   20.60   1
   5  11  -1   70.90    4.00   1
  -5 -11   1   71.40    4.70   1
   5  11   0   28.10    3.00   1
  -5 -11   0   24.90    2.30   1
   5  11   1  510.40   17.40   1
  -5 -11  -1  498.80   24.40   1
   5  11   2   89.50    5.60   1
  -5 -11  -2   66.30    8.50   1
   5  11   3   10.70    2.90   1
  -5 -11  -3   17.70    5.50   1
   5  11   4   30.60    3.90   1
  -5 -11  -4   14.40    5.30   1
   5  11   5  604.40   20.40   1
  -5 -11  -5  595.60   29.30   1
   5  11   6   23.50    3.70   1
  -5 -11  -6   15.30    7.10   1
   5  11   7   31.80    4.00   1
  -5 -11  -7   41.10    7.20   1
   5  11   8  170.20    9.40   1
  -5 -11  -8  158.70   13.30   1
   5  11   9  271.90   13.30   1
  -5 -11  -9  297.30   20.30   1
   5  12  -7    1.90    3.70   1
  -5 -12   7   15.70    4.20   1
   5  12  -6   93.30    5.60   1
  -5 -12   6   90.20    6.60   1
   5  12  -5   28.80    3.80   1
  -5 -12   5   20.70    3.90   1
   5  12  -4  346.90   13.00   1
  -5 -12   4  341.70   14.80   1
   5  12  -3   24.40    3.30   1
  -5 -12   3   21.50    3.80   1
   5  12  -2  333.90   12.40   1
  -5 -12   2  334.80   14.60   1
   5  12  -1  108.30    5.80   1
  -5 -12   1  111.60    6.80   1
   5  12   0  164.90    8.20   1
  -5 -12   0  162.40    8.30   1
   5  12   1   78.30    5.40   1
  -5 -12  -1   97.60    9.90   1
   5  12   2  304.10   13.60   1
  -5 -12  -2  312.00   21.10   1
   5  12   3  138.80    7.90   1
  -5 -12  -3  129.70   12.60   1
   5  12   4  314.70   14.50   1
  -5 -12  -4  345.40   22.80   1
   5  12   5    9.20    3.80   1
  -5 -12  -5    9.50    5.60   1
   5  12   6  433.40   20.10   1
  -5 -12  -6  445.40   28.70   1
   5  12   7   64.60    5.60   1
  -5 -12  -7   64.90    9.50   1
   5  12   8   23.30    4.60   1
  -5 -12  -8   32.00    9.30   1
   5  13  -4  866.20   35.10   1
  -5 -13   4  861.00   29.00   1
   5  13  -3   21.60    4.70   1
  -5 -13   3   23.30    4.50   1
   5  13  -2  462.30   20.50   1
  -5 -13   2  452.70   20.10   1
   5  13  -1    0.80    7.80   1
  -5 -13   1    6.70    4.00   1
   5  13   0   61.50    8.90   1
  -5 -13   0   49.80    4.60   1
   5  13   1    3.20    5.30   1
  -5 -13  -1    0.40    5.20   1
   5  13   2  252.60   18.50   1
  -5 -13  -2  243.90   18.30   1
   5  13   3    2.60    5.50   1
  -5 -13  -3    2.80    5.70   1
   5  13   4  366.40   23.90   1
  -5 -13  -4  389.00   25.80   1
  -5 -13  -5   30.00    9.00   1
   6  -9  -5   23.80    5.80   1
  -6   9   5   27.50    6.50   1
   6  -9  -4  444.70   27.90   1
  -6   9   4  442.50   27.70   1
   6  -9  -3   10.60    4.90   1
  -6   9   3    7.20    5.20   1
   6  -9  -2  282.80   19.50   1
  -6   9   2  288.70   19.50   1
   6  -9  -1   85.90    8.40   1
  -6   9   1   96.80    9.30   1
   6  -9   0  353.50   23.20   1
  -6   9   0  355.10   22.80   1
   6  -9   1   18.70    3.60   1
  -6   9  -1   25.60    3.90   1
   6  -9   2  500.10   20.60   1
  -6   9  -2  494.50   19.30   1
   6  -9   3  525.80   21.90   1
  -6   9  -3  526.80   23.00   1
   6  -9   4    6.70    3.30   1
  -6   9  -4    6.50    3.10   1
   6  -8  -8   27.80    7.40   1
  -6   8   8   27.00    6.30   1
   6  -8  -7  165.60    9.50   1
  -6   8   7  166.10   14.00   1
   6  -8  -6  297.50   20.50   1
  -6   8   6  321.40   20.80   1
   6  -8  -5    1.70    5.70   1
  -6   8   5   -0.10    4.00   1
   6  -8  -4  429.50   25.40   1
  -6   8   4  431.60   26.40   1
   6  -8  -3  125.80   10.00   1
  -6   8   3  127.80   11.10   1
   6  -8  -2   20.50    4.60   1
  -6   8   2   15.20    4.70   1
   6  -8  -1   62.50    4.50   1
  -6   8   1   61.70    4.20   1
   6  -8   0  511.90   17.40   1
  -6   8   0  494.30   17.80   1
   6  -8   1  147.80   11.20   1
  -6   8  -1  129.00    7.40   1
   6  -8   2  324.70   13.40   1
  -6   8  -2  311.10   12.80   1
   6  -8   3  320.80   14.20   1
  -6   8  -3  301.40   13.50   1
   6  -8   4  161.60    8.80   1
  -6   8  -4  164.60    8.50   1
   6  -8   5  192.80   10.20   1
  -6   8  -5  171.40    9.30   1
   6  -8   6  263.60   13.00   1
  -6   8  -6  246.20   12.30   1
   6  -8   7   58.80    5.70   1
  -6   8  -7   76.70    9.30   1
   6  -7  -9  279.80   21.50   1
  -6   7   9  303.20   21.50   1
   6  -7  -8  262.30   13.30   1
  -6   7   8  211.40   15.80   1
   6  -7  -7   74.20    6.00   1
  -6   7   7   73.60    7.60   1
   6  -7  -6   73.20    7.30   1
  -6   7   6   83.50    8.30   1
   6  -7  -5  382.30   19.80   1
  -6   7   5  351.80   19.00   1
   6  -7  -4  213.50   12.70   1
  -6   7   4  214.10   12.40   1
   6  -7  -3   31.00    6.00   1
  -6   7   3   32.90    4.80   1
   6  -7  -2   43.10    3.40   1
  -6   7   2   52.80    3.60   1
   6  -7  -1  290.70   11.10   1
  -6   7   1  300.00   11.10   1
   6  -7   0  193.30    8.30   1
  -6   7   0  189.60    7.80   1
   6  -7   1   59.70    4.10   1
  -6   7  -1   61.60    4.20   1
   6  -7   2  629.30   20.20   1
  -6   7  -2  617.40   19.90   1
   6  -7   3  325.00   11.60   1
  -6   7  -3  304.60   11.50   1
   6  -7   4   13.50    3.00   1
  -6   7  -4   15.70    2.70   1
   6  -7   5   12.90    3.00   1
  -6   7  -5    8.40    2.70   1
   6  -7   6  617.90   24.10   1
  -6   7  -6  602.40   34.50   1
   6  -7   7  108.40    7.10   1
  -6   7  -7   98.20    9.50   1
   6  -7   8  108.20    7.10   1
  -6   7  -8   97.60    9.70   1
   6  -7   9   32.00    4.20   1
  -6   7  -9   30.20    5.90   1
   6  -6 -11  228.60   18.50   1
  -6   6  11  267.10   20.90   1
   6  -6 -10  140.20   13.20   1
  -6   6  10  145.00   11.80   1
   6  -6  -9    3.80    4.60   1
  -6   6   9   -3.10    4.30   1
   6  -6  -8   63.40    5.10   1
  -6   6   8   60.70    7.80   1
   6  -6  -7  758.00   25.30   1
  -6   6   7  814.10   33.60   1
   6  -6  -6  697.50   30.00   1
  -6   6   6  690.40   32.10   1
   6  -6  -5  180.00   11.00   1
  -6   6   5  188.90   10.90   1
   6  -6  -4 1004.30   39.60   1
  -6   6   4  974.00   39.70   1
   6  -6  -3  218.10    8.20   1
  -6   6   3  224.70    8.50   1
   6  -6  -2  161.50    6.40   1
  -6   6   2  166.50    6.60   1
   6  -6  -1  325.40   10.30   1
  -6   6   1  313.30   10.00   1
   6  -6   0  872.60   25.10   1
  -6   6   0  883.40   25.50   1
   6  -6   1  160.00    6.40   1
  -6   6  -1  165.80    6.70   1
   6  -6   2  163.70    6.70   1
  -6   6  -2  161.00    6.50   1
   6  -6   3    1.20    2.40   1
  -6   6  -3    6.10    2.30   1
   6  -6   4  215.70    8.40   1
  -6   6  -4  211.60    8.40   1
   6  -6   5  270.60   10.10   1
  -6   6  -5  290.60   15.50   1
   6  -6   6  643.80   19.50   1
  -6   6  -6  686.20   28.50   1
   6  -6   7  143.40    7.20   1
  -6   6  -7  148.60   10.30   1
   6  -6   8   44.30    4.40   1
  -6   6  -8   33.90    5.50   1
   6  -6   9  224.00   11.10   1
  -6   6  -9  245.90   17.20   1
   6  -6  10  230.70   12.10   1
  -6   6 -10  257.40   19.00   1
   6  -5 -12  472.40   30.90   1
  -6   5  12  536.00   30.70   1
   6  -5 -11   23.80    8.30   1
  -6   5  11   13.70    5.50   1
   6  -5 -10  223.90   16.70   1
  -6   5  10  216.90   11.00   1
   6  -5  -9  109.90    9.60   1
  -6   5   9  108.10    6.50   1
   6  -5  -8  789.30   24.30   1
  -6   5   8  734.60   32.70   1
   6  -5  -7   78.40    6.40   1
  -6   5   7   73.00    6.70   1
   6  -5  -6   32.10    4.10   1
  -6   5   6   27.50    4.20   1
   6  -5  -5  177.60   10.20   1
  -6   5   5  172.00   10.20   1
   6  -5  -4  158.90    9.00   1
  -6   5   4  176.40    9.70   1
   6  -5  -3  754.20   29.90   1
  -6   5   3  786.40   21.60   1
   6  -5  -2   70.90    3.60   1
  -6   5   2   72.40    3.40   1
   6  -5  -1   47.60    2.80   1
  -6   5   1   52.60    2.80   1
   6  -5   0   33.00    2.50   1
  -6   5   0   24.30    2.30   1
   6  -5   1  131.00    5.20   1
  -6   5  -1  134.50    4.10   1
   6  -5   2   97.60    4.50   1
  -6   5  -2   98.80    3.60   1
   6  -5   3    5.70    2.20   1
  -6   5  -3    6.30    1.30   1
   6  -5   4  275.40    9.30   1
  -6   5  -4  283.20    7.50   1
   6  -5   5   11.90    3.00   1
  -6   5  -5    7.90    1.80   1
   6  -5   6  424.70   12.80   1
  -6   5  -6  418.50   18.00   1
   6  -5   7    6.00    3.10   1
  -6   5  -7    3.00    4.30   1
   6  -5   8  948.50   28.80   1
  -6   5  -8  981.50   43.30   1
   6  -5   9   51.20    4.40   1
  -6   5  -9   48.70    6.00   1
   6  -5  10  187.90    9.80   1
  -6   5 -10  194.10   14.00   1
   6  -5  11   12.90    5.40   1
  -6   5 -11    8.50    4.50   1
   6  -4 -12    1.40    5.00   1
  -6   4  12    3.30    4.90   1
   6  -4 -11    7.20    4.90   1
  -6   4  11    6.90    4.70   1
   6  -4 -10    4.00    4.40   1
  -6   4  10    4.50    4.10   1
   6  -4  -9   26.70    6.10   1
  -6   4   9   34.10    3.90   1
   6  -4  -8   96.00    5.30   1
  -6   4   8   86.80    5.30   1
   6  -4  -7  647.00   18.90   1
  -6   4   7  619.10   27.20   1
   6  -4  -6  358.00   17.80   1
  -6   4   6  332.20   15.20   1
   6  -4  -5   47.90    3.80   1
  -6   4   5   70.20    6.20   1
   6  -4  -4  841.00   32.50   1
  -6   4   4  890.30   22.90   1
   6  -4  -3  827.50   21.10   1
  -6   4   3  784.20   21.50   1
   6  -4  -2  545.30   14.80   1
  -6   4   2  547.20   12.30   1
   6  -4  -1  338.50    7.80   1
  -6   4   1  346.80    8.20   1
   6  -4   0 1585.40   37.80   1
  -6   4   0 1620.10   32.30   1
   6  -4   1   10.30    1.60   1
  -6   4  -1   11.50    1.30   1
   6  -4   2   55.70    3.10   1
  -6   4  -2   44.70    2.30   1
   6  -4   3  129.70    5.10   1
  -6   4  -3  134.20    4.20   1
   6  -4   4  894.30   23.80   1
  -6   4  -4  900.00   19.60   1
   6  -4   5  300.50    9.20   1
  -6   4  -5  284.40    7.60   1
   6  -4   6  188.80    7.00   1
  -6   4  -6  194.30    6.00   1
   6  -4   7   13.90    2.30   1
  -6   4  -7   15.10    1.90   1
   6  -4   8    8.80    2.70   1
  -6   4  -8   18.30    3.90   1
   6  -4   9    2.00    2.10   1
  -6   4  -9    1.30    3.30   1
   6  -4  10   66.50    4.80   1
  -6   4 -10   82.90    7.70   1
   6  -4  11  204.40   15.20   1
  -6   4 -11  191.40   14.40   1
   6  -4  12  189.20   15.20   1
  -6   4 -12  228.00   16.60   1
   6  -3 -13    0.80    3.50   1
  -6   3  13    8.10    5.20   1
   6  -3 -12 1054.20   40.00   1
  -6   3  12 1082.10   54.20   1
   6  -3 -11   38.50    3.80   1
  -6   3  11   43.90    6.40   1
   6  -3 -10  342.10   17.60   1
  -6   3  10  305.60   16.40   1
   6  -3  -9   79.00    4.60   1
  -6   3   9   82.10    5.00   1
   6  -3  -8 1776.20   48.20   1
  -6   3   8 1812.20   48.70   1
   6  -3  -7   16.90    1.80   1
  -6   3   7   27.10    3.10   1
   6  -3  -6    5.40    1.70   1
  -6   3   6    4.10    3.70   1
   6  -3  -5  155.90    5.80   1
  -6   3   5  153.10    8.30   1
   6  -3  -4   64.20    2.10   1
  -6   3   4   64.90    2.50   1
   6  -3  -3  102.60    2.90   1
  -6   3   3  106.00    3.10   1
   6  -3  -2  491.10    8.70   1
  -6   3   2  479.70    9.30   1
   6  -3  -1   14.90    0.90   1
  -6   3   1   15.30    1.10   1
   6  -3   0  319.20    6.50   1
  -6   3   0  314.80    7.30   1
   6  -3   1  194.40    4.20   1
  -6   3  -1  188.10    4.70   1
   6  -3   2  348.40    6.80   1
  -6   3  -2  344.00    7.90   1
   6  -3   3  114.90    3.60   1
  -6   3  -3  114.10    3.30   1
   6  -3   4  886.90   18.70   1
  -6   3  -4  897.00   15.90   1
   6  -3   5    1.90    1.80   1
  -6   3  -5    2.90    0.90   1
   6  -3   6  130.70    5.20   1
  -6   3  -6  137.00    4.30   1
   6  -3   7  173.20    6.60   1
  -6   3  -7  170.90    5.20   1
   6  -3   8 1193.60   30.90   1
  -6   3  -8 1229.50   32.10   1
   6  -3   9  287.90   10.10   1
  -6   3  -9  302.50   14.70   1
   6  -3  10   11.20    3.10   1
  -6   3 -10    7.90    5.10   1
   6  -3  11   10.50    4.40   1
  -6   3 -11    2.10    2.80   1
   6  -3  12 1013.90   54.80   1
  -6   3 -12 1028.50   38.80   1
   6  -3  13  194.40   16.30   1
  -6   3 -13  203.90   11.30   1
   6  -2 -14    6.20    4.70   1
  -6   2  14    7.40    5.30   1
   6  -2 -13  134.60    7.90   1
  -6   2  13  122.20   11.90   1
   6  -2 -12    5.80    2.60   1
  -6   2  12    2.80    4.30   1
   6  -2 -11    2.80    2.30   1
  -6   2  11    5.20    4.20   1
   6  -2 -10    5.80    2.30   1
  -6   2  10    3.10    4.90   1
   6  -2  -9  335.20    8.90   1
  -6   2   9  320.20   16.90   1
   6  -2  -8   21.10    2.50   1
  -6   2   8   15.20    2.80   1
   6  -2  -7    4.20    1.50   1
  -6   2   7   10.70    2.30   1
   6  -2  -6  122.70    4.80   1
  -6   2   6  128.60    7.30   1
   6  -2  -5  108.20    4.30   1
  -6   2   5  110.30    6.20   1
   6  -2  -4  232.20    5.90   1
  -6   2   4  229.70    7.10   1
   6  -2  -3   30.90    1.20   1
  -6   2   3   36.30    1.20   1
   6  -2  -2  214.00    4.10   1
  -6   2   2  207.80    4.40   1
   6  -2  -1  183.50    3.50   1
  -6   2   1  183.20    4.10   1
   6  -2   0 1443.90   21.60   1
  -6   2   0 1418.30   24.00   1
   6  -2   1   13.30    1.40   1
  -6   2  -1   14.60    1.40   1
   6  -2   2  496.70   10.60   1
  -6   2  -2  491.60    9.10   1
   6  -2   3  542.10   11.20   1
  -6   2  -3  540.00    9.90   1
   6  -2   4 1948.70   37.70   1
  -6   2  -4 1918.90   31.50   1
   6  -2   5  162.20    4.50   1
  -6   2  -5  164.90    4.20   1
   6  -2   6   39.30    2.00   1
  -6   2  -6   44.30    2.00   1
   6  -2   7    6.10    1.90   1
  -6   2  -7   10.50    1.40   1
   6  -2   8   97.30    4.50   1
  -6   2  -8   87.90    3.00   1
   6  -2   9  199.00    7.20   1
  -6   2  -9  179.70    5.00   1
   6  -2  10   16.80    2.40   1
  -6   2 -10   18.10    2.40   1
   6  -2  11  243.70   13.70   1
  -6   2 -11  226.60    9.50   1
   6  -2  12  128.70   10.80   1
  -6   2 -12  111.00    9.50   1
   6  -2  13   32.10    7.40   1
  -6   2 -13   27.10    4.80   1
   6  -1 -14  111.70    7.10   1
  -6   1  14   92.90   10.60   1
   6  -1 -13    3.80    2.80   1
  -6   1  13   -7.00    4.20   1
   6  -1 -12  147.10    7.90   1
  -6   1  12  160.80   12.30   1
   6  -1 -11  328.00   12.00   1
  -6   1  11  331.80   17.70   1
   6  -1 -10  167.60    6.70   1
  -6   1  10  160.30   10.40   1
   6  -1  -9  765.90   22.30   1
  -6   1   9  740.70   32.00   1
   6  -1  -8 1092.70   29.80   1
  -6   1   8 1089.70   40.30   1
   6  -1  -7    7.10    1.20   1
  -6   1   7    8.40    2.40   1
   6  -1  -6  124.60    3.70   1
  -6   1   6  128.80    5.00   1
   6  -1  -5 1638.00   31.40   1
  -6   1   5 1641.40   39.90   1
   6  -1  -4  579.60   12.00   1
  -6   1   4  568.70   14.90   1
   6  -1  -3  669.00   13.70   1
  -6   1   3  684.30   17.20   1
   6  -1  -2 1071.60   14.80   1
  -6   1   2 1075.10   18.10   1
   6  -1  -1  823.50   11.40   1
  -6   1   1  818.00   14.40   1
   6  -1   0  356.70    6.90   1
  -6   1   0  354.90    6.80   1
   6  -1   1  740.40   13.20   1
  -6   1  -1  732.50   11.80   1
   6  -1   2  197.60    4.60   1
  -6   1  -2  209.30    4.30   1
   6  -1   3  949.80   18.90   1
  -6   1  -3  956.10   19.00   1
   6  -1   4 3214.50   75.10   1
  -6   1  -4 3221.20   60.10   1
   6  -1   5  102.70    3.10   1
  -6   1  -5  111.20    3.10   1
   6  -1   6    4.50    1.30   1
  -6   1  -6    5.60    0.90   1
   6  -1   7  322.80    7.90   1
  -6   1  -7  318.00    6.80   1
   6  -1   8 2646.90   65.10   1
  -6   1  -8 2597.80   44.60   1
   6  -1   9   14.80    2.70   1
  -6   1  -9    6.20    1.40   1
   6  -1  10  412.90   13.50   1
  -6   1 -10  400.90   11.20   1
   6  -1  11    0.10    3.30   1
  -6   1 -11    4.60    2.60   1
   6  -1  12  891.40   47.90   1
  -6   1 -12  844.30   31.20   1
   6  -1  13   37.50    6.30   1
  -6   1 -13   33.00    4.30   1
   6  -1  14  180.00   14.40   1
  -6   1 -14  201.90   11.00   1
   6   0 -14  138.40   11.60   1
  -6   0  14  160.40   14.20   1
   6   0 -13  401.20   17.20   1
  -6   0  13  424.30   18.40   1
   6   0 -12   37.40    4.20   1
  -6   0  12   38.00    3.70   1
   6   0 -11   -0.80    2.20   1
  -6   0  11    1.00    2.10   1
   6   0 -10  193.70    8.00   1
  -6   0  10  205.60    7.90   1
   6   0  -9  463.60   20.50   1
  -6   0   9  448.00   13.50   1
   6   0  -8  397.00    9.90   1
  -6   0   8  376.90   11.40   1
   6   0  -7   22.60    1.70   1
  -6   0   7   25.00    2.90   1
   6   0  -6  394.00    7.90   1
  -6   0   6  384.70    7.80   1
   6   0  -5  739.60   15.10   1
  -6   0   5  706.70   14.70   1
   6   0  -4  584.90   14.80   1
  -6   0   4  564.30   14.60   1
   6   0  -3   73.60    2.80   1
  -6   0   3   76.80    3.30   1
   6   0  -2  117.60    2.50   1
  -6   0   2  115.60    2.60   1
   6   0  -1  645.70   12.80   1
  -6   0   1  662.60   11.60   1
   6   0   0  222.30    5.30   1
  -6   0   0  221.20    4.40   1
   6   0   1  245.40    5.70   1
  -6   0  -1  237.90    4.70   1
   6   0   2  308.80    8.00   1
  -6   0  -2  302.70    6.50   1
   6   0   3   13.70    1.00   1
  -6   0  -3   18.50    1.30   1
   6   0   4  928.00   16.10   1
  -6   0  -4  913.60   18.10   1
   6   0   5  272.10    6.40   1
  -6   0  -5  270.50    4.90   1
   6   0   6   40.10    1.60   1
  -6   0  -6   38.40    1.70   1
   6   0   7   65.40    2.60   1
  -6   0  -7   65.10    2.50   1
   6   0   8  848.70   18.50   1
  -6   0  -8  844.70   18.00   1
   6   0   9  229.60    8.00   1
  -6   0  -9  224.80    6.10   1
   6   0  10   62.40    3.80   1
  -6   0 -10   54.50    2.90   1
   6   0  11    3.50    3.50   1
  -6   0 -11    8.80    1.80   1
   6   0  12  129.50    9.60   1
  -6   0 -12  137.80    7.00   1
   6   0  13  105.80   10.00   1
  -6   0 -13  108.30    7.00   1
   6   0  14   46.70    7.80   1
  -6   0 -14   41.10    4.80   1
   6   1 -14   18.60    3.70   1
  -6  -1  14   21.90    3.80   1
   6   1 -13   43.60    4.50   1
  -6  -1  13   51.10    4.30   1
   6   1 -12   34.10    3.40   1
  -6  -1  12   34.30    3.90   1
   6   1 -11   30.00    3.10   1
  -6  -1  11   36.80    3.60   1
   6   1 -10   13.20    2.00   1
  -6  -1  10   14.60    2.80   1
   6   1  -9  630.20   18.70   1
  -6  -1   9  590.90   17.00   1
   6   1  -8   44.10    3.10   1
  -6  -1   8   42.40    3.20   1
   6   1  -7  169.50    5.70   1
  -6  -1   7  160.90    4.70   1
   6   1  -6   59.60    2.40   1
  -6  -1   6   54.80    2.60   1
   6   1  -5 3858.40   88.50   1
  -6  -1   5 3830.50   88.00   1
   6   1  -4  478.10   12.60   1
  -6  -1   4  486.40   10.20   1
   6   1  -3 1243.10   20.30   1
  -6  -1   3 1189.40   19.70   1
   6   1  -2  737.80   12.50   1
  -6  -1   2  737.50   11.20   1
   6   1  -1 1822.00   27.00   1
  -6  -1   1 1831.60   30.00   1
   6   1   0   28.00    1.20   1
  -6  -1   0   31.20    1.20   1
   6   1   1 2069.70   34.40   1
  -6  -1  -1 2075.40   34.10   1
   6   1   2  840.90   14.80   1
  -6  -1  -2  817.50   14.50   1
   6   1   3   67.00    2.20   1
  -6  -1  -3   66.90    2.10   1
   6   1   4 1465.50   28.30   1
  -6  -1  -4 1390.50   23.30   1
   6   1   5 1485.80   28.80   1
  -6  -1  -5 1457.20   21.60   1
   6   1   6   38.10    2.40   1
  -6  -1  -6   40.40    1.60   1
   6   1   7    4.50    1.50   1
  -6  -1  -7    1.90    0.80   1
   6   1   8 1421.10   36.00   1
  -6  -1  -8 1398.60   28.80   1
   6   1   9  104.50    3.80   1
  -6  -1  -9   89.00    3.40   1
   6   1  10  643.00   19.40   1
  -6  -1 -10  622.30   15.00   1
   6   1  11    6.40    4.40   1
  -6  -1 -11    1.20    1.50   1
   6   1  12  368.40   19.10   1
  -6  -1 -12  376.30   10.70   1
   6   1  13   95.70    9.20   1
  -6  -1 -13   93.10    6.30   1
   6   1  14  569.40   34.50   1
  -6  -1 -14  585.00   24.40   1
   6   2 -14  388.20   17.80   1
  -6  -2  14  461.50   18.70   1
   6   2 -13  801.40   30.40   1
  -6  -2  13  834.40   31.60   1
   6   2 -12  284.70   11.30   1
  -6  -2  12  287.60   11.00   1
   6   2 -11  104.30    5.50   1
  -6  -2  11  116.30    5.60   1
   6   2 -10 1423.70   39.50   1
  -6  -2  10 1449.30   39.10   1
   6   2  -9  416.30   18.50   1
  -6  -2   9  404.70   12.90   1
   6   2  -8   13.50    1.70   1
  -6  -2   8    7.80    2.60   1
   6   2  -7  294.70    7.30   1
  -6  -2   7  279.20    7.20   1
   6   2  -6  856.00   17.90   1
  -6  -2   6  850.30   21.70   1
   6   2  -5  481.10   10.70   1
  -6  -2   5  488.00   13.10   1
   6   2  -4  232.20    4.40   1
  -6  -2   4  229.30    5.30   1
   6   2  -3   34.50    1.10   1
  -6  -2   3   34.80    1.40   1
   6   2  -2   35.10    1.10   1
  -6  -2   2   35.40    1.10   1
   6   2  -1  831.10   11.80   1
  -6  -2   1  814.60   12.30   1
   6   2   0  904.80   13.20   1
  -6  -2   0  891.40   13.60   1
   6   2   1  165.70    3.40   1
  -6  -2  -1  162.20    3.40   1
   6   2   2   52.60    1.70   1
  -6  -2  -2   50.30    1.70   1
   6   2   3   81.50    2.40   1
  -6  -2  -3   75.10    1.50   1
   6   2   4  271.70    5.90   1
  -6  -2  -4  258.00    4.20   1
   6   2   5   51.30    1.90   1
  -6  -2  -5   53.30    1.30   1
   6   2   6  234.60    5.50   1
  -6  -2  -6  230.20    4.20   1
   6   2   7  273.20    8.30   1
  -6  -2  -7  280.10    5.80   1
   6   2   8   24.20    2.10   1
  -6  -2  -8   23.90    1.30   1
   6   2   9  140.10    4.50   1
  -6  -2  -9  136.30    4.30   1
   6   2  10  257.20    7.10   1
  -6  -2 -10  245.30    7.00   1
   6   2  11  229.70   12.30   1
  -6  -2 -11  232.10    7.10   1
   6   2  12   23.30    4.50   1
  -6  -2 -12   24.50    2.70   1
   6   2  13  200.40   14.20   1
  -6  -2 -13  184.50    7.70   1
   6   2  14  258.10   18.10   1
  -6  -2 -14  268.50   13.20   1
   6   3 -14   15.20    6.80   1
  -6  -3  14    6.10    3.20   1
   6   3 -13   10.90    4.40   1
  -6  -3  13   19.90    3.80   1
   6   3 -12   60.10    4.50   1
  -6  -3  12   57.50    4.70   1
   6   3 -11   67.10    6.20   1
  -6  -3  11   69.60    4.30   1
   6   3 -10   12.60    2.30   1
  -6  -3  10   21.20    2.70   1
   6   3  -9   22.90    3.30   1
  -6  -3   9   27.40    2.80   1
   6   3  -8  371.50    9.10   1
  -6  -3   8  362.00   15.30   1
   6   3  -7    5.50    0.50   1
  -6  -3   7    5.90    0.50   1
   6   3  -6   66.60    1.60   1
  -6  -3   6   69.40    1.90   1
   6   3  -5 1480.80   22.40   1
  -6  -3   5 1451.90   24.70   1
   6   3  -4   79.40    1.90   1
  -6  -3   4   81.90    2.10   1
   6   3  -3 1291.10   19.70   1
  -6  -3   3 1269.40   21.30   1
   6   3  -2  553.30    9.00   1
  -6  -3   2  542.30    9.80   1
   6   3  -1 1367.60   21.20   1
  -6  -3   1 1391.40   20.70   1
   6   3   0   41.80    1.00   1
  -6  -3   0   41.00    1.20   1
   6   3   1 2952.40   43.20   1
  -6  -3  -1 2885.20   41.20   1
   6   3   2 1027.50   17.70   1
  -6  -3  -2  988.40   18.90   1
   6   3   3  504.80    9.40   1
  -6  -3  -3  488.20    8.50   1
   6   3   4    3.40    0.70   1
  -6  -3  -4    3.10    0.40   1
   6   3   5 1851.80   43.50   1
  -6  -3  -5 1960.30   32.30   1
   6   3   6  347.90    9.70   1
  -6  -3  -6  353.60    8.40   1
   6   3   7   84.10    5.30   1
  -6  -3  -7   76.50    3.40   1
   6   3   8  132.00    5.10   1
  -6  -3  -8  118.90    4.80   1
   6   3   9    2.30    2.20   1
  -6  -3  -9    8.00    2.00   1
   6   3  10  113.80    5.40   1
  -6  -3 -10  123.10    4.50   1
   6   3  11  117.70    5.70   1
  -6  -3 -11  123.80    4.80   1
   6   3  12  159.60   10.40   1
  -6  -3 -12  157.90    6.10   1
   6   3  13  276.70   17.80   1
  -6  -3 -13  296.10   10.50   1
   6   3  14  240.60   17.50   1
  -6  -3 -14  248.00   12.20   1
   6   4 -14  131.30   12.20   1
  -6  -4  14  135.70    8.70   1
   6   4 -13 1379.50   68.80   1
  -6  -4  13 1387.20   49.50   1
   6   4 -12   44.90    6.90   1
  -6  -4  12   48.30    4.30   1
   6   4 -11  186.70    8.40   1
  -6  -4  11  205.20    8.60   1
   6   4 -10  672.10   19.50   1
  -6  -4  10  688.00   20.80   1
   6   4  -9 1146.80   26.10   1
  -6  -4   9 1159.40   32.20   1
   6   4  -8   12.20    1.20   1
  -6  -4   8    9.20    2.60   1
   6   4  -7 1188.70   21.10   1
  -6  -4   7 1137.40   23.60   1
   6   4  -6 1499.70   25.90   1
  -6  -4   6 1423.80   35.50   1
   6   4  -5    4.50    0.70   1
  -6  -4   5    4.90    0.80   1
   6   4  -4  151.00    3.10   1
  -6  -4   4  158.30    3.70   1
   6   4  -3  538.60    8.00   1
  -6  -4   3  538.40    8.90   1
   6   4  -2  195.10    3.30   1
  -6  -4   2  200.30    3.80   1
   6   4  -1  251.90    4.20   1
  -6  -4   1  247.60    4.50   1
   6   4   0  199.70    3.50   1
  -6  -4   0  196.30    3.70   1
   6   4   1  108.50    2.80   1
  -6  -4  -1  105.10    2.50   1
   6   4   2  383.10    8.60   1
  -6  -4  -2  384.70    8.10   1
   6   4   3  147.50    4.20   1
  -6  -4  -3  141.80    3.70   1
   6   4   4   27.20    2.20   1
  -6  -4  -4   25.10    1.40   1
   6   4   5   11.70    1.90   1
  -6  -4  -5   15.10    1.30   1
   6   4   6 2222.00   52.70   1
  -6  -4  -6 2234.60   52.50   1
   6   4   7   42.70    3.00   1
  -6  -4  -7   42.60    2.60   1
   6   4   8   88.80    4.30   1
  -6  -4  -8   91.10    4.30   1
   6   4   9  185.10    6.90   1
  -6  -4  -9  180.70    6.60   1
   6   4  10  783.00   22.70   1
  -6  -4 -10  769.50   22.70   1
   6   4  11   96.10    5.50   1
  -6  -4 -11   99.20    5.40   1
   6   4  12  297.00   16.20   1
  -6  -4 -12  301.60   11.80   1
   6   4  13  377.80   23.70   1
  -6  -4 -13  413.90   14.10   1
   6   4  14  238.60   17.10   1
  -6  -4 -14  236.80   12.30   1
   6   5 -14   40.20    5.10   1
  -6  -5  14   44.70    5.10   1
   6   5 -13   75.70    6.00   1
  -6  -5  13   88.10    6.30   1
   6   5 -12   65.80    5.40   1
  -6  -5  12   79.10    5.70   1
   6   5 -11   56.30    4.50   1
  -6  -5  11   51.60    4.40   1
   6   5 -10   84.80    5.10   1
  -6  -5  10   93.20    5.10   1
   6   5  -9   16.60    3.10   1
  -6  -5   9   22.30    2.80   1
   6   5  -8  106.20    3.60   1
  -6  -5   8  101.60    3.50   1
   6   5  -7    2.30    0.80   1
  -6  -5   7    2.80    1.00   1
   6   5  -6  634.00   12.20   1
  -6  -5   6  624.40   17.00   1
   6   5  -5  237.30    4.50   1
  -6  -5   5  241.20    6.00   1
   6   5  -4    4.20    1.10   1
  -6  -5   4    6.50    1.00   1
   6   5  -3    0.40    1.10   1
  -6  -5   3    1.70    1.00   1
   6   5  -2  125.00    3.90   1
  -6  -5   2  126.10    3.60   1
   6   5  -1  121.80    3.20   1
  -6  -5   1  126.40    3.20   1
   6   5   0    4.60    0.50   1
  -6  -5   0    4.60    0.90   1
   6   5   1  269.80    5.40   1
  -6  -5  -1  269.40    6.30   1
   6   5   2  416.00    9.20   1
  -6  -5  -2  408.40   10.80   1
   6   5   3   56.20    2.30   1
  -6  -5  -3   55.10    1.70   1
   6   5   4    6.50    1.20   1
  -6  -5  -4    6.70    1.30   1
   6   5   5  790.50   20.50   1
  -6  -5  -5  800.20   21.00   1
   6   5   6  701.40   18.50   1
  -6  -5  -6  728.00   18.90   1
   6   5   7   31.20    2.60   1
  -6  -5  -7   34.10    2.60   1
   6   5   8   29.90    3.40   1
  -6  -5  -8   29.30    2.60   1
   6   5   9  122.70    5.50   1
  -6  -5  -9  136.40    5.60   1
   6   5  10  438.10   14.30   1
  -6  -5 -10  435.70   14.20   1
   6   5  11  167.80    7.40   1
  -6  -5 -11  179.10    7.50   1
   6   5  12   10.00    5.90   1
  -6  -5 -12    2.00    2.90   1
   6   5  13   50.10    7.30   1
  -6  -5 -13   65.00    5.50   1
   6   5  14    4.90    6.40   1
  -6  -5 -14    8.90    3.00   1
   6   6 -13  319.40   15.50   1
  -6  -6  13  349.00   16.00   1
   6   6 -12    2.50    3.80   1
  -6  -6  12    5.70    2.70   1
   6   6 -11   66.50    5.10   1
  -6  -6  11   62.60    6.00   1
   6   6 -10   85.70    5.40   1
  -6  -6  10   85.10    6.80   1
   6   6  -9  167.90    5.90   1
  -6  -6   9  164.40    7.10   1
   6   6  -8   49.30    2.80   1
  -6  -6   8   51.50    3.20   1
   6   6  -7 1880.20   46.80   1
  -6  -6   7 1867.80   37.70   1
   6   6  -6  325.30    8.70   1
  -6  -6   6  296.90    7.70   1
   6   6  -5   65.90    2.90   1
  -6  -6   5   70.10    3.40   1
   6   6  -4   81.50    3.20   1
  -6  -6   4   92.20    3.20   1
   6   6  -3 2821.40   55.10   1
  -6  -6   3 2851.40   54.80   1
   6   6  -2  401.50    9.30   1
  -6  -6   2  394.50    9.00   1
   6   6  -1 1173.60   21.50   1
  -6  -6   1 1170.20   23.20   1
   6   6   0    2.40    0.80   1
  -6  -6   0    4.70    1.00   1
   6   6   1  128.80    4.50   1
  -6  -6  -1  130.50    4.50   1
   6   6   2  217.60    7.40   1
  -6  -6  -2  223.60    6.60   1
   6   6   3 2087.70   40.30   1
  -6  -6  -3 2068.60   39.10   1
   6   6   4  134.30    4.40   1
  -6  -6  -4  140.10    4.90   1
   6   6   5  255.30    8.00   1
  -6  -6  -5  254.30    8.00   1
   6   6   6 1288.80   32.80   1
  -6  -6  -6 1296.00   33.00   1
   6   6   7 1041.30   27.60   1
  -6  -6  -7 1060.40   28.20   1
   6   6   8  433.10   13.30   1
  -6  -6  -8  438.40   13.60   1
   6   6   9  424.50   13.90   1
  -6  -6  -9  440.90   14.50   1
   6   6  10  722.30   22.20   1
  -6  -6 -10  720.60   22.10   1
   6   6  11    0.20    2.50   1
  -6  -6 -11    0.20    2.50   1
   6   6  12 1112.80   41.00   1
  -6  -6 -12 1109.70   40.90   1
   6   6  13  220.30   16.60   1
  -6  -6 -13  213.50   11.20   1
   6   7 -13  155.10    9.90   1
  -6  -7  13  208.70   15.30   1
   6   7 -12   27.00    4.50   1
  -6  -7  12   36.60    6.80   1
   6   7 -11  311.00   14.50   1
   6   7 -10   24.50    3.60   1
  -6  -7  10   31.50    5.50   1
   6   7  -9  391.00   11.40   1
  -6  -7   9  388.60   13.70   1
   6   7  -8    1.40    1.80   1
  -6  -7   8   -0.20    1.60   1
   6   7  -7  188.40    6.40   1
  -6  -7   7  182.70    5.90   1
   6   7  -6  109.00    4.40   1
  -6  -7   6  112.70    3.40   1
   6   7  -5  602.90   16.90   1
  -6  -7   5  598.80   13.70   1
   6   7  -4   90.30    3.80   1
  -6  -7   4  101.20    4.50   1
   6   7  -3  124.60    4.30   1
  -6  -7   3  119.90    3.70   1
   6   7  -2  767.00   16.60   1
  -6  -7   2  781.10   16.40   1
   6   7  -1    8.30    2.10   1
  -6  -7   1    8.00    1.40   1
   6   7   0  233.60    5.50   1
  -6  -7   0  217.50    5.60   1
   6   7   1   70.20    3.00   1
  -6  -7  -1   70.30    3.30   1
   6   7   2  861.90   22.30   1
  -6  -7  -2  873.20   22.30   1
   6   7   3   10.50    2.50   1
  -6  -7  -3    8.50    0.90   1
   6   7   4    1.90    1.90   1
  -6  -7  -4    1.00    0.60   1
   6   7   5   85.90    4.60   1
  -6  -7  -5   85.40    3.90   1
   6   7   6  353.80   11.40   1
  -6  -7  -6  365.20   11.40   1
   6   7   7   46.50    3.70   1
  -6  -7  -7   51.90    3.40   1
   6   7   8    3.90    2.30   1
  -6  -7  -8   10.60    2.20   1
   6   7   9   91.60    5.40   1
  -6  -7  -9   95.50    5.00   1
   6   7  10  204.80    9.10   1
  -6  -7 -10  206.10    8.50   1
   6   7  11   62.10    5.00   1
  -6  -7 -11   62.50    5.10   1
   6   7  12   -1.50    3.00   1
  -6  -7 -12    1.90    2.90   1
   6   7  13   10.90    5.60   1
  -6  -7 -13   13.70    3.70   1
   6   8 -12   49.70    5.90   1
  -6  -8  12   49.30    6.70   1
   6   8 -11    4.10    3.50   1
  -6  -8  11    1.50    3.50   1
   6   8 -10  101.30    7.00   1
  -6  -8  10   87.50    8.50   1
   6   8  -9   30.20    3.10   1
  -6  -8   9   35.30    3.50   1
   6   8  -8   12.10    2.30   1
  -6  -8   8   11.80    2.50   1
   6   8  -7  251.00    8.20   1
  -6  -8   7  260.60    7.70   1
   6   8  -6  195.90    6.80   1
  -6  -8   6  183.40    5.20   1
   6   8  -5  662.40   16.20   1
  -6  -8   5  644.80   15.30   1
   6   8  -4   92.40    5.00   1
  -6  -8   4  100.70    3.80   1
   6   8  -3  961.90   26.90   1
  -6  -8   3  987.60   26.90   1
   6   8  -2    6.60    1.80   1
  -6  -8   2    3.70    1.30   1
   6   8  -1 2173.00   43.90   1
  -6  -8   1 2253.00   44.30   1
   6   8   0   74.60    3.40   1
  -6  -8   0   64.40    2.80   1
   6   8   1  471.20   13.90   1
  -6  -8  -1  492.10   13.70   1
   6   8   2   36.80    3.10   1
  -6  -8  -2   44.90    2.70   1
   6   8   3 2772.80   66.50   1
  -6  -8  -3 2967.70   59.20   1
   6   8   4   51.60    3.90   1
  -6  -8  -4   53.80    3.10   1
   6   8   5   23.00    3.30   1
  -6  -8  -5   23.40    2.30   1
   6   8   6   14.60    3.00   1
  -6  -8  -6   17.30    2.10   1
   6   8   7  958.00   26.50   1
  -6  -8  -7  978.60   26.10   1
   6   8   8  145.20    6.90   1
  -6  -8  -8  145.50    6.60   1
   6   8   9  501.30   17.40   1
  -6  -8  -9  513.60   17.70   1
   6   8  10  200.30    9.20   1
  -6  -8 -10  197.90    9.00   1
   6   8  11   11.10    3.30   1
  -6  -8 -11    7.90    3.50   1
   6   8  12  454.20   20.10   1
  -6  -8 -12  445.60   20.20   1
   6   9 -11 1005.80   40.30   1
  -6  -9  11 1004.50   57.20   1
   6   9 -10    9.40    4.50   1
  -6  -9  10    9.00    4.10   1
   6   9  -9  557.50   18.70   1
  -6  -9   9  568.80   22.20   1
   6   9  -8  143.70    6.20   1
  -6  -9   8  151.30    7.10   1
   6   9  -7  431.60   11.80   1
  -6  -9   7  436.30   14.90   1
   6   9  -6   28.10    3.00   1
  -6  -9   6   34.60    2.60   1
   6   9  -5  856.50   20.80   1
  -6  -9   5  853.60   19.80   1
   6   9  -4  287.40    8.70   1
  -6  -9   4  281.80    8.30   1
   6   9  -3    9.70    2.10   1
  -6  -9   3    7.90    1.70   1
   6   9  -2  261.70    8.00   1
  -6  -9   2  272.70    9.80   1
   6   9  -1  324.90    8.90   1
  -6  -9   1  324.40    9.00   1
   6   9   0    3.60    2.30   1
  -6  -9   0    1.50    1.20   1
   6   9   1    7.90    2.50   1
  -6  -9  -1    8.10    2.00   1
   6   9   2  451.00   14.40   1
  -6  -9  -2  508.70   14.90   1
   6   9   3    7.40    2.40   1
  -6  -9  -3    9.00    1.50   1
   6   9   4  357.10   12.00   1
  -6  -9  -4  349.60   17.10   1
   6   9   5    5.20    2.40   1
  -6  -9  -5    9.00    3.90   1
   6   9   6   79.90    5.00   1
  -6  -9  -6   86.80    7.60   1
   6   9   7  185.10    8.30   1
  -6  -9  -7  176.10   11.90   1
   6   9   8  160.10    7.80   1
  -6  -9  -8  171.90   11.90   1
   6   9   9    5.90    3.10   1
  -6  -9  -9    8.20    3.00   1
   6   9  10    7.80    3.80   1
  -6  -9 -10    5.50    4.70   1
   6   9  11  324.40   14.90   1
  -6  -9 -11  279.70   19.80   1
   6  10 -10  104.80    7.90   1
  -6 -10  10  135.70   11.80   1
   6  10  -9   61.90    4.80   1
  -6 -10   9   61.80    5.30   1
   6  10  -8   24.00    3.70   1
  -6 -10   8   19.90    3.90   1
   6  10  -7   24.30    3.40   1
  -6 -10   7   24.90    3.60   1
   6  10  -6  185.80    7.40   1
  -6 -10   6  195.00    8.80   1
   6  10  -5  504.10   13.90   1
  -6 -10   5  486.00   16.30   1
   6  10  -4  114.10    5.30   1
  -6 -10   4  120.20    6.00   1
   6  10  -3  138.50    5.50   1
  -6 -10   3  130.60    5.10   1
   6  10  -2    8.00    2.40   1
  -6 -10   2    9.90    1.90   1
   6  10  -1  895.20   21.60   1
  -6 -10   1  885.10   21.50   1
   6  10   0  411.90   11.40   1
  -6 -10   0  419.20   13.30   1
   6  10   1   12.30    4.10   1
  -6 -10  -1   10.90    2.10   1
   6  10   2    0.40    2.40   1
  -6 -10  -2   -1.00    1.40   1
   6  10   3 1430.90   40.50   1
  -6 -10  -3 1471.20   55.50   1
   6  10   4  155.50    7.50   1
  -6 -10  -4  138.10    9.90   1
   6  10   5    6.40    2.70   1
  -6 -10  -5    7.20    4.60   1
   6  10   6  103.50    5.90   1
  -6 -10  -6   83.00    7.70   1
   6  10   7  799.30   26.70   1
  -6 -10  -7  805.70   38.30   1
   6  10   8   24.10    3.90   1
  -6 -10  -8   27.70    7.80   1
   6  10   9  190.20   10.20   1
  -6 -10  -9  179.50   14.80   1
   6  10  10   25.40    3.20   1
  -6 -10 -10   27.80    9.00   1
   6  11  -8    8.90    3.30   1
  -6 -11   8   -1.40    3.10   1
   6  11  -7  344.20   13.50   1
  -6 -11   7  323.90   15.50   1
   6  11  -6   29.80    3.70   1
  -6 -11   6   29.80    4.40   1
   6  11  -5 1770.50   49.80   1
  -6 -11   5 1732.10   58.80   1
   6  11  -4  115.20    5.70   1
  -6 -11   4  110.10    6.30   1
   6  11  -3    8.30    2.90   1
  -6 -11   3    5.40    2.50   1
   6  11  -2   11.00    3.20   1
  -6 -11   2   11.80    3.10   1
   6  11  -1  611.90   16.50   1
  -6 -11   1  602.70   20.40   1
   6  11   0   39.90    4.20   1
  -6 -11   0   30.70    2.50   1
   6  11   1  239.80   10.20   1
  -6 -11  -1  239.80   14.60   1
   6  11   2   18.80    3.70   1
  -6 -11  -2   18.50    6.60   1
   6  11   3   34.00    4.00   1
  -6 -11  -3   33.90    6.40   1
   6  11   4  147.70    7.60   1
  -6 -11  -4  141.80   10.90   1
   6  11   5  312.20   14.10   1
  -6 -11  -5  357.40   22.70   1
   6  11   6    3.40    4.00   1
  -6 -11  -6   -4.40    6.70   1
   6  11   7  478.30   20.70   1
  -6 -11  -7  494.30   31.40   1
   6  11   8  246.10   12.80   1
  -6 -11  -8  224.90   17.40   1
   6  11   9   23.80    4.70   1
  -6 -11  -9   33.70    9.30   1
   6  12  -6  225.20   10.10   1
  -6 -12   6  256.10   13.20   1
   6  12  -5  164.30    7.90   1
  -6 -12   5  155.70    7.40   1
   6  12  -4    2.80    2.70   1
  -6 -12   4   -0.90    2.70   1
   6  12  -3    1.00    2.80   1
  -6 -12   3    7.00    3.40   1
   6  12  -2   68.20    4.80   1
  -6 -12   2   72.00    5.50   1
   6  12  -1  172.50    7.80   1
  -6 -12   1  171.10    9.40   1
   6  12   0   48.40    4.90   1
  -6 -12   0   43.50    4.10   1
   6  12   1   58.50    5.10   1
  -6 -12  -1   51.30    7.80   1
   6  12   2   -1.20    3.00   1
  -6 -12  -2   -3.10    4.80   1
   6  12   3  297.30   13.40   1
  -6 -12  -3  311.20   21.40   1
   6  12   4   12.30    3.60   1
  -6 -12  -4   10.80    6.00   1
   6  12   5    1.40    3.20   1
  -6 -12  -5    8.20    5.90   1
   6  12   6   73.30    6.10   1
  -6 -12  -6   82.20   10.20   1
   6  12   7  245.60   13.70   1
  -6 -12  -7  232.50   18.80   1
   6  13  -3   96.70    7.60   1
  -6 -13   3   86.70    6.70   1
   6  13  -2   95.40    7.60   1
  -6 -13   2   85.10    6.60   1
   6  13  -1  641.20   39.10   1
  -6 -13   1  589.60   25.20   1
   6  13   0  108.20    7.60   1
  -6 -13   0  136.80   12.80   1
   6  13   1  489.50   22.30   1
  -6 -13  -1  528.10   33.40   1
   6  13   2  137.30   13.70   1
  -6 -13  -2  132.40   12.90   1
   6  13   3   10.60    6.10   1
  -6 -13  -3    6.40    8.40   1
   7  -8  -5   33.30    6.40   1
  -7   8   5   40.80    7.20   1
   7  -8  -4   25.20    5.50   1
  -7   8   4   29.60    7.40   1
   7  -8  -3 1096.90   58.60   1
  -7   8   3 1025.90   56.40   1
   7  -8  -2    4.80    5.00   1
  -7   8   2    2.10    4.40   1
   7  -8  -1  187.00   14.30   1
  -7   8   1  184.60   14.10   1
   7  -8   0    5.10    4.30   1
  -7   8   0    9.80    4.40   1
   7  -8   1  120.40   11.10   1
  -7   8  -1  112.50   10.50   1
   7  -8   2   40.70    4.20   1
  -7   8  -2   38.90    4.30   1
   7  -8   3  293.90   14.50   1
  -7   8  -3  291.30   14.40   1
   7  -8   4   15.10    4.00   1
  -7   8  -4   16.30    3.70   1
   7  -7  -7  172.30   10.20   1
  -7   7   7  186.80   14.90   1
   7  -7  -6  130.10   11.00   1
  -7   7   6  101.00    9.90   1
   7  -7  -5   71.20    8.50   1
  -7   7   5   53.60    6.80   1
   7  -7  -4   30.10    5.80   1
  -7   7   4   24.20    5.30   1
   7  -7  -3   63.30    7.20   1
  -7   7   3   52.30    7.40   1
   7  -7  -2   65.50    6.70   1
  -7   7   2   65.50    7.10   1
   7  -7  -1   79.20    8.00   1
  -7   7   1   88.70    8.10   1
   7  -7   0   19.40    6.10   1
  -7   7   0   16.70    5.60   1
   7  -7   1   15.30    3.10   1
  -7   7  -1   10.80    2.50   1
   7  -7   2   10.30    3.20   1
  -7   7  -2   14.20    3.40   1
   7  -7   3   63.80    4.80   1
  -7   7  -3   60.80    4.60   1
   7  -7   4   23.20    3.80   1
  -7   7  -4   15.30    3.00   1
   7  -7   5  582.50   24.40   1
  -7   7  -5  581.60   23.90   1
   7  -7   6   -8.10    3.20   1
  -7   7  -6    0.40    3.20   1
   7  -7   7    5.70    3.60   1
  -7   7  -7   11.10    3.70   1
   7  -6  -9   23.40    6.60   1
  -7   6   9   38.80    7.90   1
   7  -6  -8   66.10    5.90   1
  -7   6   8   78.10    9.40   1
   7  -6  -7  411.50   18.20   1
  -7   6   7  420.10   24.10   1
   7  -6  -6   39.10    5.50   1
  -7   6   6   46.90    7.10   1
   7  -6  -5    9.40    3.90   1
  -7   6   5    9.30    5.50   1
   7  -6  -4  338.50   18.20   1
  -7   6   4  316.90   17.10   1
   7  -6  -3 1443.50   57.70   1
  -7   6   3 1397.90   55.40   1
   7  -6  -2   74.40    6.60   1
  -7   6   2   70.70    6.30   1
   7  -6  -1   90.90    7.30   1
  -7   6   1   80.90    6.90   1
   7  -6   0   -1.30    2.20   1
  -7   6   0    1.00    2.00   1
   7  -6   1  533.60   17.70   1
  -7   6  -1  556.10   18.40   1
   7  -6   2   70.60    4.40   1
  -7   6  -2   79.00    4.40   1
   7  -6   3  317.80   11.50   1
  -7   6  -3  311.00   11.70   1
   7  -6   4   31.10    3.70   1
  -7   6  -4   44.10    4.10   1
   7  -6   5   24.60    3.20   1
  -7   6  -5   16.20    2.90   1
   7  -6   6   33.30    4.10   1
  -7   6  -6   27.70    3.50   1
   7  -6   7   27.10    4.20   1
  -7   6  -7   23.50    3.80   1
   7  -6   8   11.50    3.30   1
  -7   6  -8   10.70    3.20   1
   7  -6   9  192.30   10.50   1
  -7   6  -9  185.10   15.00   1
   7  -5 -10   26.00    6.70   1
  -7   5  10   16.70    5.30   1
   7  -5  -9  249.20   18.30   1
  -7   5   9  263.10   18.30   1
   7  -5  -8   30.10    4.00   1
  -7   5   8   27.90    5.50   1
   7  -5  -7  334.50   17.90   1
  -7   5   7  338.30   18.10   1
   7  -5  -6   43.20    5.20   1
  -7   5   6   41.80    5.20   1
   7  -5  -5  167.50   10.30   1
  -7   5   5  177.40   10.80   1
   7  -5  -4  151.60    9.60   1
  -7   5   4  167.60   10.20   1
   7  -5  -3  103.60    7.70   1
  -7   5   3   99.80    7.40   1
   7  -5  -2    9.10    3.50   1
  -7   5   2    7.50    3.20   1
   7  -5  -1    0.80    1.30   1
  -7   5   1    4.50    1.40   1
   7  -5   0  574.10   17.70   1
  -7   5   0  587.40   17.70   1
   7  -5   1  500.80   15.80   1
  -7   5  -1  497.00   15.70   1
   7  -5   2   71.50    4.00   1
  -7   5  -2   73.30    3.20   1
   7  -5   3    0.60    2.20   1
  -7   5  -3    1.50    1.40   1
   7  -5   4  187.80    7.50   1
  -7   5  -4  177.00    6.00   1
   7  -5   5  974.90   28.60   1
  -7   5  -5  928.20   27.60   1
   7  -5   6   98.00    5.40   1
  -7   5  -6   87.60    4.90   1
   7  -5   7  104.20    6.30   1
  -7   5  -7  104.90    6.30   1
   7  -5   8    5.60    2.80   1
  -7   5  -8    5.20    4.00   1
   7  -5   9  594.00   24.90   1
  -7   5  -9  643.40   37.20   1
   7  -5  10   34.70    4.70   1
  -7   5 -10   25.70    5.70   1
   7  -4 -11    8.30    3.10   1
   7  -4 -10  141.00   13.00   1
   7  -4  -9   48.30    6.90   1
  -7   4   9   60.80    6.90   1
   7  -4  -8  289.20   11.40   1
  -7   4   8  289.40   16.30   1
   7  -4  -7   80.90    6.30   1
  -7   4   7   80.70    6.90   1
   7  -4  -6  111.30    7.60   1
  -7   4   6  107.30    7.90   1
   7  -4  -5   83.30    6.10   1
  -7   4   5   87.90    6.90   1
   7  -4  -4   21.00    3.90   1
  -7   4   4   28.10    4.00   1
   7  -4  -3  536.00   23.10   1
  -7   4   3  551.00   23.20   1
   7  -4  -2  112.30    4.80   1
  -7   4   2  122.50    4.10   1
   7  -4  -1   21.50    2.10   1
  -7   4   1   28.00    2.20   1
   7  -4   0   12.70    1.70   1
  -7   4   0   13.50    1.70   1
   7  -4   1  919.20   25.30   1
  -7   4  -1  978.70   21.10   1
   7  -4   2  471.40   14.50   1
  -7   4  -2  480.60   12.00   1
   7  -4   3  645.70   18.40   1
  -7   4  -3  639.50   14.80   1
   7  -4   4    5.70    2.20   1
  -7   4  -4    7.80    1.60   1
   7  -4   5  431.60   14.00   1
  -7   4  -5  429.00   11.60   1
   7  -4   6  257.00    9.20   1
  -7   4  -6  254.00    7.60   1
   7  -4   7  118.30    6.00   1
  -7   4  -7  116.10    8.20   1
   7  -4   8  158.10    7.50   1
  -7   4  -8  160.70   10.90   1
   7  -4   9   13.70    3.00   1
  -7   4  -9   19.90    4.80   1
   7  -4  10    7.50    2.90   1
  -7   4 -10   14.70    4.90   1
   7  -4  11   18.50    5.90   1
  -7   4 -11   23.00    5.70   1
   7  -3 -12  268.50   13.20   1
  -7   3  12  319.70   20.80   1
   7  -3 -11  281.30   12.50   1
  -7   3  11  289.90   20.10   1
   7  -3 -10  114.20    5.50   1
  -7   3  10  122.90   11.10   1
   7  -3  -9  576.10   13.70   1
  -7   3   9  579.90   27.90   1
   7  -3  -8  395.40   13.90   1
  -7   3   8  376.30   18.60   1
   7  -3  -7   18.20    2.10   1
  -7   3   7   17.90    3.80   1
   7  -3  -6  714.00   21.80   1
  -7   3   6  683.60   28.90   1
   7  -3  -5 1198.70   32.10   1
  -7   3   5 1105.80   43.00   1
   7  -3  -4   21.20    2.20   1
  -7   3   4   19.10    3.50   1
   7  -3  -3  210.80    7.00   1
  -7   3   3  203.20    7.20   1
   7  -3  -2  833.90   19.40   1
  -7   3   2  847.30   23.00   1
   7  -3  -1  321.80    8.10   1
  -7   3   1  305.30    9.40   1
   7  -3   0   19.20    1.40   1
  -7   3   0   18.50    1.50   1
   7  -3   1  691.80   15.60   1
  -7   3  -1  702.40   15.40   1
   7  -3   2  540.20   12.30   1
  -7   3  -2  551.40   12.20   1
   7  -3   3  184.40    5.60   1
  -7   3  -3  197.80    5.60   1
   7  -3   4  299.80    8.20   1
  -7   3  -4  309.40    7.90   1
   7  -3   5  995.20   26.50   1
  -7   3  -5 1023.90   22.00   1
   7  -3   6  309.10   10.70   1
  -7   3  -6  324.80    8.90   1
   7  -3   7  424.80   13.70   1
  -7   3  -7  442.60   14.60   1
   7  -3   8  215.80    8.50   1
  -7   3  -8  216.70    8.50   1
   7  -3   9  351.50   13.20   1
  -7   3  -9  381.70   19.80   1
   7  -3  10   21.50    3.60   1
  -7   3 -10   18.50    4.80   1
   7  -3  11  532.70   31.90   1
  -7   3 -11  521.40   31.40   1
   7  -3  12    9.30    5.30   1
  -7   3 -12    9.80    5.00   1
   7  -2 -12  153.90    8.80   1
  -7   2  12  157.90   13.50   1
   7  -2 -11   -3.40    1.90   1
  -7   2  11    2.20    4.50   1
   7  -2 -10    2.30    2.20   1
  -7   2  10   -0.70    4.10   1
   7  -2  -9   80.90    4.20   1
  -7   2   9   77.70    7.70   1
   7  -2  -8  526.20   17.20   1
  -7   2   8  513.10   23.40   1
   7  -2  -7  119.10    4.50   1
  -7   2   7  126.70    7.90   1
   7  -2  -6  208.80    7.70   1
  -7   2   6  212.60   11.00   1
   7  -2  -5  325.60    9.80   1
  -7   2   5  299.10    9.90   1
   7  -2  -4  405.70   11.50   1
  -7   2   4  387.80   11.70   1
   7  -2  -3  544.80   15.60   1
  -7   2   3  548.40   20.60   1
   7  -2  -2   37.00    1.40   1
  -7   2   2   34.00    1.90   1
   7  -2  -1  165.80    4.60   1
  -7   2   1  173.60    4.60   1
   7  -2   0  178.30    4.80   1
  -7   2   0  178.40    4.80   1
   7  -2   1  322.00    7.50   1
  -7   2  -1  304.60    7.40   1
   7  -2   2   55.70    2.30   1
  -7   2  -2   58.70    2.30   1
   7  -2   3  121.60    3.60   1
  -7   2  -3  119.60    3.80   1
   7  -2   4    5.20    1.10   1
  -7   2  -4    5.40    1.20   1
   7  -2   5  141.20    4.50   1
  -7   2  -5  141.50    4.40   1
   7  -2   6  726.90   16.30   1
  -7   2  -6  716.00   16.50   1
   7  -2   7  599.60   23.90   1
  -7   2  -7  588.40   14.30   1
   7  -2   8   45.60    3.40   1
  -7   2  -8   46.10    5.10   1
   7  -2   9   14.40    2.40   1
  -7   2  -9   11.40    3.60   1
   7  -2  10  326.60   12.70   1
  -7   2 -10  320.80   17.80   1
   7  -2  11  225.80   16.00   1
  -7   2 -11  219.80   15.70   1
   7  -2  12   29.40    6.20   1
  -7   2 -12   38.20    7.20   1
   7  -1 -13    9.50    3.10   1
  -7   1  13   10.60    5.40   1
   7  -1 -12  190.90    9.90   1
  -7   1  12  194.60   15.50   1
   7  -1 -11    8.80    3.00   1
  -7   1  11   -2.40    4.40   1
   7  -1 -10   94.70    4.70   1
  -7   1  10  107.60    9.30   1
   7  -1  -9   48.10    2.60   1
  -7   1   9   57.70    6.60   1
   7  -1  -8  703.40   15.20   1
   7  -1  -7    8.60    1.60   1
  -7   1   7   10.60    4.10   1
   7  -1  -6 2479.50   49.00   1
  -7   1   6 2337.40   57.90   1
   7  -1  -5  857.60   19.20   1
  -7   1   5  840.40   22.60   1
   7  -1  -4  233.20    7.60   1
  -7   1   4  234.00    7.90   1
   7  -1  -3  301.90    7.60   1
  -7   1   3  306.10    9.20   1
   7  -1  -2 2449.20   35.90   1
  -7   1   2 2451.70   46.90   1
   7  -1  -1  780.60   14.60   1
  -7   1   1  771.30   14.40   1
   7  -1   0    3.20    0.80   1
  -7   1   0    2.80    0.70   1
   7  -1   1 1001.40   20.60   1
  -7   1  -1 1006.30   20.40   1
   7  -1   2  618.50   13.00   1
  -7   1  -2  616.20   12.90   1
   7  -1   3   17.90    1.40   1
  -7   1  -3   17.70    1.40   1
   7  -1   4  123.30    3.90   1
  -7   1  -4  122.10    3.60   1
   7  -1   5 1089.00   22.90   1
  -7   1  -5 1102.00   23.40   1
   7  -1   6  140.90    4.50   1
  -7   1  -6  138.20    4.30   1
   7  -1   7  475.40   11.80   1
  -7   1  -7  482.10   13.50   1
   7  -1   8    1.20    1.80   1
  -7   1  -8    1.20    2.50   1
   7  -1   9   24.10    2.70   1
  -7   1  -9   25.50    2.40   1
   7  -1  10   17.30    2.60   1
  -7   1 -10   14.00    2.30   1
   7  -1  11  778.50   40.20   1
  -7   1 -11  758.70   22.90   1
   7  -1  12   64.30    8.50   1
  -7   1 -12   78.10    6.40   1
   7  -1  13   54.00    8.10   1
  -7   1 -13   51.20    5.30   1
   7   0 -13 1300.20   68.30   1
  -7   0  13 1267.00   69.20   1
   7   0 -12  159.10    8.80   1
  -7   0  12  181.40   14.20   1
   7   0 -11  162.60    7.70   1
  -7   0  11  207.80   13.10   1
   7   0 -10  112.90    5.00   1
  -7   0  10  127.10    9.90   1
   7   0  -9  985.20   23.30   1
  -7   0   9  940.50   40.70   1
   7   0  -8   92.50    3.80   1
   7   0  -7  377.10    9.90   1
   7   0  -6  434.40    9.10   1
  -7   0   6  429.00   12.60   1
   7   0  -5  110.60    3.50   1
  -7   0   5  107.30    4.50   1
   7   0  -4  175.20    4.80   1
  -7   0   4  172.80    6.00   1
   7   0  -3   55.50    3.00   1
  -7   0   3   62.40    3.30   1
   7   0  -2  316.70    7.00   1
  -7   0   2  314.10    6.30   1
   7   0  -1  237.10    5.70   1
  -7   0   1  243.00    5.20   1
   7   0   0   79.70    2.60   1
  -7   0   0   76.30    2.20   1
   7   0   1   19.70    1.40   1
  -7   0  -1   19.70    1.30   1
   7   0   2   38.60    1.90   1
  -7   0  -2   42.10    1.90   1
   7   0   3  576.30   12.30   1
  -7   0  -3  592.60   12.70   1
   7   0   4    3.30    1.20   1
  -7   0  -4    9.20    1.20   1
   7   0   5    1.60    1.10   1
  -7   0  -5    2.50    1.20   1
   7   0   6  330.10    8.00   1
  -7   0  -6  324.70    8.00   1
   7   0   7  369.30    9.40   1
  -7   0  -7  381.70    9.70   1
   7   0   8   10.30    1.60   1
  -7   0  -8   13.40    1.50   1
   7   0   9   81.70    3.50   1
  -7   0  -9   84.20    3.70   1
   7   0  10  465.90   16.20   1
  -7   0 -10  483.10   16.40   1
   7   0  11  408.70   20.40   1
  -7   0 -11  389.70   13.90   1
   7   0  12    2.10    4.10   1
  -7   0 -12    6.70    3.20   1
   7   0  13  435.80   27.90   1
  -7   0 -13  447.10   19.80   1
   7   1 -13    3.10    4.10   1
  -7  -1  13    9.90    3.30   1
   7   1 -12  389.10   15.90   1
  -7  -1  12  382.60   16.20   1
   7   1 -11  190.80    8.40   1
  -7  -1  11  207.00    8.80   1
   7   1 -10   15.40    2.20   1
  -7  -1  10   22.00    3.00   1
   7   1  -9   17.70    2.30   1
  -7  -1   9   19.80    2.80   1
   7   1  -8  472.90   10.80   1
  -7  -1   8  448.20   19.70   1
   7   1  -7  229.10    8.10   1
  -7  -1   7  221.00    7.80   1
   7   1  -6  352.70    9.00   1
  -7  -1   6  337.00   10.30   1
   7   1  -5   48.30    2.80   1
  -7  -1   5   49.70    3.10   1
   7   1  -4   31.40    2.10   1
  -7  -1   4   33.80    1.90   1
   7   1  -3   66.10    2.80   1
  -7  -1   3   72.90    3.40   1
   7   1  -2 1925.70   32.40   1
  -7  -1   2 1978.60   32.60   1
   7   1  -1 1109.10   21.90   1
  -7  -1   1 1113.00   19.00   1
   7   1   0  242.50    5.70   1
  -7  -1   0  249.80    5.20   1
   7   1   1  585.90   12.80   1
  -7  -1  -1  600.70   11.10   1
   7   1   2 1327.70   32.00   1
  -7  -1  -2 1326.10   26.10   1
   7   1   3  898.40   22.60   1
  -7  -1  -3  887.30   17.60   1
   7   1   4  416.90   11.40   1
  -7  -1  -4  396.10    9.10   1
   7   1   5  539.70   14.70   1
  -7  -1  -5  537.10   12.00   1
   7   1   6  115.10    3.60   1
  -7  -1  -6  111.30    3.50   1
   7   1   7  133.70    5.20   1
  -7  -1  -7  133.80    4.30   1
   7   1   8   73.30    3.10   1
  -7  -1  -8   68.20    2.90   1
   7   1   9    5.10    1.90   1
  -7  -1  -9    6.00    2.60   1
   7   1  10  220.90    7.20   1
  -7  -1 -10  215.90    8.70   1
   7   1  11  281.80   15.80   1
  -7  -1 -11  263.20   10.50   1
   7   1  12   15.20    4.40   1
  -7  -1 -12   15.50    3.50   1
   7   1  13  156.70   12.80   1
  -7  -1 -13  135.90    8.30   1
   7   2 -13  844.40   44.70   1
  -7  -2  13  852.40   33.10   1
   7   2 -12  128.30    6.00   1
  -7  -2  12  138.00    7.80   1
   7   2 -11  114.60    5.30   1
  -7  -2  11  115.20    6.40   1
   7   2 -10  653.10   20.10   1
  -7  -2  10  626.40   19.80   1
   7   2  -9  755.80   23.30   1
  -7  -2   9  735.10   22.00   1
   7   2  -8   26.80    2.00   1
  -7  -2   8   26.90    3.40   1
   7   2  -7  901.40   20.30   1
  -7  -2   7  862.50   23.70   1
   7   2  -6  451.00   13.50   1
  -7  -2   6  418.90   12.30   1
   7   2  -5  345.20    8.50   1
  -7  -2   5  326.00    9.80   1
   7   2  -4  400.40   11.50   1
  -7  -2   4  376.80   10.60   1
   7   2  -3  698.50   12.60   1
  -7  -2   3  716.60   12.70   1
   7   2  -2    2.40    0.60   1
  -7  -2   2    3.00    0.60   1
   7   2  -1   51.00    2.00   1
  -7  -2   1   52.10    1.70   1
   7   2   0  778.20   16.30   1
  -7  -2   0  773.80   15.90   1
   7   2   1  140.60    4.90   1
  -7  -2  -1  148.30    3.80   1
   7   2   2   36.30    2.20   1
  -7  -2  -2   34.90    1.60   1
   7   2   3  702.50   14.90   1
  -7  -2  -3  693.70   14.40   1
   7   2   4  329.50    7.70   1
  -7  -2  -4  315.00    7.50   1
   7   2   5 1465.20   35.40   1
  -7  -2  -5 1475.30   24.50   1
   7   2   6   14.50    2.10   1
  -7  -2  -6   12.80    0.90   1
   7   2   7  440.40   18.10   1
  -7  -2  -7  456.20    9.40   1
   7   2   8   45.20    2.50   1
  -7  -2  -8   42.10    2.20   1
   7   2   9 1041.30   23.80   1
  -7  -2  -9  986.80   27.40   1
   7   2  10  196.30    6.30   1
  -7  -2 -10  179.70    7.40   1
   7   2  11  101.40    8.20   1
  -7  -2 -11  103.20    5.90   1
   7   2  12   -0.70    5.50   1
  -7  -2 -12    9.50    3.50   1
   7   2  13  743.50   42.00   1
  -7  -2 -13  732.90   29.20   1
   7   3 -13   44.60    5.30   1
  -7  -3  13   57.30    5.50   1
   7   3 -12  229.20   11.70   1
  -7  -3  12  256.70   12.10   1
   7   3 -11  160.10    8.30   1
  -7  -3  11  179.60    8.20   1
   7   3 -10   49.90    3.00   1
  -7  -3  10   47.80    3.80   1
   7   3  -9    5.80    1.60   1
  -7  -3   9   10.10    4.00   1
   7   3  -8  287.10    7.90   1
  -7  -3   8  273.00    9.70   1
   7   3  -7  432.20   11.10   1
  -7  -3   7  421.20   12.80   1
   7   3  -6    2.90    1.50   1
  -7  -3   6    3.60    1.90   1
   7   3  -5   76.90    3.30   1
  -7  -3   5   73.50    5.80   1
   7   3  -4  456.70    8.90   1
  -7  -3   4  464.80    8.80   1
   7   3  -3    3.00    0.60   1
  -7  -3   3    2.10    0.70   1
   7   3  -2   72.50    2.00   1
  -7  -3   2   76.20    2.20   1
   7   3  -1  247.70    4.80   1
  -7  -3   1  251.80    5.10   1
   7   3   0    1.00    0.60   1
  -7  -3   0    2.60    0.80   1
   7   3   1   18.90    1.40   1
  -7  -3  -1   19.90    1.70   1
   7   3   2  262.70    6.40   1
  -7  -3  -2  258.70    6.20   1
   7   3   3  214.30    5.40   1
  -7  -3  -3  209.70    4.30   1
   7   3   4  605.00   12.70   1
  -7  -3  -4  582.70   10.70   1
   7   3   5  240.10    7.50   1
  -7  -3  -5  242.30    5.70   1
   7   3   6   41.90    4.40   1
  -7  -3  -6   33.40    2.40   1
   7   3   7  636.40   17.80   1
  -7  -3  -7  642.00   14.20   1
   7   3   8  764.50   20.70   1
  -7  -3  -8  744.00   16.40   1
   7   3   9  275.50    9.70   1
  -7  -3  -9  258.60    7.60   1
   7   3  10  278.00    8.30   1
  -7  -3 -10  276.80   10.20   1
   7   3  11   31.90    3.90   1
  -7  -3 -11   32.60    3.50   1
   7   3  12   69.10    7.50   1
  -7  -3 -12   69.80    5.40   1
   7   3  13    4.20    4.90   1
  -7  -3 -13    3.60    3.30   1
   7   4 -13   24.40    4.20   1
  -7  -4  13   22.30    4.00   1
   7   4 -12  119.00    7.70   1
  -7  -4  12  132.90    7.70   1
   7   4 -11   16.90    3.50   1
  -7  -4  11   12.90    2.90   1
   7   4 -10  566.30   19.30   1
  -7  -4  10  558.80   24.60   1
   7   4  -9   70.00    4.90   1
  -7  -4   9   65.00    5.70   1
   7   4  -8  744.10   21.90   1
  -7  -4   8  746.50   22.00   1
   7   4  -7  136.00    4.60   1
  -7  -4   7  142.20    5.60   1
   7   4  -6  866.00   16.30   1
  -7  -4   6  853.30   21.70   1
   7   4  -5   53.80    1.90   1
  -7  -4   5   65.00    5.40   1
   7   4  -4 2913.60   49.30   1
  -7  -4   4 2894.30   55.90   1
   7   4  -3  312.00    5.20   1
  -7  -4   3  313.60    6.50   1
   7   4  -2   21.80    1.10   1
  -7  -4   2   22.00    1.40   1
   7   4  -1   81.10    2.10   1
  -7  -4   1   78.30    2.00   1
   7   4   0 2410.60   40.10   1
  -7  -4   0 2429.30   39.50   1
   7   4   1   41.00    2.00   1
  -7  -4  -1   41.30    1.50   1
   7   4   2  372.60    8.70   1
  -7  -4  -2  383.70    8.50   1
   7   4   3  810.60   20.90   1
  -7  -4  -3  836.50   21.20   1
   7   4   4  482.30   13.50   1
  -7  -4  -4  501.00   13.80   1
   7   4   5 1264.00   31.00   1
  -7  -4  -5 1245.10   30.70   1
   7   4   6  722.20   19.50   1
  -7  -4  -6  706.00   18.90   1
   7   4   7  374.30   11.30   1
  -7  -4  -7  378.90   11.50   1
   7   4   8  153.60    6.40   1
  -7  -4  -8  141.20    5.90   1
   7   4   9 1616.80   43.00   1
  -7  -4  -9 1569.00   42.30   1
   7   4  10   64.90    4.50   1
  -7  -4 -10   60.30    4.10   1
   7   4  11    6.80    3.10   1
  -7  -4 -11    5.30    3.00   1
   7   4  12    6.70    4.40   1
  -7  -4 -12   11.70    3.60   1
   7   4  13  996.20   54.80   1
  -7  -4 -13 1007.20   38.20   1
   7   5 -13   -1.10    3.30   1
  -7  -5  13    4.80    4.30   1
   7   5 -12  613.40   25.80   1
  -7  -5  12  625.10   34.60   1
   7   5 -11  153.30    8.60   1
  -7  -5  11  157.50   11.90   1
   7   5 -10   13.10    3.00   1
  -7  -5  10   12.80    4.70   1
   7   5  -9   25.40    3.40   1
  -7  -5   9   40.70    4.90   1
   7   5  -8  482.90   15.60   1
  -7  -5   8  491.80   14.90   1
   7   5  -7   -2.70    3.60   1
  -7  -5   7    3.80    1.80   1
   7   5  -6   15.90    1.70   1
  -7  -5   6   17.20    1.60   1
   7   5  -5   32.20    2.10   1
  -7  -5   5   34.80    2.30   1
   7   5  -4  515.40   12.30   1
  -7  -5   4  531.30   11.70   1
   7   5  -3  110.90    3.90   1
  -7  -5   3  111.20    3.60   1
   7   5  -2  218.60    6.00   1
  -7  -5   2  222.50    5.80   1
   7   5  -1  262.40    4.50   1
  -7  -5   1  272.40    5.60   1
   7   5   0   72.20    1.90   1
  -7  -5   0   71.10    2.30   1
   7   5   1  272.00    5.70   1
  -7  -5  -1  266.50    5.70   1
   7   5   2   37.90    2.00   1
  -7  -5  -2   36.50    1.50   1
   7   5   3  445.00   12.60   1
  -7  -5  -3  460.60   13.50   1
   7   5   4   66.30    3.60   1
  -7  -5  -4   74.40    3.30   1
   7   5   5   54.50    3.40   1
  -7  -5  -5   45.50    2.80   1
   7   5   6    6.40    2.00   1
  -7  -5  -6    3.80    1.80   1
   7   5   7  666.20   18.90   1
  -7  -5  -7  645.20   18.40   1
   7   5   8  480.50   15.10   1
  -7  -5  -8  450.70   14.10   1
   7   5   9   78.20    5.10   1
  -7  -5  -9   71.20    4.50   1
   7   5  10   37.40    4.30   1
  -7  -5 -10   39.70    3.90   1
   7   5  11   61.70    5.00   1
  -7  -5 -11   55.90    4.50   1
   7   5  12  340.00   14.90   1
  -7  -5 -12  340.90   14.70   1
   7   5  13   76.00    9.40   1
  -7  -5 -13   70.90    6.20   1
   7   6 -12   61.30    5.90   1
  -7  -6  12   48.50    6.40   1
   7   6 -11   38.80    4.50   1
   7   6 -10  235.70   10.40   1
  -7  -6  10  233.30   13.40   1
   7   6  -9   76.80    5.10   1
  -7  -6   9   78.20    6.60   1
   7   6  -8  108.00    5.80   1
  -7  -6   8  105.50    5.40   1
   7   6  -7  152.90    5.10   1
  -7  -6   7  150.70    4.80   1
   7   6  -6   73.00    4.10   1
  -7  -6   6   69.00    3.00   1
   7   6  -5    9.60    1.90   1
  -7  -6   5   13.10    1.60   1
   7   6  -4 2063.80   43.00   1
  -7  -6   4 2073.20   52.10   1
   7   6  -3    4.90    1.40   1
  -7  -6   3    6.40    1.30   1
   7   6  -2   30.10    2.20   1
  -7  -6   2   32.10    2.20   1
   7   6  -1    1.20    1.30   1
  -7  -6   1    4.20    1.60   1
   7   6   0 4985.70   93.60   1
  -7  -6   0 5267.90   99.50   1
   7   6   1   24.30    2.40   1
  -7  -6  -1   21.10    1.60   1
   7   6   2  634.80   17.50   1
  -7  -6  -2  683.30   17.40   1
   7   6   3  102.90    4.90   1
  -7  -6  -3  109.90    4.20   1
   7   6   4 1660.00   41.50   1
  -7  -6  -4 1688.50   40.00   1
   7   6   5  126.80    5.30   1
  -7  -6  -5  119.00    4.50   1
   7   6   6  873.30   23.90   1
  -7  -6  -6  917.70   24.40   1
   7   6   7    7.20    2.30   1
  -7  -6  -7    6.60    1.80   1
   7   6   8   20.80    3.10   1
  -7  -6  -8   21.80    2.50   1
   7   6   9  581.40   18.30   1
  -7  -6  -9  589.80   17.40   1
   7   6  10  164.50    7.80   1
  -7  -6 -10  157.50    7.50   1
   7   6  11   57.30    5.00   1
  -7  -6 -11   65.30    4.90   1
   7   6  12  239.80   11.80   1
  -7  -6 -12  236.30   11.60   1
   7   6  13  692.20   39.50   1
  -7  -6 -13  703.20   27.40   1
   7   7 -12 1114.60   43.60   1
  -7  -7  12 1130.50   61.20   1
   7   7 -11  189.40   10.30   1
  -7  -7  11  206.70   15.00   1
   7   7 -10   20.40    4.00   1
  -7  -7  10   33.40    4.90   1
   7   7  -9  147.40    7.90   1
  -7  -7   9  138.90    9.30   1
   7   7  -8 1070.00   32.30   1
  -7  -7   8 1076.30   31.10   1
   7   7  -7  117.20    5.10   1
  -7  -7   7  121.40    4.60   1
   7   7  -6   35.90    2.80   1
  -7  -7   6   32.20    2.30   1
   7   7  -5  330.80   11.80   1
  -7  -7   5  349.00    9.70   1
   7   7  -4  332.10    9.20   1
  -7  -7   4  339.30   11.00   1
   7   7  -3   48.70    2.80   1
  -7  -7   3   48.40    2.50   1
   7   7  -2   81.70    3.60   1
  -7  -7   2   89.80    3.20   1
   7   7  -1  152.30    5.00   1
  -7  -7   1  153.90    4.70   1
   7   7   0    6.20    1.80   1
  -7  -7   0    4.10    1.10   1
   7   7   1  130.60    5.50   1
  -7  -7  -1  135.00    4.20   1
   7   7   2    7.60    2.20   1
  -7  -7  -2    8.40    1.70   1
   7   7   3  169.80    6.40   1
  -7  -7  -3  168.30    6.30   1
   7   7   4    5.70    3.00   1
  -7  -7  -4    4.80    1.20   1
   7   7   5  153.80    6.20   1
  -7  -7  -5  153.10    5.60   1
   7   7   6  159.00    6.70   1
  -7  -7  -6  154.70    5.90   1
   7   7   7   24.80    3.10   1
  -7  -7  -7   28.10    2.50   1
   7   7   8  157.50    7.40   1
  -7  -7  -8  163.30    7.30   1
   7   7   9   94.90    5.80   1
  -7  -7  -9  104.60    5.60   1
   7   7  10   89.60    6.10   1
  -7  -7 -10   94.60    5.90   1
   7   7  11   23.60    3.90   1
  -7  -7 -11   25.50    3.60   1
   7   7  12  496.40   21.30   1
  -7  -7 -12  484.40   20.40   1
   7   8 -11  110.70    8.10   1
  -7  -8  11   98.10    8.90   1
   7   8 -10   36.30    4.70   1
  -7  -8  10   34.80    5.40   1
   7   8  -9  622.70   25.70   1
  -7  -8   9  620.10   34.60   1
   7   8  -8  111.20    6.60   1
  -7  -8   8  119.00    8.40   1
   7   8  -7  131.60    5.60   1
  -7  -8   7  143.50    5.60   1
   7   8  -6    6.10    2.10   1
  -7  -8   6    8.80    1.50   1
   7   8  -5  143.70    5.50   1
  -7  -8   5  145.70    5.20   1
   7   8  -4  705.50   18.00   1
  -7  -8   4  685.30   17.10   1
   7   8  -3  157.50    6.80   1
  -7  -8   3  152.00    5.10   1
   7   8  -2    3.30    2.10   1
  -7  -8   2    2.70    1.40   1
   7   8  -1   18.90    2.20   1
  -7  -8   1   19.30    1.90   1
   7   8   0 1572.70   33.80   1
  -7  -8   0 1614.80   33.50   1
   7   8   1   64.90    4.60   1
  -7  -8  -1   71.70    3.00   1
   7   8   2  439.40   13.70   1
  -7  -8  -2  485.50   15.10   1
   7   8   3    2.90    2.60   1
  -7  -8  -3    0.80    3.00   1
   7   8   4 1174.60   32.70   1
  -7  -8  -4 1183.60   45.80   1
   7   8   5   57.00    4.30   1
  -7  -8  -5   49.40    5.40   1
   7   8   6 1121.10   32.00   1
  -7  -8  -6 1158.80   47.10   1
   7   8   7   81.10    5.40   1
  -7  -8  -7   79.60    4.70   1
   7   8   8   52.70    4.80   1
  -7  -8  -8   58.60    4.30   1
   7   8   9   62.70    4.90   1
  -7  -8  -9   75.00    4.80   1
   7   8  10  380.90   16.90   1
  -7  -8 -10  368.00   16.50   1
   7   8  11    8.80    4.10   1
  -7  -8 -11   19.80    3.70   1
   7   9 -10    8.30    4.70   1
  -7  -9  10    5.90    4.00   1
   7   9  -9   19.40    4.20   1
  -7  -9   9   13.80    4.30   1
   7   9  -8 1201.70   44.80   1
  -7  -9   8 1215.70   61.40   1
   7   9  -7  200.40    7.70   1
  -7  -9   7  209.30    8.60   1
   7   9  -6  458.00   13.50   1
  -7  -9   6  463.40   13.50   1
   7   9  -5  156.10    6.40   1
  -7  -9   5  150.50    5.40   1
   7   9  -4  710.80   18.50   1
  -7  -9   4  715.10   17.50   1
   7   9  -3  229.50    7.70   1
  -7  -9   3  223.60    6.80   1
   7   9  -2  486.20   13.10   1
  -7  -9   2  471.00   12.00   1
   7   9  -1  187.50    6.50   1
  -7  -9   1  183.80    7.50   1
   7   9   0    8.20    2.30   1
  -7  -9   0    4.80    1.60   1
   7   9   1    0.40    2.40   1
  -7  -9  -1    8.20    1.80   1
   7   9   2  132.90    6.50   1
  -7  -9  -2  159.90    6.70   1
   7   9   3   59.80    4.90   1
  -7  -9  -3   55.10    7.10   1
   7   9   4  367.90   13.30   1
  -7  -9  -4  376.50   19.80   1
   7   9   5  147.40    7.20   1
  -7  -9  -5  148.90   10.30   1
   7   9   6   33.50    4.20   1
  -7  -9  -6   25.60    5.20   1
   7   9   7  395.90   14.80   1
  -7  -9  -7  389.90   20.80   1
   7   9   8  244.80   11.90   1
  -7  -9  -8  244.20   17.30   1
   7   9   9    2.90    3.60   1
  -7  -9  -9    6.30    6.70   1
   7   9  10   10.90    4.20   1
  -7  -9 -10   15.10    5.80   1
   7   9  11  377.80   24.50   1
   7  10  -9   13.10    4.90   1
  -7 -10   9   11.30    4.30   1
   7  10  -8   68.40    7.60   1
  -7 -10   8   81.30    8.80   1
   7  10  -7  147.80    7.50   1
  -7 -10   7  158.30    8.80   1
   7  10  -6   24.40    4.20   1
  -7 -10   6   16.80    3.10   1
   7  10  -5  231.70    8.50   1
  -7 -10   5  236.90    9.80   1
   7  10  -4   44.90    3.40   1
  -7 -10   4   54.50    4.20   1
   7  10  -3  133.50    6.00   1
  -7 -10   3  141.60    6.90   1
   7  10  -2   10.50    2.50   1
  -7 -10   2    9.40    1.90   1
   7  10  -1  140.20    5.80   1
  -7 -10   1  150.80    5.40   1
   7  10   0  163.60    8.20   1
  -7 -10   0  154.30    7.20   1
   7  10   1    2.70    3.20   1
  -7 -10  -1    2.60    1.50   1
   7  10   2  181.50    8.70   1
  -7 -10  -2  185.70   12.20   1
   7  10   3   12.00    3.70   1
  -7 -10  -3    4.60    4.40   1
   7  10   4  147.90    8.10   1
  -7 -10  -4  138.40   11.30   1
   7  10   5  168.40    8.40   1
  -7 -10  -5  172.00   12.00   1
   7  10   6  285.20   11.60   1
  -7 -10  -6  282.90   17.40   1
   7  10   7    6.80    3.70   1
  -7 -10  -7    3.70    6.80   1
   7  10   8   34.70    4.50   1
  -7 -10  -8   35.90    6.70   1
   7  10   9  439.00   20.10   1
  -7 -10  -9  401.50   26.80   1
   7  11  -7   -3.50    3.00   1
  -7 -11   7   -1.70    2.80   1
   7  11  -6  139.00    7.20   1
  -7 -11   6  150.90    9.20   1
   7  11  -5   93.60    5.60   1
  -7 -11   5   94.50    6.50   1
   7  11  -4   57.80    4.30   1
  -7 -11   4   55.40    4.60   1
   7  11  -3  246.10    9.50   1
  -7 -11   3  222.70   10.80   1
   7  11  -2 1456.90   33.50   1
  -7 -11   2 1503.10   40.40   1
   7  11  -1   -0.60    3.00   1
  -7 -11   1   -1.30    2.20   1
   7  11   0  125.70    7.50   1
  -7 -11   0  112.50    5.00   1
   7  11   1  216.60   10.30   1
  -7 -11  -1  222.60    9.40   1
   7  11   2 1075.10   34.00   1
  -7 -11  -2 1108.50   48.10   1
   7  11   3    9.50    3.60   1
  -7 -11  -3   12.20    5.30   1
   7  11   4  531.50   22.30   1
  -7 -11  -4  559.60   32.90   1
   7  11   5   49.80    5.30   1
  -7 -11  -5   47.00    7.80   1
   7  11   6    2.20    3.80   1
  -7 -11  -6    8.60    5.60   1
   7  11   7  184.70   10.80   1
  -7 -11  -7  155.60   14.70   1
   7  11   8  522.30   23.20   1
  -7 -11  -8  527.60   32.80   1
   7  12  -5    1.70    3.20   1
  -7 -12   5   -0.20    2.30   1
   7  12  -4  164.50    8.00   1
   7  12  -3    0.70    2.70   1
  -7 -12   3    4.30    2.80   1
   7  12  -2    3.80    3.10   1
  -7 -12   2   -0.20    2.30   1
   7  12  -1   72.90    6.60   1
  -7 -12   1   76.20    5.70   1
   7  12   0   44.30    4.90   1
  -7 -12   0   60.90    9.00   1
   7  12   1    5.70    4.80   1
   7  12   2   12.20    4.20   1
  -7 -12  -2    7.40    3.50   1
   7  12   3   79.90    6.60   1
  -7 -12  -3   80.80    9.30   1
   7  12   4   -0.70    4.90   1
  -7 -12  -4    7.90    8.00   1
   7  12   5    8.30    3.80   1
  -7 -12  -5    7.30    6.10   1
   7  12   6    7.10    3.80   1
  -7 -12  -6    8.60    6.10   1
   7  13  -1  166.70   10.60   1
  -7 -13   1  196.40   17.20   1
   7  13   0   77.20    6.90   1
  -7 -13   0   77.30    9.70   1
   7  13   1  462.10   21.70   1
  -7 -13  -1  520.80   34.80   1
   7  13   2  796.40   34.10   1
  -7 -13  -2  877.30   52.90   1
   8  -7  -4  120.90   11.80   1
  -8   7   4  104.20   10.30   1
   8  -7  -3   53.00    7.20   1
  -8   7   3   47.40    7.00   1
   8  -7  -2  146.20   12.20   1
  -8   7   2  167.00   13.10   1
   8  -7  -1  292.10   18.00   1
  -8   7   1  284.80   19.20   1
   8  -7   0   16.00    4.90   1
  -8   7   0   12.40    4.70   1
   8  -7   1  137.60   11.70   1
  -8   7  -1  111.00   10.50   1
   8  -7   2  487.80   29.80   1
  -8   7  -2  495.70   30.30   1
   8  -7   3  274.60   19.10   1
  -8   7  -3  303.20   20.20   1
   8  -7   4  120.90    7.60   1
  -8   7  -4   97.50    7.00   1
   8  -6  -7    4.10    5.50   1
  -8   6   7   -1.40    6.10   1
   8  -6  -6  204.00   15.60   1
  -8   6   6  225.60   17.30   1
   8  -6  -5   12.00    6.10   1
  -8   6   5    7.30    4.40   1
   8  -6  -4    7.60    4.60   1
  -8   6   4   -2.10    3.90   1
   8  -6  -3   84.50    8.10   1
  -8   6   3   80.30    8.30   1
   8  -6  -2  240.70   16.00   1
  -8   6   2  230.90   15.40   1
   8  -6  -1  250.70   16.60   1
  -8   6   1  248.30   16.00   1
   8  -6   0  268.60   17.10   1
  -8   6   0  269.90   17.50   1
   8  -6   1  304.40   19.00   1
  -8   6  -1  296.00   18.80   1
   8  -6   2    0.70    2.30   1
  -8   6  -2    0.50    2.00   1
   8  -6   3  144.80    7.70   1
  -8   6  -3  157.60    7.90   1
   8  -6   4  360.40   16.30   1
  -8   6  -4  364.40   16.40   1
   8  -6   5  231.70   11.00   1
  -8   6  -5  234.90   11.50   1
   8  -6   6   17.10    4.00   1
  -8   6  -6    1.70    2.80   1
   8  -5  -8  496.00   22.10   1
  -8   5   8  481.70   30.20   1
   8  -5  -7   12.30    3.50   1
  -8   5   7   11.90    4.70   1
   8  -5  -6  571.50   31.60   1
  -8   5   6  597.00   33.80   1
   8  -5  -5  190.50   13.70   1
  -8   5   5  196.10   14.10   1
   8  -5  -4  240.90   13.80   1
  -8   5   4  235.40   15.00   1
   8  -5  -3    7.90    5.60   1
  -8   5   3   -0.50    3.40   1
   8  -5  -2  869.10   38.10   1
  -8   5   2  835.90   37.00   1
   8  -5  -1  474.40   23.50   1
  -8   5   1  495.00   22.90   1
   8  -5   0   35.00    5.30   1
  -8   5   0   57.10    5.80   1
   8  -5   1    2.00    2.40   1
  -8   5  -1    4.80    1.70   1
   8  -5   2  272.20   10.20   1
  -8   5  -2  270.90    8.60   1
   8  -5   3  815.10   24.80   1
  -8   5  -3  840.00   20.50   1
   8  -5   4  481.20   19.50   1
  -8   5  -4  475.60   19.10   1
   8  -5   5    0.30    2.40   1
  -8   5  -5   -1.00    2.10   1
   8  -5   6   25.20    3.60   1
  -8   5  -6   11.50    2.80   1
   8  -5   7  314.90   15.10   1
  -8   5  -7  322.20   14.60   1
   8  -5   8  513.70   21.80   1
  -8   5  -8  513.60   20.80   1
   8  -4 -10   24.40    6.00   1
   8  -4  -9  198.20   15.50   1
  -8   4   9  175.20   14.00   1
   8  -4  -8  131.30    7.50   1
  -8   4   8  104.40    9.90   1
   8  -4  -7    9.10    3.90   1
  -8   4   7    4.40    3.90   1
   8  -4  -6  120.80    8.50   1
  -8   4   6  113.70    9.00   1
   8  -4  -5  134.60    9.60   1
  -8   4   5  124.30    9.10   1
   8  -4  -4   39.70    5.10   1
  -8   4   4   38.70    4.80   1
   8  -4  -3   -6.30    4.50   1
  -8   4   3    1.80    4.40   1
   8  -4  -2  393.10   18.90   1
  -8   4   2  412.90   14.00   1
   8  -4  -1   -1.50    3.10   1
  -8   4   1    2.30    2.00   1
   8  -4   0   50.30    3.20   1
  -8   4   0   52.60    2.70   1
   8  -4   1  105.80    5.20   1
  -8   4  -1  112.50    4.30   1
   8  -4   2    8.20    2.20   1
  -8   4  -2    3.50    1.30   1
   8  -4   3  124.80    5.70   1
  -8   4  -3  130.90    4.90   1
   8  -4   4  340.70   11.90   1
  -8   4  -4  335.10    9.90   1
   8  -4   5  392.30   14.10   1
  -8   4  -5  381.90   11.50   1
   8  -4   6  234.20   10.10   1
  -8   4  -6  231.00   10.20   1
   8  -4   7   60.10    4.60   1
  -8   4  -7   69.80    4.80   1
   8  -4   8  265.70   12.10   1
  -8   4  -8  246.00   11.50   1
   8  -4   9  282.50   13.60   1
  -8   4  -9  281.50   13.20   1
   8  -3 -10   70.30    8.70   1
   8  -3  -9  603.60   33.50   1
   8  -3  -8  260.60   12.00   1
  -8   3   8  259.20   17.00   1
   8  -3  -7    2.60    2.50   1
  -8   3   7    3.90    3.20   1
   8  -3  -6  941.20   39.40   1
  -8   3   6  899.00   37.60   1
   8  -3  -5  901.20   37.90   1
  -8   3   5  925.90   38.70   1
   8  -3  -4  168.00    9.70   1
  -8   3   4  167.10   10.40   1
   8  -3  -3  282.90   14.10   1
  -8   3   3  289.40   10.30   1
   8  -3  -2 1791.70   66.70   1
  -8   3   2 1775.30   46.00   1
   8  -3  -1  637.50   26.40   1
  -8   3   1  725.80   21.20   1
   8  -3   0   14.20    2.00   1
  -8   3   0   10.70    1.50   1
   8  -3   1   87.00    4.50   1
  -8   3  -1  106.40    4.00   1
   8  -3   2  846.60   24.20   1
  -8   3  -2  882.00   21.10   1
   8  -3   3   33.70    2.70   1
  -8   3  -3   37.30    2.40   1
   8  -3   4  273.40   10.20   1
  -8   3  -4  274.80    8.30   1
   8  -3   5   28.30    3.00   1
  -8   3  -5   33.50    2.60   1
   8  -3   6    6.00    3.10   1
  -8   3  -6    6.40    1.90   1
   8  -3   7   25.40    3.60   1
  -8   3  -7   28.60    3.00   1
   8  -3   8  114.20    6.70   1
  -8   3  -8  113.50    6.60   1
   8  -3   9   15.00    4.00   1
  -8   3  -9   20.90    3.80   1
   8  -3  10  122.10    7.60   1
  -8   3 -10  120.90   11.00   1
   8  -2 -11    1.00    4.40   1
   8  -2 -10  717.80   29.20   1
   8  -2  -9   21.30    3.30   1
   8  -2  -8  186.20    7.10   1
  -8   2   8  181.90   11.40   1
   8  -2  -7    3.00    2.60   1
  -8   2   7   -2.80    3.20   1
   8  -2  -6  266.30    9.80   1
  -8   2   6  284.90   14.60   1
   8  -2  -5  142.00    6.00   1
  -8   2   5  145.20    6.50   1
   8  -2  -4  135.20    5.90   1
  -8   2   4  135.20    6.00   1
   8  -2  -3   31.00    2.60   1
  -8   2   3   28.60    3.00   1
   8  -2  -2   52.00    3.10   1
  -8   2   2   54.50    3.50   1
   8  -2  -1   73.10    2.80   1
  -8   2   1   74.30    2.80   1
   8  -2   0   84.60    3.20   1
  -8   2   0   97.80    3.50   1
   8  -2   1   77.00    3.10   1
  -8   2  -1   81.60    3.20   1
   8  -2   2   67.90    2.90   1
  -8   2  -2   70.10    3.00   1
   8  -2   3    2.30    1.10   1
  -8   2  -3    0.50    1.20   1
   8  -2   4  295.40    8.20   1
  -8   2  -4  303.10    8.10   1
   8  -2   5    3.10    1.30   1
  -8   2  -5    0.60    1.40   1
   8  -2   6  168.50    5.60   1
  -8   2  -6  167.10    5.40   1
   8  -2   7  131.40    6.40   1
  -8   2  -7  130.40    4.90   1
   8  -2   8  199.40    8.70   1
  -8   2  -8  197.40    7.00   1
   8  -2   9  145.80    7.80   1
  -8   2  -9  129.00    6.90   1
   8  -2  10  915.20   35.50   1
  -8   2 -10  903.90   49.10   1
   8  -2  11  101.40   10.90   1
  -8   2 -11   90.40   10.60   1
   8  -1 -12   24.90    4.70   1
   8  -1 -11  719.60   30.20   1
   8  -1 -10   22.30    3.70   1
   8  -1  -9  333.20   10.30   1
   8  -1  -8    2.50    2.00   1
   8  -1  -7  306.40    9.30   1
  -8   1   7  293.60   15.00   1
   8  -1  -6   96.10    6.70   1
  -8   1   6  101.50    5.20   1
   8  -1  -5  365.90   12.40   1
  -8   1   5  363.30   11.60   1
   8  -1  -4  111.60    4.90   1
  -8   1   4  112.90    5.10   1
   8  -1  -3  422.70   12.50   1
  -8   1   3  412.00   12.70   1
   8  -1  -2  845.80   23.40   1
  -8   1   2  837.30   23.10   1
   8  -1  -1  300.70    7.30   1
  -8   1   1  312.70    7.80   1
   8  -1   0   13.40    1.30   1
  -8   1   0   10.30    1.20   1
   8  -1   1 1047.90   22.60   1
  -8   1  -1 1031.10   27.30   1
   8  -1   2 1223.70   25.50   1
  -8   1  -2 1208.90   31.30   1
   8  -1   3    8.80    1.40   1
  -8   1  -3    5.70    1.60   1
   8  -1   4   20.10    1.90   1
  -8   1  -4   20.60    1.70   1
   8  -1   5  339.10    9.00   1
  -8   1  -5  344.80    8.80   1
   8  -1   6  188.30    5.80   1
  -8   1  -6  188.90    5.80   1
   8  -1   7  159.10    6.70   1
  -8   1  -7  156.30    5.40   1
   8  -1   8   24.50    2.90   1
  -8   1  -8   30.40    2.40   1
   8  -1   9   14.50    2.90   1
  -8   1  -9    9.70    2.60   1
   8  -1  10  221.10   10.60   1
  -8   1 -10  216.80   10.60   1
   8  -1  11   76.90    8.60   1
  -8   1 -11   76.70    8.40   1
   8  -1  12    8.20    5.50   1
  -8   1 -12    1.50    4.60   1
   8   0 -12  155.90    9.80   1
   8   0 -11  113.10    5.80   1
   8   0 -10  687.00   20.70   1
   8   0  -9   38.20    2.40   1
   8   0  -8   14.60    1.60   1
   8   0  -7  290.90    7.00   1
   8   0  -6  536.30   16.40   1
  -8   0   6  534.00   16.10   1
   8   0  -5    7.60    1.40   1
  -8   0   5    3.80    2.70   1
   8   0  -4  266.40    9.30   1
  -8   0   4  264.60    8.80   1
   8   0  -3  207.60    7.40   1
  -8   0   3  207.10    7.30   1
   8   0  -2    6.00    0.90   1
  -8   0   2   10.20    1.20   1
   8   0  -1  176.50    4.90   1
  -8   0   1  174.10    4.70   1
   8   0   0   72.70    2.70   1
  -8   0   0   76.70    3.20   1
   8   0   1  761.80   16.80   1
  -8   0  -1  781.50   20.70   1
   8   0   2  907.10   19.20   1
  -8   0  -2  884.90   23.30   1
   8   0   3   68.60    2.80   1
  -8   0  -3   66.80    3.20   1
   8   0   4    5.50    1.40   1
  -8   0  -4    5.60    1.20   1
   8   0   5  410.00   10.50   1
  -8   0  -5  411.80    9.80   1
   8   0   6 1196.30   32.40   1
  -8   0  -6 1225.10   26.70   1
   8   0   7   49.90    2.70   1
  -8   0  -7   52.20    2.70   1
   8   0   8    4.20    1.70   1
  -8   0  -8   -1.30    1.90   1
   8   0   9   24.00    2.30   1
  -8   0  -9   20.10    2.80   1
   8   0  10 1073.00   38.90   1
  -8   0 -10 1048.60   30.80   1
   8   0  11  183.30   13.70   1
  -8   0 -11  183.70    7.50   1
   8   0  12   16.00    6.90   1
  -8   0 -12    5.70    4.90   1
   8   1 -12   49.50    5.00   1
   8   1 -11  642.20   20.70   1
  -8  -1  11  649.90   35.70   1
   8   1 -10   26.80    2.80   1
  -8  -1  10   22.60    4.40   1
   8   1  -9  101.20    3.80   1
  -8  -1   9  115.90    8.20   1
   8   1  -8   31.50    2.10   1
  -8  -1   8   29.70    4.40   1
   8   1  -7  436.30   12.20   1
  -8  -1   7  422.30   14.00   1
   8   1  -6   82.60    3.00   1
  -8  -1   6   85.20    6.50   1
   8   1  -5  139.30    7.10   1
  -8  -1   5  119.60    7.60   1
   8   1  -4  153.00    5.50   1
  -8  -1   4  144.40    5.70   1
   8   1  -3   53.50    5.10   1
  -8  -1   3   51.10    2.90   1
   8   1  -2   59.40    3.00   1
  -8  -1   2   59.60    2.40   1
   8   1  -1  172.80    5.60   1
  -8  -1   1  169.40    4.60   1
   8   1   0  531.40   15.50   1
  -8  -1   0  536.00   12.20   1
   8   1   1  364.70   10.80   1
  -8  -1  -1  372.00   10.60   1
   8   1   2  521.50   14.10   1
  -8  -1  -2  522.10   14.10   1
   8   1   3  332.00   10.00   1
  -8  -1  -3  329.50    9.20   1
   8   1   4   40.40    2.30   1
  -8  -1  -4   40.80    2.10   1
   8   1   5  495.60   14.50   1
  -8  -1  -5  510.70   12.20   1
   8   1   6  693.20   19.80   1
  -8  -1  -6  699.00   16.10   1
   8   1   7  828.20   19.00   1
  -8  -1  -7  821.30   22.70   1
   8   1   8   50.40    3.00   1
  -8  -1  -8   49.70    3.20   1
   8   1   9   63.40    3.50   1
  -8  -1  -9   67.40    3.60   1
   8   1  10   99.70    4.70   1
  -8  -1 -10  100.40    4.70   1
   8   1  11  512.20   30.40   1
  -8  -1 -11  527.60   16.80   1
   8   1  12   17.70    5.30   1
  -8  -1 -12   13.80    2.80   1
   8   2 -12   10.60    3.70   1
  -8  -2  12   10.60    4.10   1
   8   2 -11  233.10   11.60   1
  -8  -2  11  216.40   14.20   1
   8   2 -10  172.10    6.70   1
  -8  -2  10  148.00   10.00   1
   8   2  -9    3.00    1.90   1
  -8  -2   9    7.10    4.20   1
   8   2  -8   20.00    2.10   1
  -8  -2   8   20.50    4.80   1
   8   2  -7 1583.50   36.10   1
  -8  -2   7 1492.90   40.70   1
   8   2  -6  222.00    6.50   1
  -8  -2   6  203.50    7.50   1
   8   2  -5  292.90    8.00   1
  -8  -2   5  262.90    8.90   1
   8   2  -4  365.70   17.50   1
  -8  -2   4  355.50   16.00   1
   8   2  -3 1823.30   46.10   1
  -8  -2   3 1883.70   45.20   1
   8   2  -2   27.40    1.90   1
  -8  -2   2   29.30    1.70   1
   8   2  -1 1011.60   26.60   1
  -8  -2   1 1042.60   21.90   1
   8   2   0  505.60   14.60   1
  -8  -2   0  516.40   11.70   1
   8   2   1  698.10   19.00   1
  -8  -2  -1  686.40   14.90   1
   8   2   2  844.00   21.90   1
  -8  -2  -2  881.70   17.90   1
   8   2   3  348.30   10.70   1
  -8  -2  -3  320.50    7.90   1
   8   2   4    0.70    1.90   1
  -8  -2  -4    1.30    1.10   1
   8   2   5   93.50    5.60   1
  -8  -2  -5   98.90    3.50   1
   8   2   6 1010.20   26.40   1
  -8  -2  -6  993.90   26.00   1
   8   2   7  285.60    8.00   1
  -8  -2  -7  288.00    7.80   1
   8   2   8  255.90    7.80   1
  -8  -2  -8  248.70    9.00   1
   8   2   9  108.40    4.40   1
  -8  -2  -9  106.00    5.40   1
   8   2  10  557.70   15.00   1
  -8  -2 -10  539.30   17.90   1
   8   2  11  184.20   13.70   1
  -8  -2 -11  162.70    8.80   1
   8   2  12  344.00   23.50   1
  -8  -2 -12  355.70   15.80   1
   8   3 -12  210.40   11.70   1
  -8  -3  12  199.20   14.30   1
   8   3 -11  372.60   16.70   1
  -8  -3  11  363.00   21.90   1
   8   3 -10   48.40    4.50   1
  -8  -3  10   55.80    5.80   1
   8   3  -9   38.70    3.70   1
  -8  -3   9   38.80    4.70   1
   8   3  -8  162.50    7.30   1
  -8  -3   8  174.10    7.20   1
   8   3  -7  543.90   14.20   1
  -8  -3   7  524.80   16.50   1
   8   3  -6   63.90    2.90   1
  -8  -3   6   62.20    3.70   1
   8   3  -5   16.70    1.70   1
  -8  -3   5   12.10    2.10   1
   8   3  -4    5.10    1.20   1
  -8  -3   4    5.00    3.80   1
   8   3  -3  561.60   15.70   1
  -8  -3   3  552.30   12.50   1
   8   3  -2   23.00    1.40   1
  -8  -3   2   26.80    1.70   1
   8   3  -1   33.20    2.40   1
  -8  -3   1   37.90    2.50   1
   8   3   0    6.00    1.50   1
  -8  -3   0    2.50    1.30   1
   8   3   1   11.20    1.70   1
  -8  -3  -1   13.50    2.10   1
   8   3   2  172.40    6.40   1
  -8  -3  -2  179.10    6.00   1
   8   3   3   80.30    5.60   1
  -8  -3  -3   78.50    2.80   1
   8   3   4  105.90    6.20   1
  -8  -3  -4  106.30    3.50   1
   8   3   5  258.30    8.70   1
  -8  -3  -5  243.90    8.10   1
   8   3   6  272.60    9.40   1
  -8  -3  -6  259.90    8.70   1
   8   3   7  777.60   22.50   1
  -8  -3  -7  766.00   21.90   1
   8   3   8    3.10    2.30   1
  -8  -3  -8    3.70    2.10   1
   8   3   9  202.60    6.80   1
  -8  -3  -9  202.60    8.30   1
   8   3  10   56.30    3.60   1
  -8  -3 -10   53.60    4.20   1
   8   3  11  998.40   36.90   1
  -8  -3 -11  934.00   34.90   1
   8   3  12  144.40   12.60   1
  -8  -3 -12  151.10    8.60   1
   8   4 -12   42.50    5.30   1
  -8  -4  12   46.90    6.00   1
   8   4 -11  190.20   10.40   1
   8   4 -10  285.50   12.20   1
  -8  -4  10  280.60   15.30   1
   8   4  -9  216.30    9.00   1
  -8  -4   9  196.80   11.20   1
   8   4  -8    2.40    2.90   1
  -8  -4   8   -0.10    2.10   1
   8   4  -7 1064.60   29.60   1
  -8  -4   7 1019.00   29.30   1
   8   4  -6  173.60    7.30   1
  -8  -4   6  153.00    6.50   1
   8   4  -5  441.20   10.70   1
  -8  -4   5  432.00   13.20   1
   8   4  -4  104.20    3.10   1
  -8  -4   4  104.50    4.30   1
   8   4  -3 1459.90   26.70   1
  -8  -4   3 1480.20   29.50   1
   8   4  -2   28.10    2.00   1
  -8  -4   2   27.70    1.80   1
   8   4  -1 3769.80   88.90   1
  -8  -4   1 3721.20   72.00   1
   8   4   0  404.80   15.60   1
  -8  -4   0  394.80    9.10   1
   8   4   1  983.00   36.30   1
  -8  -4  -1  994.80   25.60   1
   8   4   2   96.10    5.40   1
  -8  -4  -2  112.00    4.70   1
   8   4   3 2354.60   81.00   1
  -8  -4  -3 2328.20   56.40   1
   8   4   4  310.60    9.90   1
  -8  -4  -4  331.70   10.30   1
   8   4   5    3.80    2.00   1
  -8  -4  -5   -0.70    2.20   1
   8   4   6  267.20    9.30   1
  -8  -4  -6  254.50    8.80   1
   8   4   7  231.60    8.50   1
  -8  -4  -7  225.80    8.50   1
   8   4   8  104.50    5.50   1
  -8  -4  -8  103.70    5.30   1
   8   4   9   12.60    3.00   1
  -8  -4  -9    6.60    2.30   1
   8   4  10  208.00    7.50   1
  -8  -4 -10  202.10    8.90   1
   8   4  11    5.70    3.70   1
  -8  -4 -11    7.80    3.30   1
   8   4  12  397.90   18.00   1
  -8  -4 -12  389.10   17.10   1
   8   5 -12  219.20   11.70   1
  -8  -5  12  245.00   15.80   1
   8   5 -11  631.60   26.70   1
  -8  -5  11  637.00   36.00   1
   8   5 -10   13.50    4.40   1
  -8  -5  10   17.10    4.10   1
   8   5  -9  315.60   12.70   1
  -8  -5   9  298.10   15.90   1
   8   5  -8  927.30   28.80   1
  -8  -5   8  890.80   25.30   1
   8   5  -7  200.20   12.70   1
  -8  -5   7  198.80    8.00   1
   8   5  -6   57.00    4.20   1
  -8  -5   6   52.60    3.70   1
   8   5  -5   35.20    3.30   1
  -8  -5   5   32.40    3.00   1
   8   5  -4  309.80    8.50   1
  -8  -5   4  315.80    8.60   1
   8   5  -3   47.90    2.70   1
  -8  -5   3   55.10    3.50   1
   8   5  -2   49.90    2.50   1
  -8  -5   2   51.80    2.40   1
   8   5  -1   81.30    3.30   1
  -8  -5   1   84.90    3.20   1
   8   5   0    1.30    2.00   1
  -8  -5   0    2.70    1.20   1
   8   5   1   17.20    2.80   1
  -8  -5  -1   18.00    1.60   1
   8   5   2   27.20    2.80   1
  -8  -5  -2   31.40    2.70   1
   8   5   3   45.20    3.20   1
  -8  -5  -3   45.00    3.00   1
   8   5   4  236.50    8.40   1
  -8  -5  -4  236.80   10.80   1
   8   5   5   -0.70    2.00   1
  -8  -5  -5    3.60    1.50   1
   8   5   6    9.80    2.30   1
  -8  -5  -6   10.30    2.20   1
   8   5   7   55.90    3.90   1
  -8  -5  -7   56.90    3.80   1
   8   5   8  179.90    7.70   1
  -8  -5  -8  166.70    7.10   1
   8   5   9  170.40    8.00   1
  -8  -5  -9  168.90    7.40   1
   8   5  10   12.80    3.40   1
  -8  -5 -10    7.90    2.80   1
   8   5  11  617.20   24.80   1
  -8  -5 -11  638.40   24.80   1
   8   5  12  201.20   10.80   1
  -8  -5 -12  177.40    9.50   1
   8   6 -11  124.90   12.80   1
  -8  -6  11  138.20   11.30   1
   8   6 -10  900.10   32.00   1
  -8  -6  10  876.30   43.50   1
   8   6  -9   35.70    4.40   1
  -8  -6   9   42.20    5.10   1
   8   6  -8   45.50    4.50   1
  -8  -6   8   40.60    3.80   1
   8   6  -7  387.30   14.40   1
  -8  -6   7  390.70   12.60   1
   8   6  -6  354.70   18.10   1
  -8  -6   6  331.70   11.00   1
   8   6  -5    6.40    1.50   1
  -8  -6   5    7.30    1.60   1
   8   6  -4    5.00    1.50   1
  -8  -6   4    6.20    1.30   1
   8   6  -3  900.60   20.40   1
  -8  -6   3  899.50   35.80   1
   8   6  -2   14.60    1.70   1
  -8  -6   2   20.20    1.70   1
   8   6  -1  894.00   20.10   1
  -8  -6   1  920.30   20.60   1
   8   6   0    0.10    1.80   1
  -8  -6   0    2.10    1.20   1
   8   6   1  397.10   12.50   1
  -8  -6  -1  411.10   11.90   1
   8   6   2   60.80    3.80   1
  -8  -6  -2   61.80    2.70   1
   8   6   3 1662.20   42.70   1
  -8  -6  -3 1640.20   41.30   1
   8   6   4  411.40   12.70   1
  -8  -6  -4  425.80   17.40   1
   8   6   5  130.40    6.00   1
  -8  -6  -5  130.70    5.60   1
   8   6   6    4.10    2.70   1
  -8  -6  -6    2.50    1.90   1
   8   6   7  601.20   18.50   1
  -8  -6  -7  656.60   19.30   1
   8   6   8  169.30    7.90   1
  -8  -6  -8  175.20    7.60   1
   8   6   9  351.70   13.10   1
  -8  -6  -9  349.60   12.90   1
   8   6  10   20.10    4.00   1
  -8  -6 -10   22.10    3.50   1
   8   6  11    5.40    3.30   1
  -8  -6 -11    1.70    2.80   1
   8   6  12    1.50    4.00   1
  -8  -6 -12    4.60    3.70   1
   8   7 -11  311.40   15.50   1
  -8  -7  11  340.80   23.00   1
   8   7 -10   16.50    4.00   1
  -8  -7  10   36.10    5.30   1
   8   7  -9  651.70   25.60   1
  -8  -7   9  666.70   34.30   1
   8   7  -8  526.40   19.00   1
  -8  -7   8  509.70   17.90   1
   8   7  -7   57.30    6.10   1
  -8  -7   7   54.40    4.10   1
   8   7  -6    5.30    2.70   1
  -8  -7   6   11.70    3.00   1
   8   7  -5 1198.30   49.30   1
  -8  -7   5 1260.10   28.60   1
   8   7  -4  234.40    7.40   1
  -8  -7   4  241.90    7.30   1
   8   7  -3   84.40    4.00   1
  -8  -7   3   92.40    3.80   1
   8   7  -2   33.60    2.50   1
  -8  -7   2   41.00    3.30   1
   8   7  -1  301.00    8.20   1
  -8  -7   1  305.10    8.30   1
   8   7   0   30.80    3.50   1
  -8  -7   0   29.10    2.20   1
   8   7   1  360.60   12.50   1
  -8  -7  -1  374.80    9.50   1
   8   7   2   95.40    5.10   1
  -8  -7  -2   89.10    3.40   1
   8   7   3   32.80    3.30   1
  -8  -7  -3   24.60    3.80   1
   8   7   4  455.20   14.40   1
  -8  -7  -4  475.50   20.70   1
   8   7   5  134.30    6.40   1
  -8  -7  -5  140.50    9.40   1
   8   7   6  350.00   12.30   1
  -8  -7  -6  321.40   16.50   1
   8   7   7   89.50    5.40   1
  -8  -7  -7   90.30    5.10   1
   8   7   8  244.10   10.70   1
  -8  -7  -8  231.30    9.90   1
   8   7   9  222.80   10.80   1
  -8  -7  -9  241.30   11.10   1
   8   7  10  361.20   16.40   1
  -8  -7 -10  348.60   15.10   1
   8   7  11  145.90    9.20   1
  -8  -7 -11  131.30    8.00   1
   8   8 -10  261.40   13.30   1
  -8  -8  10  253.40   17.90   1
   8   8  -9   36.40    4.90   1
  -8  -8   9   35.90    5.60   1
   8   8  -8   18.70    3.90   1
  -8  -8   8   21.40    5.40   1
   8   8  -7  162.30    8.50   1
  -8  -8   7  155.00    7.50   1
   8   8  -6  429.20   16.00   1
  -8  -8   6  414.40   15.00   1
   8   8  -5   26.50    2.70   1
  -8  -8   5   30.50    2.40   1
   8   8  -4    6.90    2.10   1
  -8  -8   4    3.30    1.60   1
   8   8  -3   83.90    5.20   1
  -8  -8   3   77.20    3.60   1
   8   8  -2  315.60   11.10   1
  -8  -8   2  319.60   11.00   1
   8   8  -1   17.20    2.30   1
  -8  -8   1   18.70    2.20   1
   8   8   0   25.70    3.20   1
  -8  -8   0   30.10    2.20   1
   8   8   1   45.40    4.20   1
  -8  -8  -1   48.10    2.80   1
   8   8   2  126.90    6.50   1
  -8  -8  -2  141.20    6.30   1
   8   8   3  393.90   13.90   1
  -8  -8  -3  408.80   20.30   1
   8   8   4  386.20   13.70   1
  -8  -8  -4  388.90   19.60   1
   8   8   5  117.50    6.20   1
  -8  -8  -5  120.40    8.60   1
   8   8   6  218.30    9.60   1
  -8  -8  -6  210.80   13.50   1
   8   8   7  383.30   14.40   1
  -8  -8  -7  383.10   20.40   1
   8   8   8  326.20   14.70   1
  -8  -8  -8  312.60   20.40   1
   8   8   9  486.20   19.90   1
  -8  -8  -9  490.00   29.20   1
   8   8  10    3.20    5.00   1
  -8  -8 -10   -5.40    7.00   1
   8   8  11    5.60    7.10   1
   8   9  -9  196.10   11.40   1
  -8  -9   9  224.50   16.10   1
   8   9  -8   16.30    4.80   1
  -8  -9   8   23.30    6.00   1
   8   9  -7   10.70    4.20   1
  -8  -9   7    8.20    3.50   1
   8   9  -6   67.10    5.90   1
  -8  -9   6   84.10    8.30   1
   8   9  -5  768.60   20.90   1
  -8  -9   5  824.30   20.90   1
   8   9  -4    9.90    2.70   1
  -8  -9   4    4.70    1.80   1
   8   9  -3 1084.80   27.60   1
  -8  -9   3 1140.80   25.60   1
   8   9  -2   10.00    2.50   1
  -8  -9   2    9.90    2.00   1
   8   9  -1  780.00   19.60   1
  -8  -9   1  801.70   24.00   1
   8   9   0   24.10    3.50   1
  -8  -9   0   32.00    2.50   1
   8   9   1 2280.90   62.90   1
  -8  -9  -1 2345.20   50.50   1
   8   9   2   14.70    3.20   1
  -8  -9  -2   16.40    2.70   1
   8   9   3   57.90    5.00   1
  -8  -9  -3   60.90    6.70   1
   8   9   4   37.80    4.10   1
  -8  -9  -4   34.20    5.40   1
   8   9   5  711.30   23.20   1
  -8  -9  -5  730.40   32.10   1
   8   9   6  156.00    8.30   1
  -8  -9  -6  157.80   11.80   1
   8   9   7  105.10    7.30   1
  -8  -9  -7   79.10    9.60   1
   8   9   8  147.80    9.30   1
  -8  -9  -8  137.00   11.70   1
   8   9   9  112.90    7.90   1
  -8  -9  -9  129.60   12.50   1
   8   9  10  597.40   36.40   1
   8  10  -8   -8.80    4.60   1
  -8 -10   8    3.80    5.40   1
   8  10  -7  187.30   11.30   1
  -8 -10   7  192.70   14.60   1
   8  10  -6   58.10    5.50   1
  -8 -10   6   47.10    6.90   1
   8  10  -5   36.60    3.90   1
  -8 -10   5   38.30    3.80   1
   8  10  -4   18.90    3.00   1
  -8 -10   4   22.50    3.20   1
   8  10  -3   24.60    3.20   1
  -8 -10   3   25.90    2.50   1
   8  10  -2   19.70    3.40   1
  -8 -10   2   17.10    2.50   1
   8  10  -1   24.90    3.00   1
  -8 -10   1   24.00    2.40   1
   8  10   0    5.30    3.20   1
  -8 -10   0    1.80    1.70   1
   8  10   1   53.20    4.90   1
  -8 -10  -1   53.50    4.10   1
   8  10   2    3.80    3.00   1
  -8 -10  -2    3.50    2.50   1
   8  10   3   20.70    4.20   1
  -8 -10  -3   18.10    5.60   1
   8  10   4   21.50    3.80   1
  -8 -10  -4   24.00    5.80   1
   8  10   5   12.20    3.60   1
  -8 -10  -5   10.30    5.10   1
   8  10   6   10.60    3.50   1
  -8 -10  -6   12.80    5.30   1
   8  10   7    2.90    3.60   1
  -8 -10  -7   -5.50    5.10   1
   8  10   8  146.20    9.50   1
  -8 -10  -8  155.50   15.20   1
   8  11  -6   79.10    6.80   1
  -8 -11   6   73.80    8.00   1
   8  11  -5  293.80   12.20   1
  -8 -11   5  311.40   15.30   1
   8  11  -4   47.00    4.40   1
  -8 -11   4   54.00    4.90   1
   8  11  -3  481.30   17.10   1
  -8 -11   3  493.90   19.30   1
   8  11  -2  515.90   18.10   1
  -8 -11   2  522.30   21.70   1
   8  11  -1  330.90   15.50   1
  -8 -11   1  358.90   16.00   1
   8  11   0   40.00    5.10   1
  -8 -11   0   28.70    3.70   1
   8  11   1 1894.20   65.70   1
  -8 -11  -1 1903.90   66.00   1
   8  11   2  202.60   11.10   1
  -8 -11  -2  212.10   10.60   1
   8  11   3    2.40    3.30   1
  -8 -11  -3    3.00    2.70   1
   8  11   4   19.10    4.10   1
  -8 -11  -4   17.20    5.70   1
   8  11   5 1258.10   46.40   1
  -8 -11  -5 1384.80   69.60   1
   8  11   6    0.10    4.00   1
  -8 -11  -6   13.40    8.20   1
   8  11   7  284.30   14.60   1
  -8 -11  -7  294.30   21.90   1
   8  12  -4   12.00    4.40   1
  -8 -12   4    3.70    4.90   1
   8  12  -3  211.10    9.60   1
  -8 -12   3  218.80   11.90   1
   8  12  -2    4.30    3.20   1
  -8 -12   2    8.60    5.50   1
   8  12  -1    3.80    4.40   1
  -8 -12   1    4.40    5.20   1
   8  12   0    3.60    3.90   1
  -8 -12   0    6.00    5.60   1
   8  12   1    3.70    3.60   1
  -8 -12  -1    4.10    5.30   1
   8  12   2    0.90    3.60   1
  -8 -12  -2    0.20    3.10   1
   8  12   3    4.20    3.90   1
  -8 -12  -3    5.30    3.20   1
   8  12   4   -3.00    3.70   1
  -8 -12  -4   -1.70    5.70   1
   9  -6  -3   93.50   10.30   1
  -9   6   3   67.20    8.60   1
   9  -6  -2   -1.40    4.30   1
  -9   6   2    2.80    4.40   1
   9  -6  -1   18.60    5.20   1
  -9   6   1   11.70    4.70   1
   9  -6   0    6.30    4.60   1
  -9   6   0    7.50    4.20   1
   9  -6   1  119.50   10.50   1
  -9   6  -1  115.80   11.20   1
   9  -6   2  203.10   15.70   1
  -9   6  -2  203.80   15.60   1
   9  -5  -6   91.60    9.30   1
  -9   5   6   99.80   10.70   1
   9  -5  -5  794.60   44.80   1
  -9   5   5  842.60   48.10   1
   9  -5  -4   21.90    5.20   1
  -9   5   4   33.30    5.90   1
   9  -5  -3  189.40   13.90   1
  -9   5   3  191.00   14.90   1
   9  -5  -2  151.10   12.20   1
  -9   5   2  130.90   11.10   1
   9  -5  -1  541.60   31.70   1
  -9   5   1  625.10   33.00   1
   9  -5   0   63.70    7.50   1
  -9   5   0   65.00    7.10   1
   9  -5   1  325.00   21.00   1
  -9   5  -1  366.10   22.90   1
   9  -5   2   30.90    7.10   1
  -9   5  -2   26.90    5.10   1
   9  -5   3   49.40    6.70   1
  -9   5  -3   49.50    6.30   1
   9  -5   4   12.80    6.50   1
  -9   5  -4   14.40    4.30   1
   9  -5   5   58.70    5.30   1
  -9   5  -5   64.20    5.10   1
   9  -4  -7    0.70    3.00   1
  -9   4   7   -2.50    3.90   1
   9  -4  -6   51.00    6.70   1
  -9   4   6   46.20    6.80   1
   9  -4  -5  142.10   11.50   1
  -9   4   5  130.30   11.20   1
   9  -4  -4    0.20    5.60   1
  -9   4   4   -2.90    3.40   1
   9  -4  -3   13.80    4.50   1
  -9   4   3    6.20    3.80   1
   9  -4  -2  231.00   15.20   1
  -9   4   2  246.50   16.50   1
   9  -4  -1   19.70    5.80   1
  -9   4   1   21.60    3.30   1
   9  -4   0  139.60   10.30   1
  -9   4   0  121.90    6.40   1
   9  -4   1   45.20    6.80   1
  -9   4  -1   46.30    3.80   1
   9  -4   2    7.30    4.10   1
  -9   4  -2   14.20    2.70   1
   9  -4   3  360.20   15.00   1
  -9   4  -3  386.00   12.50   1
   9  -4   4   21.40    3.70   1
  -9   4  -4   35.90    3.70   1
   9  -4   5    7.20    3.60   1
  -9   4  -5   -1.00    2.60   1
   9  -4   6   16.40    3.60   1
  -9   4  -6   16.80    3.20   1
   9  -4   7  764.80   29.70   1
  -9   4  -7  780.20   29.50   1
   9  -3  -9   47.00    7.50   1
   9  -3  -8  546.60   22.40   1
  -9   3   8  522.60   32.30   1
   9  -3  -7    3.00    2.80   1
  -9   3   7    5.30    4.20   1
   9  -3  -6    8.70    3.90   1
  -9   3   6    8.00    3.90   1
   9  -3  -5  457.60   25.20   1
  -9   3   5  453.80   24.20   1
   9  -3  -4    7.30    4.90   1
  -9   3   4    3.60    3.60   1
   9  -3  -3   72.30    6.60   1
  -9   3   3   83.10    5.10   1
   9  -3  -2  358.50   17.80   1
  -9   3   2  391.70   13.20   1
   9  -3  -1  562.20   25.80   1
  -9   3   1  593.80   19.40   1
   9  -3   0  357.70   18.00   1
  -9   3   0  389.90   13.70   1
   9  -3   1  515.80   24.40   1
  -9   3  -1  542.40   17.80   1
   9  -3   2   94.90    5.00   1
  -9   3  -2  110.90    4.60   1
   9  -3   3  210.30    8.60   1
  -9   3  -3  208.70    6.80   1
   9  -3   4  328.30   12.30   1
  -9   3  -4  357.80   10.40   1
   9  -3   5  162.50    8.20   1
  -9   3  -5  176.00    6.90   1
   9  -3   6    2.20    2.60   1
  -9   3  -6    2.10    2.80   1
   9  -3   7    7.50    3.40   1
  -9   3  -7   12.10    3.00   1
   9  -3   8   49.00    4.90   1
  -9   3  -8   50.30    6.40   1
   9  -2 -10   86.80    9.60   1
   9  -2  -9  162.00   13.30   1
   9  -2  -8   44.30    4.60   1
   9  -2  -7  378.00   15.90   1
  -9   2   7  373.60   22.60   1
   9  -2  -6   87.50    7.00   1
  -9   2   6   87.10    8.00   1
   9  -2  -5    8.50    3.40   1
  -9   2   5    4.00    3.20   1
   9  -2  -4   60.30    6.40   1
  -9   2   4   65.70    4.40   1
   9  -2  -3  233.00   13.00   1
  -9   2   3  257.20    9.50   1
   9  -2  -2  264.90   13.90   1
  -9   2   2  264.80   10.30   1
   9  -2  -1   65.80    6.40   1
  -9   2   1   58.30    3.90   1
   9  -2   0  415.50   19.20   1
  -9   2   0  484.50   14.40   1
   9  -2   1    2.30    1.90   1
  -9   2  -1    5.00    1.50   1
   9  -2   2  363.10   12.30   1
  -9   2  -2  397.70   10.50   1
   9  -2   3  157.30    6.70   1
  -9   2  -3  171.60    5.70   1
   9  -2   4  595.20   19.00   1
  -9   2  -4  628.40   16.50   1
   9  -2   5  108.10    5.50   1
  -9   2  -5  113.90    4.70   1
   9  -2   6  168.40    7.70   1
  -9   2  -6  163.40    5.90   1
   9  -2   7  628.20   24.40   1
  -9   2  -7  647.40   19.80   1
   9  -2   8  226.20   10.90   1
  -9   2  -8  242.00   15.60   1
   9  -2   9  211.60   10.70   1
  -9   2  -9  213.30   16.30   1
   9  -1 -10  155.50   13.40   1
   9  -1  -9   41.20    4.60   1
   9  -1  -8  470.80   15.90   1
   9  -1  -7   59.30    3.70   1
   9  -1  -6    3.80    2.50   1
  -9   1   6   12.00    3.70   1
   9  -1  -5   61.00    5.80   1
  -9   1   5   56.90    4.50   1
   9  -1  -4  114.60    8.00   1
  -9   1   4  108.90    5.60   1
   9  -1  -3  135.40    6.20   1
  -9   1   3  125.30    5.80   1
   9  -1  -2   83.90    4.50   1
  -9   1   2   97.50    5.00   1
   9  -1  -1  345.90   11.90   1
  -9   1   1  360.90   11.70   1
   9  -1   0  217.80    7.70   1
  -9   1   0  210.00    8.00   1
   9  -1   1    0.00    1.30   1
  -9   1  -1    3.60    1.50   1
   9  -1   2    0.70    1.20   1
  -9   1  -2    1.50    1.20   1
   9  -1   3  265.40    7.80   1
  -9   1  -3  272.90    7.80   1
   9  -1   4 1233.10   28.50   1
  -9   1  -4 1268.90   29.10   1
   9  -1   5  214.20    8.60   1
  -9   1  -5  228.30    7.20   1
   9  -1   6  188.40    6.20   1
  -9   1  -6  192.10    6.50   1
   9  -1   7   38.70    2.90   1
  -9   1  -7   31.20    3.30   1
   9  -1   8  617.70   23.70   1
  -9   1  -8  614.40   23.10   1
   9  -1   9  159.60    8.70   1
  -9   1  -9  158.90    8.30   1
   9  -1  10  138.00    8.60   1
  -9   1 -10  144.00   12.10   1
   9   0 -11   58.10    8.60   1
   9   0 -10  292.80   14.40   1
   9   0  -9   68.80    5.40   1
   9   0  -8  490.90   16.70   1
   9   0  -7  516.60   14.10   1
   9   0  -6  296.30    9.30   1
  -9   0   6  293.80   16.50   1
   9   0  -5  238.20    9.30   1
  -9   0   5  239.20    9.40   1
   9   0  -4 1163.50   44.40   1
  -9   0   4 1189.90   33.30   1
   9   0  -3  461.30   20.60   1
  -9   0   3  491.30   15.70   1
   9   0  -2  295.90   10.20   1
  -9   0   2  305.70   10.20   1
   9   0  -1  966.90   27.80   1
  -9   0   1  975.70   27.30   1
   9   0   0 1086.80   24.70   1
  -9   0   0 1110.90   23.90   1
   9   0   1    2.10    1.10   1
  -9   0  -1    3.40    1.10   1
   9   0   2   97.20    3.80   1
  -9   0  -2   97.60    3.70   1
   9   0   3  527.00   16.70   1
  -9   0  -3  521.10   13.00   1
   9   0   4  564.10   17.30   1
  -9   0  -4  572.50   13.90   1
   9   0   5  262.90    7.80   1
  -9   0  -5  269.00    7.90   1
   9   0   6    7.80    1.90   1
  -9   0  -6    6.40    1.40   1
   9   0   7  112.50    4.80   1
  -9   0  -7  108.90    5.70   1
   9   0   8  480.30   15.70   1
  -9   0  -8  450.60   18.40   1
   9   0   9  347.10   12.10   1
  -9   0  -9  366.90   15.00   1
   9   0  10   73.00    5.80   1
  -9   0 -10   77.60    5.60   1
   9   0  11   11.10    5.40   1
  -9   0 -11   20.60    6.20   1
   9   1 -11  155.90   13.60   1
   9   1 -10   75.70    9.70   1
   9   1  -9   -2.50    2.20   1
   9   1  -8  195.10    7.30   1
   9   1  -7  324.60    9.80   1
  -9  -1   7  315.20   17.50   1
   9   1  -6  100.40    4.40   1
  -9  -1   6   88.00    7.50   1
   9   1  -5   84.80    6.40   1
  -9  -1   5  105.90    7.70   1
   9   1  -4  154.70    6.40   1
  -9  -1   4  147.90    6.20   1
  -9  -1   3   88.40    4.50   1
  -9  -1   2    5.70    1.80   1
  -9  -1   1    2.30    1.60   1
   9   1   0   -0.20    1.70   1
  -9  -1   0    2.50    1.20   1
   9   1   1    9.60    2.40   1
  -9  -1  -1    7.50    1.50   1
   9   1   2    5.40    1.70   1
  -9  -1  -2    7.00    1.40   1
   9   1   3  509.70   15.30   1
  -9  -1  -3  536.10   12.90   1
   9   1   4  555.50   13.40   1
  -9  -1  -4  559.30   12.90   1
   9   1   5  143.00    5.10   1
  -9  -1  -5  138.20    4.80   1
   9   1   6   53.70    3.20   1
  -9  -1  -6   57.40    4.10   1
   9   1   7   12.70    2.10   1
  -9  -1  -7    6.40    2.50   1
   9   1   8  686.20   18.40   1
  -9  -1  -8  711.60   22.80   1
   9   1   9  351.30   12.20   1
  -9  -1  -9  368.30   14.90   1
   9   1  10  121.80    6.00   1
  -9  -1 -10  120.10    7.50   1
   9   1  11  113.70   10.80   1
  -9  -1 -11  121.10    7.70   1
   9   2 -11    6.70    5.50   1
  -9  -2  11    1.90    4.00   1
   9   2 -10 1174.10   62.50   1
  -9  -2  10 1154.30   60.10   1
   9   2  -9   18.20    3.40   1
  -9  -2   9   13.20    4.10   1
   9   2  -8  146.60    7.10   1
  -9  -2   8  121.10    9.20   1
   9   2  -7   44.20    6.00   1
  -9  -2   7   51.30    4.10   1
   9   2  -6  582.70   19.20   1
  -9  -2   6  549.90   26.30   1
   9   2  -5  235.30    8.70   1
  -9  -2   5  211.10   12.20   1
   9   2  -4 1775.70   68.80   1
  -9  -2   4 1748.00   66.60   1
   9   2  -3  437.10   20.60   1
  -9  -2   3  458.20   19.70   1
   9   2  -2    6.00    4.30   1
  -9  -2   2    9.20    4.20   1
   9   2  -1  769.80   32.90   1
  -9  -2   1  744.10   17.20   1
   9   2   0 2721.40   97.90   1
  -9  -2   0 2788.00   55.80   1
   9   2   1  268.60   13.10   1
  -9  -2  -1  252.50    7.20   1
   9   2   2  244.80   11.00   1
  -9  -2  -2  238.00    6.30   1
   9   2   3  751.40   22.20   1
  -9  -2  -3  773.00   17.60   1
   9   2   4  715.60   20.30   1
  -9  -2  -4  712.10   16.30   1
   9   2   5    8.70    2.80   1
  -9  -2  -5   12.50    2.90   1
   9   2   6   35.80    2.60   1
  -9  -2  -6   41.10    3.30   1
   9   2   7   17.60    2.90   1
  -9  -2  -7   20.20    3.00   1
   9   2   8   63.90    3.80   1
  -9  -2  -8   76.70    5.20   1
   9   2   9  203.30    8.10   1
  -9  -2  -9  204.00    9.70   1
   9   2  10   37.20    3.30   1
  -9  -2 -10   39.30    4.40   1
   9   2  11   90.40    9.40   1
  -9  -2 -11   81.50    5.00   1
   9   3 -11  295.70   21.60   1
  -9  -3  11  278.30   19.30   1
   9   3 -10    7.90    5.00   1
  -9  -3  10    9.70    4.20   1
   9   3  -9  139.90   12.30   1
  -9  -3   9  145.00   11.20   1
   9   3  -8   90.50    9.90   1
  -9  -3   8  103.10    5.90   1
   9   3  -7  441.70   23.60   1
  -9  -3   7  388.00   14.20   1
   9   3  -6   50.70    6.40   1
  -9  -3   6   47.20    3.70   1
   9   3  -5   82.50    4.60   1
  -9  -3   5   82.50    4.90   1
   9   3  -4   38.30    2.90   1
  -9  -3   4   49.30    3.50   1
   9   3  -3   86.50    6.80   1
  -9  -3   3   94.20    6.70   1
   9   3  -2    6.70    3.70   1
  -9  -3   2    8.00    3.10   1
   9   3  -1   23.10    2.50   1
  -9  -3   1   25.40    2.40   1
   9   3   0  105.70    4.60   1
  -9  -3   0  112.30    4.90   1
   9   3   1   91.40    4.60   1
  -9  -3  -1   95.00    4.30   1
   9   3   2  158.10    6.30   1
  -9  -3  -2  159.20    6.40   1
   9   3   3   77.80    4.10   1
  -9  -3  -3   76.90    4.10   1
   9   3   4   15.20    3.00   1
  -9  -3  -4   13.50    2.50   1
   9   3   5   26.10    3.10   1
  -9  -3  -5   25.80    2.70   1
   9   3   6   88.90    4.90   1
  -9  -3  -6   87.70    5.10   1
   9   3   7  220.90    9.00   1
  -9  -3  -7  219.40    8.60   1
   9   3   8  314.10    9.70   1
  -9  -3  -8  308.10   11.70   1
   9   3   9  429.90   14.20   1
  -9  -3  -9  418.90   14.00   1
   9   3  10   31.30    3.20   1
  -9  -3 -10   37.70    3.30   1
   9   3  11  162.70    9.10   1
  -9  -3 -11  154.50    9.30   1
   9   4 -11   74.20    9.20   1
  -9  -4  11   57.00    7.10   1
   9   4 -10  633.90   37.90   1
  -9  -4  10  662.90   37.50   1
   9   4  -9  439.10   27.50   1
  -9  -4   9  428.30   25.70   1
   9   4  -8   20.20    5.40   1
  -9  -4   8   26.20    3.50   1
   9   4  -7   61.90    7.00   1
  -9  -4   7   56.90    4.60   1
   9   4  -6  992.10   41.10   1
  -9  -4   6  911.70   27.50   1
   9   4  -5  143.20   10.40   1
  -9  -4   5  134.00    6.20   1
   9   4  -4 1126.90   47.70   1
  -9  -4   4 1130.90   31.90   1
   9   4  -3   52.20    5.90   1
  -9  -4   3   52.80    3.50   1
   9   4  -2    8.80    2.00   1
  -9  -4   2   11.30    2.10   1
   9   4  -1   24.60    2.50   1
  -9  -4   1   26.70    2.80   1
   9   4   0 1267.70   32.60   1
  -9  -4   0 1274.10   34.40   1
   9   4   1  173.20    6.90   1
  -9  -4  -1  178.40    7.00   1
   9   4   2 1035.80   28.30   1
  -9  -4  -2 1031.70   28.10   1
   9   4   3  173.20    6.80   1
  -9  -4  -3  166.20    6.50   1
   9   4   4  128.20    6.10   1
  -9  -4  -4  143.60    6.00   1
   9   4   5   94.60    5.00   1
  -9  -4  -5  106.70    5.10   1
   9   4   6 1261.70   35.70   1
  -9  -4  -6 1274.50   35.30   1
   9   4   7  184.40    8.10   1
  -9  -4  -7  178.40    7.70   1
   9   4   8  105.30    6.30   1
  -9  -4  -8   87.90    5.10   1
   9   4   9   10.50    2.40   1
  -9  -4  -9   17.20    2.90   1
   9   4  10  230.20   11.10   1
  -9  -4 -10  228.00   11.30   1
   9   4  11   13.70    3.60   1
  -9  -4 -11    4.60    3.70   1
   9   5 -11  117.30   12.60   1
  -9  -5  11  119.80   10.40   1
   9   5 -10   42.70    7.80   1
  -9  -5  10   46.50    6.30   1
   9   5  -9  124.00   12.40   1
  -9  -5   9  105.00    8.90   1
   9   5  -8  297.00   12.30   1
  -9  -5   8  287.40   11.00   1
   9   5  -7  373.40   20.00   1
  -9  -5   7  374.80   13.10   1
   9   5  -6  700.20   23.60   1
  -9  -5   6  642.20   20.40   1
   9   5  -5  168.80    8.20   1
  -9  -5   5  165.80    6.90   1
   9   5  -4   88.60    7.80   1
  -9  -5   4   87.90    4.80   1
   9   5  -3   43.50    5.50   1
  -9  -5   3   46.80    3.50   1
   9   5  -2  469.20   16.40   1
  -9  -5   2  493.70   16.00   1
   9   5  -1    8.50    3.90   1
  -9  -5   1    6.50    1.50   1
   9   5   0   51.30    3.80   1
  -9  -5   0   52.10    2.70   1
   9   5   1   21.20    2.60   1
  -9  -5  -1   35.10    2.90   1
   9   5   2  349.30   11.70   1
  -9  -5  -2  372.50   12.10   1
   9   5   3  191.70    7.70   1
  -9  -5  -3  198.80    7.50   1
   9   5   4   10.30    2.50   1
  -9  -5  -4   15.50    2.50   1
   9   5   5   21.50    2.90   1
  -9  -5  -5   20.60    2.60   1
   9   5   6  448.90   15.40   1
  -9  -5  -6  423.70   14.00   1
   9   5   7  626.80   19.90   1
  -9  -5  -7  625.60   20.50   1
   9   5   8  214.60    9.40   1
  -9  -5  -8  203.40    8.80   1
   9   5   9   25.90    3.80   1
  -9  -5  -9   27.70    3.80   1
   9   5  10  188.70   10.10   1
  -9  -5 -10  186.90    9.50   1
   9   5  11  304.10   14.90   1
  -9  -5 -11  295.60   14.40   1
   9   6 -10  407.30   28.10   1
  -9  -6  10  390.60   24.80   1
   9   6  -9   43.60    5.10   1
  -9  -6   9   44.60    6.30   1
   9   6  -8    5.50    2.90   1
  -9  -6   8    4.10    2.50   1
   9   6  -7  230.50   10.70   1
  -9  -6   7  228.10    9.50   1
   9   6  -6  548.20   27.80   1
  -9  -6   6  506.00   17.60   1
   9   6  -5   54.70    4.50   1
  -9  -6   5   45.80    3.60   1
   9   6  -4   26.80    3.30   1
  -9  -6   4   18.90    2.60   1
   9   6  -3  181.70    6.60   1
  -9  -6   3  189.70    6.20   1
   9   6  -2  153.30    7.10   1
  -9  -6   2  151.40    6.70   1
   9   6  -1   -0.30    2.10   1
  -9  -6   1    1.70    1.70   1
   9   6   0  140.00    6.60   1
  -9  -6   0  153.00    5.10   1
   9   6   1  304.10   11.30   1
  -9  -6  -1  298.10    8.80   1
   9   6   2  233.30    8.90   1
  -9  -6  -2  241.20    8.60   1
   9   6   3    9.90    3.40   1
  -9  -6  -3    6.30    2.40   1
   9   6   4   17.10    2.90   1
  -9  -6  -4   17.40    2.60   1
   9   6   5  710.90   22.10   1
  -9  -6  -5  711.50   21.60   1
   9   6   6  838.80   26.60   1
  -9  -6  -6  898.00   37.20   1
   9   6   7   17.70    3.30   1
  -9  -6  -7   13.80    2.80   1
   9   6   8  185.80    9.60   1
  -9  -6  -8  178.70    8.70   1
   9   6   9   49.90    5.40   1
  -9  -6  -9   63.50    4.80   1
   9   6  10  466.30   20.50   1
  -9  -6 -10  429.90   27.10   1
   9   6  11   17.20    6.00   1
   9   7 -10   11.80    4.00   1
  -9  -7  10   11.20    4.70   1
   9   7  -9   18.40    4.30   1
  -9  -7   9   18.00    4.80   1
   9   7  -8  471.30   21.20   1
  -9  -7   8  447.40   19.30   1
   9   7  -7   61.20    5.60   1
  -9  -7   7   67.20    4.80   1
   9   7  -6  620.30   21.50   1
  -9  -7   6  599.90   20.90   1
   9   7  -5    2.90    2.60   1
  -9  -7   5    1.90    2.20   1
   9   7  -4    2.40    2.40   1
  -9  -7   4   10.20    2.60   1
   9   7  -3   24.80    2.40   1
  -9  -7   3   28.80    2.40   1
   9   7  -2 2601.00   58.10   1
  -9  -7   2 2763.00   60.10   1
   9   7  -1   12.90    2.90   1
  -9  -7   1   18.10    2.50   1
   9   7   0  228.70    9.40   1
  -9  -7   0  236.20    7.50   1
   9   7   1   85.40    5.20   1
  -9  -7  -1   93.90    3.80   1
   9   7   2 1553.10   42.60   1
  -9  -7  -2 1566.80   43.00   1
   9   7   3   92.70    5.40   1
  -9  -7  -3   86.70    4.90   1
   9   7   4  189.00    8.40   1
  -9  -7  -4  206.30    8.40   1
   9   7   5    9.20    3.40   1
  -9  -7  -5    9.00    4.90   1
   9   7   6  386.50   13.70   1
  -9  -7  -6  406.70   19.80   1
   9   7   7  495.80   20.60   1
  -9  -7  -7  514.10   29.30   1
   9   7   8  162.80    9.00   1
  -9  -7  -8  182.20   14.00   1
   9   7   9   24.70    4.70   1
  -9  -7  -9   17.20    6.70   1
   9   7  10    2.80    3.60   1
  -9  -7 -10    1.50    5.00   1
   9   8  -9    3.30    4.20   1
  -9  -8   9    0.70    3.90   1
   9   8  -8    4.90    4.10   1
  -9  -8   8   10.70    4.20   1
   9   8  -7   12.70    4.80   1
  -9  -8   7   15.90    3.30   1
   9   8  -6  210.60   10.90   1
  -9  -8   6  209.10   10.40   1
   9   8  -5   14.10    3.30   1
  -9  -8   5   13.00    2.90   1
   9   8  -4   15.50    3.20   1
  -9  -8   4   16.40    3.00   1
   9   8  -3   40.80    4.20   1
  -9  -8   3   33.70    2.70   1
   9   8  -2   27.80    3.60   1
  -9  -8   2   26.90    2.50   1
   9   8  -1   58.10    4.50   1
  -9  -8   1   60.70    3.30   1
   9   8   0    9.30    2.90   1
  -9  -8   0    9.80    2.10   1
   9   8   1   14.20    3.20   1
  -9  -8  -1   18.40    2.80   1
   9   8   2   13.40    3.50   1
  -9  -8  -2   18.10    3.60   1
   9   8   3   98.80    5.90   1
  -9  -8  -3   96.60    5.50   1
   9   8   4    3.10    2.80   1
  -9  -8  -4   -1.40    2.50   1
   9   8   5   73.00    5.40   1
  -9  -8  -5   75.10    7.20   1
   9   8   6  206.20   10.30   1
  -9  -8  -6  195.80   14.50   1
   9   8   7   15.10    3.70   1
  -9  -8  -7   12.60    5.00   1
   9   8   8  177.00   10.20   1
  -9  -8  -8  179.90   13.80   1
   9   8   9   51.40    5.30   1
  -9  -8  -9   50.20    7.40   1
   9   9  -8  241.90   13.60   1
  -9  -9   8  273.90   18.50   1
   9   9  -7   61.10    6.10   1
  -9  -9   7   62.10    7.10   1
   9   9  -6  724.70   29.90   1
  -9  -9   6  745.10   39.50   1
   9   9  -5  159.60    9.20   1
  -9  -9   5  157.60    8.50   1
   9   9  -4   33.30    4.60   1
  -9  -9   4   28.30    3.40   1
   9   9  -3    9.60    2.40   1
  -9  -9   3    8.30    2.50   1
   9   9  -2 2087.90   47.50   1
  -9  -9   2 2181.10   50.00   1
   9   9  -1   22.60    4.00   1
  -9  -9   1   22.80    2.50   1
   9   9   0  305.60   12.80   1
  -9  -9   0  314.60   12.30   1
   9   9   1   11.50    3.50   1
  -9  -9  -1   12.10    2.80   1
   9   9   2 1299.70   40.20   1
  -9  -9  -2 1284.80   38.20   1
   9   9   3    2.20    3.00   1
  -9  -9  -3    2.30    2.50   1
   9   9   4 1104.70   41.20   1
  -9  -9  -4 1087.30   39.90   1
   9   9   5   43.50    5.20   1
  -9  -9  -5   43.50    7.80   1
   9   9   6  278.50   13.50   1
  -9  -9  -6  309.20   20.40   1
   9   9   7   25.50    4.30   1
  -9  -9  -7   23.00    6.30   1
   9   9   8  531.00   24.10   1
  -9  -9  -8  503.40   32.30   1
   9  10  -6  431.30   20.50   1
  -9 -10   6  442.60   28.30   1
   9  10  -5   69.80    6.80   1
  -9 -10   5   68.40    7.10   1
   9  10  -4   27.50    4.40   1
  -9 -10   4   36.30    5.10   1
   9  10  -3   10.30    3.10   1
  -9 -10   3    1.70    2.10   1
   9  10  -2  126.10    6.50   1
  -9 -10   2  137.10    6.10   1
   9  10  -1   21.20    4.00   1
  -9 -10   1    8.80    2.90   1
   9  10   0   12.60    3.60   1
  -9 -10   0    6.80    3.10   1
   9  10   1   10.90    3.60   1
  -9 -10  -1    0.80    3.30   1
   9  10   2   17.60    4.30   1
  -9 -10  -2   17.30    3.80   1
   9  10   3   40.90    6.80   1
  -9 -10  -3   46.80    4.70   1
   9  10   4    4.50    3.50   1
  -9 -10  -4    3.70    3.50   1
   9  10   5   26.90    4.30   1
  -9 -10  -5   31.50    6.60   1
   9  10   6   92.00    6.90   1
  -9 -10  -6   83.40    9.60   1
   9  10   7   39.80    5.30   1
  -9 -10  -7   39.60    7.80   1
   9  11  -4   23.30    5.90   1
  -9 -11   4   13.90    4.60   1
   9  11  -3    4.10    3.20   1
  -9 -11   3    6.10    3.60   1
   9  11  -2  423.00   15.80   1
  -9 -11   2  438.60   28.40   1
   9  11  -1   82.80    6.70   1
  -9 -11   1   77.80    6.30   1
   9  11   0  124.30    8.10   1
  -9 -11   0  126.70    7.80   1
   9  11   1    8.90    4.00   1
  -9 -11  -1   12.00    3.20   1
   9  11   2  356.00   17.30   1
  -9 -11  -2  349.10   16.40   1
   9  11   3  123.60    8.60   1
  -9 -11  -3  107.00    7.20   1
   9  11   4  634.70   26.70   1
  -9 -11  -4  630.10   25.80   1
   9  11   5   20.00    6.00   1
  -9 -11  -5   19.70    8.80   1
  10  -4  -4  131.80   11.90   1
 -10   4   4  147.20   12.80   1
  10  -4  -3  284.30   20.20   1
 -10   4   3  251.70   17.60   1
  10  -4  -2   34.60    7.90   1
 -10   4   2   28.00    6.50   1
  10  -4  -1   26.50    5.80   1
 -10   4   1   30.20    5.40   1
  10  -4   0   86.00    8.50   1
 -10   4   0   87.50    5.90   1
  10  -4   1  578.50   34.10   1
 -10   4  -1  647.40   25.60   1
  10  -4   2   14.70    7.10   1
 -10   4  -2   17.70    3.60   1
  10  -4   3   29.00    6.30   1
 -10   4  -3   30.10    5.30   1
  10  -4   4  187.80   14.70   1
 -10   4  -4  154.20   12.50   1
  10  -3  -6   10.30    4.90   1
 -10   3   6   14.80    6.30   1
  10  -3  -5  176.90   13.80   1
 -10   3   5  175.80   13.70   1
  10  -3  -4  118.70   10.70   1
 -10   3   4  112.70    9.90   1
  10  -3  -3   48.90    6.50   1
 -10   3   3   44.10    4.30   1
  10  -3  -2   67.60    8.40   1
 -10   3   2   88.60    6.10   1
  10  -3  -1   12.20    6.00   1
 -10   3   1   13.50    2.90   1
  10  -3   0   15.00    5.90   1
 -10   3   0   13.50    3.80   1
  10  -3   1  359.40   22.90   1
 -10   3  -1  401.30   17.10   1
  10  -3   2  143.30   11.00   1
 -10   3  -2  167.80    8.50   1
  10  -3   3  536.30   31.50   1
 -10   3  -3  525.80   21.50   1
  10  -3   4  151.40   12.30   1
 -10   3  -4  167.70    8.90   1
  10  -3   5  179.50   14.70   1
 -10   3  -5  185.20   13.40   1
  10  -3   6    5.20    3.10   1
 -10   3  -6   -3.30    3.70   1
  10  -2  -7  395.50   18.40   1
 -10   2   7  388.00   25.30   1
  10  -2  -6   99.00    9.50   1
 -10   2   6  103.70    9.50   1
  10  -2  -5   19.50    5.10   1
 -10   2   5   30.90    5.40   1
  10  -2  -4  844.70   43.00   1
 -10   2   4  772.20   28.90   1
  10  -2  -3  731.90   38.90   1
 -10   2   3  726.30   28.00   1
  10  -2  -2   -0.80    3.70   1
 -10   2   2    0.10    3.50   1
  10  -2  -1    6.60    4.20   1
 -10   2   1    5.10    2.60   1
  10  -2   0  601.80   32.80   1
 -10   2   0  629.00   24.00   1
  10  -2   1  671.70   36.40   1
 -10   2  -1  713.40   25.20   1
  10  -2   2    2.90    3.80   1
 -10   2  -2    4.90    2.40   1
  10  -2   3    3.30    5.50   1
 -10   2  -3   10.20    2.60   1
  10  -2   4  163.00    8.60   1
 -10   2  -4  167.60    6.90   1
  10  -2   5  442.40   19.30   1
 -10   2  -5  465.70   16.30   1
  10  -2   6   95.60    6.70   1
 -10   2  -6   90.00    6.00   1
  10  -2   7  172.20    9.50   1
 -10   2  -7  174.80   14.30   1
  10  -1  -8   55.60    5.30   1
  10  -1  -7  213.90   11.00   1
  10  -1  -6  464.80   26.70   1
 -10   1   6  459.70   26.30   1
  10  -1  -5  208.40   13.90   1
 -10   1   5  200.60   10.10   1
  10  -1  -4   30.20    6.00   1
 -10   1   4   30.70    3.80   1
  10  -1  -3    3.00    3.90   1
 -10   1   3    0.20    2.70   1
  10  -1  -2  119.70    9.00   1
 -10   1   2  114.80    6.20   1
  10  -1  -1   37.70    5.20   1
 -10   1   1   34.20    3.40   1
  10  -1   0   10.60    4.30   1
 -10   1   0    2.50    2.50   1
  10  -1   1  151.60   10.20   1
 -10   1  -1  164.00    7.40   1
  10  -1   2   90.80    7.90   1
 -10   1  -2  108.20    5.80   1
  10  -1   3   76.50    4.60   1
 -10   1  -3   86.50    3.90   1
  10  -1   4   12.80    2.80   1
 -10   1  -4   13.00    2.20   1
  10  -1   5  197.50    9.70   1
 -10   1  -5  214.70   10.10   1
  10  -1   6   87.90    5.90   1
 -10   1  -6   85.60    5.70   1
  10  -1   7  500.20   20.40   1
 -10   1  -7  533.30   21.00   1
  10  -1   8  357.70   16.10   1
 -10   1  -8  343.10   15.50   1
  10   0  -8   61.30    4.50   1
  10   0  -7  611.80   20.80   1
  10   0  -6   85.30    4.60   1
 -10   0   6  104.80    9.70   1
  10   0  -5   48.10    4.00   1
 -10   0   5   54.60    7.40   1
  10   0  -4 1001.70   31.70   1
 -10   0   4  990.00   30.80   1
  10   0  -3  282.70   11.30   1
 -10   0   3  292.20   10.70   1
  10   0  -2    7.80    2.40   1
 -10   0   2   13.40    2.60   1
  10   0  -1  394.60   13.50   1
 -10   0   1  410.60   14.10   1
  10   0   0 1003.50   30.60   1
 -10   0   0 1079.20   30.90   1
  10   0   1  137.10    6.60   1
 -10   0  -1  142.90    6.60   1
  10   0   2  104.10    5.70   1
 -10   0  -2  112.00    5.50   1
  10   0   3  473.20   12.30   1
 -10   0  -3  488.80   12.80   1
  10   0   4  234.40    7.60   1
 -10   0  -4  261.60    7.70   1
  10   0   5   81.90    4.40   1
 -10   0  -5   86.50    5.50   1
  10   0   6  118.30    5.60   1
 -10   0  -6  122.40    6.90   1
  10   0   7  169.80    8.80   1
 -10   0  -7  166.00    8.70   1
  10   0   8   30.20    3.80   1
 -10   0  -8   33.60    4.00   1
  10   0   9    3.20    3.40   1
 -10   0  -9    7.30    3.70   1
  10   1  -9    3.00    4.70   1
  10   1  -8   89.00    6.50   1
  10   1  -7   53.70    4.50   1
 -10  -1   7   66.60    7.40   1
  10   1  -6   17.20    2.40   1
 -10  -1   6   12.00    4.50   1
  10   1  -5  161.50    7.50   1
 -10  -1   5  183.50   12.70   1
  10   1  -4   12.90    3.10   1
 -10  -1   4   10.50    4.30   1
  10   1  -3   11.10    2.70   1
 -10  -1   3    5.40    2.30   1
  10   1  -2  175.70    7.70   1
 -10  -1   2  200.90    7.90   1
  10   1  -1  276.90   10.50   1
 -10  -1   1  286.70   10.60   1
  10   1   0   18.20    2.80   1
 -10  -1   0   23.60    2.60   1
  10   1   1  175.30    7.50   1
 -10  -1  -1  180.30    7.40   1
  10   1   2   46.40    2.90   1
 -10  -1  -2   50.20    3.00   1
  10   1   3  233.40    7.90   1
 -10  -1  -3  244.70    7.50   1
  10   1   4   24.20    2.40   1
 -10  -1  -4   24.00    2.80   1
  10   1   5  317.70   10.30   1
 -10  -1  -5  316.30   12.20   1
  10   1   6   13.80    2.40   1
 -10  -1  -6   14.80    3.00   1
  10   1   7    9.20    2.30   1
 -10  -1  -7   10.30    2.80   1
  10   1   8  647.80   19.90   1
 -10  -1  -8  650.60   25.50   1
  10   1   9   59.90    4.40   1
 -10  -1  -9   59.90    5.00   1
  10   2  -9  524.60   31.10   1
  10   2  -8   11.30    4.00   1
  10   2  -7  817.60   31.80   1
 -10  -2   7  800.50   45.70   1
  10   2  -6    2.60    2.40   1
 -10  -2   6    9.10    4.00   1
  10   2  -5    5.50    4.10   1
 -10  -2   5    0.60    3.60   1
  10   2  -4  219.90   14.10   1
 -10  -2   4  223.10   13.40   1
  10   2  -3  695.00   31.60   1
 -10  -2   3  706.50   31.00   1
  10   2  -2   90.90    7.90   1
 -10  -2   2  101.80    7.70   1
  10   2  -1  303.70   16.50   1
 -10  -2   1  306.40   16.40   1
  10   2   0  521.50   24.30   1
 -10  -2   0  513.50   16.70   1
  10   2   1   44.40    3.20   1
 -10  -2  -1   45.70    2.60   1
  10   2   2    4.70    2.30   1
 -10  -2  -2    5.90    1.70   1
  10   2   3  642.70   19.90   1
 -10  -2  -3  650.50   20.50   1
  10   2   4  192.20    6.60   1
 -10  -2  -4  194.90    8.10   1
  10   2   5  314.50    9.10   1
 -10  -2  -5  307.30   11.10   1
  10   2   6  106.80    4.90   1
 -10  -2  -6  111.20    6.10   1
  10   2   7  249.20    9.40   1
 -10  -2  -7  249.60   11.50   1
  10   2   8    2.90    2.30   1
 -10  -2  -8    3.70    3.10   1
  10   2   9  325.90   15.00   1
 -10  -2  -9  306.30   14.50   1
  10   3  -9  190.50   15.10   1
 -10  -3   9  173.70   13.40   1
  10   3  -8  223.00   16.20   1
 -10  -3   8  170.20    9.50   1
  10   3  -7   39.00    8.00   1
 -10  -3   7   23.20    4.90   1
  10   3  -6   12.50    5.20   1
 -10  -3   6   12.60    5.50   1
  10   3  -5  846.90   36.00   1
 -10  -3   5  772.20   31.50   1
  10   3  -4    6.40    4.00   1
 -10  -3   4    2.40    5.10   1
  10   3  -3   36.70    5.30   1
 -10  -3   3   30.90    4.40   1
  10   3  -2   32.30    5.20   1
 -10  -3   2   21.70    5.20   1
  10   3  -1  650.80   27.90   1
 -10  -3   1  681.50   27.90   1
  10   3   0   60.20    6.60   1
 -10  -3   0   52.20    5.50   1
  10   3   1   19.30    2.40   1
 -10  -3  -1   22.30    2.40   1
  10   3   2   -1.60    2.20   1
 -10  -3  -2    1.30    2.50   1
  10   3   3  601.50   19.10   1
 -10  -3  -3  592.40   17.50   1
  10   3   4   72.50    4.70   1
 -10  -3  -4   75.90    4.50   1
  10   3   5  474.30   16.80   1
 -10  -3  -5  483.20   15.80   1
  10   3   6   25.20    3.60   1
 -10  -3  -6    8.10    2.90   1
  10   3   7   47.60    3.80   1
 -10  -3  -7   63.90    5.30   1
  10   3   8  327.30   12.10   1
 -10  -3  -8  310.10   13.80   1
  10   3   9  308.80   12.00   1
 -10  -3  -9  331.60   15.40   1
  10   3  10   11.00    3.50   1
 -10  -3 -10    8.10    3.40   1
  10   4  -9  562.40   35.80   1
 -10  -4   9  558.20   33.20   1
  10   4  -8  127.00   12.70   1
 -10  -4   8  106.50    6.80   1
  10   4  -7  209.30   15.70   1
 -10  -4   7  218.00   10.50   1
  10   4  -6   49.70    7.00   1
 -10  -4   6   60.80    4.60   1
  10   4  -5  186.90   12.90   1
 -10  -4   5  181.50    8.00   1
  10   4  -4  159.30   11.50   1
 -10  -4   4  158.50    7.40   1
  10   4  -3  275.90   16.00   1
 -10  -4   3  271.70   15.30   1
  10   4  -2    4.60    4.20   1
 -10  -4   2   -2.30    3.30   1
  10   4  -1   39.40    5.70   1
 -10  -4   1   42.20    5.10   1
  10   4   0   34.60    3.10   1
 -10  -4   0   41.30    3.30   1
  10   4   1   85.80    5.00   1
 -10  -4  -1   90.60    5.00   1
  10   4   2   61.10    4.10   1
 -10  -4  -2   67.50    4.20   1
  10   4   3  516.90   17.90   1
 -10  -4  -3  556.60   17.40   1
  10   4   4  199.40    8.80   1
 -10  -4  -4  203.00    8.30   1
  10   4   5  757.30   24.00   1
 -10  -4  -5  785.60   23.10   1
  10   4   6   39.00    4.40   1
 -10  -4  -6   45.90    4.20   1
  10   4   7  160.50    8.40   1
 -10  -4  -7  142.80    7.60   1
  10   4   8   14.70    2.90   1
 -10  -4  -8   24.40    4.10   1
  10   4   9 1143.30   34.30   1
 -10  -4  -9 1081.90   40.20   1
  10   4  10    0.50    3.40   1
 -10  -4 -10    7.90    4.60   1
  10   5  -9  490.80   32.70   1
 -10  -5   9  544.10   29.90   1
  10   5  -8   -3.10    5.20   1
 -10  -5   8    3.90    3.30   1
  10   5  -7   34.00    6.50   1
 -10  -5   7   19.30    3.60   1
  10   5  -6   74.30    8.80   1
 -10  -5   6   61.00    4.60   1
  10   5  -5  848.70   39.00   1
 -10  -5   5  839.90   26.70   1
  10   5  -4   13.10    5.00   1
 -10  -5   4   17.90    3.10   1
  10   5  -3 1127.60   47.70   1
 -10  -5   3 1201.40   35.70   1
  10   5  -2  308.00   17.60   1
 -10  -5   2  334.40   12.80   1
  10   5  -1  550.10   26.60   1
 -10  -5   1  562.90   25.80   1
  10   5   0  145.50    7.30   1
 -10  -5   0  142.30    6.80   1
  10   5   1 1155.20   34.90   1
 -10  -5  -1 1216.80   34.20   1
  10   5   2   80.40    5.20   1
 -10  -5  -2   80.40    4.80   1
  10   5   3  518.40   17.90   1
 -10  -5  -3  499.40   16.90   1
  10   5   4  177.40    8.20   1
 -10  -5  -4  185.30    7.80   1
  10   5   5  847.50   27.60   1
 -10  -5  -5  846.20   25.60   1
  10   5   6   44.70    4.60   1
 -10  -5  -6   37.50    3.80   1
  10   5   7   84.40    6.30   1
 -10  -5  -7   88.10    6.00   1
  10   5   8  115.60    7.60   1
 -10  -5  -8  131.70    7.70   1
  10   5   9  146.70    9.40   1
 -10  -5  -9  149.00    9.50   1
  10   6  -9  155.30   14.70   1
 -10  -6   9  147.00   12.30   1
  10   6  -8   -4.40    7.90   1
 -10  -6   8    2.80    3.20   1
  10   6  -7   12.50    7.80   1
 -10  -6   7   30.70    3.80   1
  10   6  -6    2.50    5.20   1
 -10  -6   6    1.10    2.80   1
  10   6  -5  204.90   15.90   1
 -10  -6   5  198.20    9.90   1
  10   6  -4  312.70   17.80   1
 -10  -6   4  306.30   11.80   1
  10   6  -3   79.00    8.30   1
 -10  -6   3   81.60    5.00   1
  10   6  -2  104.70    9.60   1
 -10  -6   2  118.20    6.00   1
  10   6  -1   32.10    5.70   1
 -10  -6   1   36.70    3.40   1
  10   6   0  281.70   11.60   1
 -10  -6   0  290.20   10.50   1
  10   6   1    8.90    2.50   1
 -10  -6  -1   14.20    2.90   1
  10   6   2  137.40    6.80   1
 -10  -6  -2  142.20    6.50   1
  10   6   3   94.20    6.00   1
 -10  -6  -3  101.10    5.80   1
  10   6   4   10.00    3.00   1
 -10  -6  -4    9.10    2.60   1
  10   6   5   58.60    4.90   1
 -10  -6  -5   47.50    4.40   1
  10   6   6    4.80    3.30   1
 -10  -6  -6    6.20    3.30   1
  10   6   7   87.70    6.60   1
 -10  -6  -7   81.20    5.60   1
  10   6   8   66.80    6.30   1
 -10  -6  -8   71.00    5.70   1
  10   6   9  684.90   28.90   1
 -10  -6  -9  626.50   26.00   1
  10   7  -8  290.60   21.50   1
 -10  -7   8  280.10   13.60   1
  10   7  -7    9.20    5.90   1
 -10  -7   7    3.80    2.80   1
  10   7  -6    5.80    7.60   1
 -10  -7   6   21.00    3.30   1
  10   7  -5 1375.20   70.30   1
 -10  -7   5 1429.20   49.30   1
  10   7  -4   24.00    6.10   1
 -10  -7   4   22.20    3.40   1
  10   7  -3  637.80   32.10   1
 -10  -7   3  669.80   23.00   1
  10   7  -2   52.60    8.80   1
 -10  -7   2   74.10    4.60   1
  10   7  -1  563.70   20.50   1
 -10  -7   1  602.70   16.10   1
  10   7   0   36.80    4.30   1
 -10  -7   0   37.40    3.90   1
  10   7   1 1205.10   37.50   1
 -10  -7  -1 1237.80   37.90   1
  10   7   2   76.50    5.50   1
 -10  -7  -2   72.20    4.80   1
  10   7   3    3.50    3.00   1
 -10  -7  -3    0.80    2.50   1
  10   7   4  147.20    7.60   1
 -10  -7  -4  151.90    7.60   1
  10   7   5 1065.70   40.30   1
 -10  -7  -5 1132.90   41.10   1
  10   7   6    2.10    3.10   1
 -10  -7  -6   -0.80    2.80   1
  10   7   7  101.20    7.30   1
 -10  -7  -7   94.00    6.50   1
  10   7   8   19.40    4.50   1
 -10  -7  -8   21.00    5.60   1
  10   8  -7  143.50   14.40   1
 -10  -8   7  157.00    9.30   1
  10   8  -6   55.40   10.10   1
 -10  -8   6   57.50    4.80   1
  10   8  -5   30.30    7.20   1
 -10  -8   5   27.40    3.40   1
 -10  -8   4  140.50    7.70   1
  10   8  -3  111.40   12.30   1
 -10  -8   3  130.30    7.30   1
  10   8  -2   51.00    7.60   1
 -10  -8   2   44.00    4.00   1
  10   8  -1   46.60    4.90   1
 -10  -8   1   60.30    5.10   1
  10   8   0  119.90    7.20   1
 -10  -8   0  104.90    6.40   1
  10   8   1    4.00    2.90   1
 -10  -8  -1    2.50    2.80   1
  10   8   2   16.40    3.40   1
 -10  -8  -2   23.10    3.40   1
  10   8   3   23.80    3.90   1
 -10  -8  -3   18.50    3.40   1
  10   8   4  134.10    8.40   1
 -10  -8  -4  139.30    7.80   1
  10   8   5    3.30    3.80   1
 -10  -8  -5    4.30    3.20   1
  10   8   6   25.00    4.60   1
 -10  -8  -6   14.20    3.70   1
  10   8   7  196.00   11.20   1
 -10  -8  -7  218.10   11.60   1
  10   8   8    7.00    3.90   1
 -10  -8  -8   10.10    5.40   1
  10   9  -6  143.60   14.10   1
 -10  -9   6  121.90   10.30   1
  10   9  -5  504.90   32.70   1
 -10  -9   5  501.70   31.30   1
  10   9  -4  426.60   27.40   1
 -10  -9   4  454.00   18.40   1
  10   9  -3  218.60   16.80   1
 -10  -9   3  207.90   10.40   1
  10   9  -2   26.40    6.40   1
 -10  -9   2   32.10    6.10   1
  10   9  -1  166.00    9.70   1
 -10  -9   1  185.20   10.30   1
  10   9   0   13.40    4.80   1
 -10  -9   0   15.00    3.50   1
  10   9   1  699.20   27.50   1
 -10  -9  -1  705.10   26.70   1
  10   9   2   59.00    5.80   1
 -10  -9  -2   49.90    4.80   1
  10   9   3   70.80    6.10   1
 -10  -9  -3   69.80    5.40   1
  10   9   4   99.00    7.20   1
 -10  -9  -4  119.10    7.30   1
  10   9   5  838.80   33.60   1
 -10  -9  -5  862.60   33.60   1
  10   9   6   61.20    6.20   1
 -10  -9  -6   63.50    6.20   1
  10  10  -4   21.40    6.90   1
 -10 -10   4   16.30    4.50   1
  10  10  -3  199.30   16.20   1
 -10 -10   3  186.10   14.20   1
  10  10  -2   57.00    8.50   1
 -10 -10   2   52.80    6.90   1
  10  10  -1  327.70   16.70   1
 -10 -10   1  348.00   16.50   1
  10  10   0    6.70    4.90   1
 -10 -10   0   15.20    4.40   1
  10  10   1  167.40   10.60   1
 -10 -10  -1  169.70   13.90   1
  10  10   2    5.50    4.30   1
 -10 -10  -2    2.90    3.50   1
  10  10   3  308.30   16.10   1
 -10 -10  -3  326.10   15.40   1
  10  10   4  102.30    8.10   1
 -10 -10  -4  116.50    7.90   1
  11  -2  -3  341.80   23.00   1
 -11   2   3  354.80   16.40   1
  11  -2  -2    2.70    4.40   1
 -11   2   2    4.90    3.20   1
  11  -2  -1  339.40   22.80   1
 -11   2   1  350.80   15.60   1
  11  -2   0  156.60   12.30   1
 -11   2   0  155.30    8.60   1
  11  -2   1   75.20    8.50   1
 -11   2  -1   68.80    5.20   1
  11  -2   2   15.90    5.20   1
 -11   2  -2   16.50    3.20   1
  11  -2   3  158.60   13.10   1
 -11   2  -3  159.10   13.20   1
  11  -1  -5    5.50    5.90   1
 -11   1   5    6.50    3.10   1
  11  -1  -4  375.00   24.50   1
 -11   1   4  395.90   18.00   1
  11  -1  -3  195.90   14.60   1
 -11   1   3  209.70   10.60   1
  11  -1  -2  204.00   14.70   1
 -11   1   2  203.40   10.30   1
  11  -1  -1   48.00    6.20   1
 -11   1   1   36.80    3.90   1
  11  -1   0   58.00    6.80   1
 -11   1   0   63.60    5.10   1
  11  -1   1    6.00    4.20   1
 -11   1  -1    6.40    3.70   1
  11  -1   2  462.50   28.20   1
 -11   1  -2  510.10   20.30   1
  11  -1   3    3.30    4.50   1
 -11   1  -3    1.60    3.90   1
  11  -1   4   -3.20    4.20   1
 -11   1  -4    0.60    3.80   1
  11  -1   5  253.70   18.20   1
 -11   1  -5  228.50   16.30   1
  11   0  -6  296.20   20.40   1
 -11   0   6  329.80   23.30   1
  11   0  -5    8.80    4.50   1
 -11   0   5    5.20    5.70   1
  11   0  -4  219.30   15.20   1
 -11   0   4  231.50   11.50   1
  11   0  -3  252.30   16.30   1
 -11   0   3  237.60   12.00   1
  11   0  -2   13.30    5.80   1
 -11   0   2   11.40    2.80   1
  11   0  -1  117.70   10.30   1
 -11   0   1  123.10    7.30   1
  11   0   0    8.30    5.50   1
 -11   0   0   12.00    3.20   1
 -11   0  -1   31.40    4.00   1
  11   0   2  382.70   23.90   1
 -11   0  -2  450.70   26.40   1
  11   0   3  133.30   11.30   1
 -11   0  -3  128.40   11.20   1
  11   0   4    2.40    4.40   1
 -11   0  -4    4.20    4.40   1
  11   0   5   36.70    5.90   1
 -11   0  -5   39.80    6.30   1
  11   0   6  648.40   28.70   1
 -11   0  -6  682.60   27.90   1
  11   1  -7    5.90    3.50   1
  11   1  -6  291.90   14.10   1
 -11  -1   6  299.40   21.80   1
  11   1  -5   29.70    3.80   1
 -11  -1   5   41.80    6.40   1
  11   1  -4  347.30   15.50   1
 -11  -1   4  293.00   20.40   1
  11   1  -3   23.10    3.80   1
 -11  -1   3   26.40    6.40   1
  11   1  -2  474.10   20.00   1
 -11  -1   2  508.10   20.60   1
  11   1  -1   17.50    3.00   1
 -11  -1   1   20.40    3.00   1
  11   1   0  262.70   11.70   1
 -11  -1   0  247.50   11.40   1
  11   1   1   42.70    4.10   1
 -11  -1  -1   55.50    7.50   1
  11   1   2  804.40   28.60   1
 -11  -1  -2  796.70   43.30   1
  11   1   3    0.30    2.60   1
 -11  -1  -3    8.50    4.20   1
  11   1   4   11.10    3.20   1
 -11  -1  -4    9.60    4.30   1
  11   1   5   98.00    5.30   1
 -11  -1  -5  108.80    9.40   1
  11   1   6  367.90   16.80   1
 -11  -1  -6  401.50   17.80   1
  11   1   7    0.40    3.30   1
 -11  -1  -7    2.90    3.00   1
  11   2  -7  121.30    7.80   1
 -11  -2   7  129.20   12.20   1
  11   2  -6  389.40   17.80   1
 -11  -2   6  454.80   26.20   1
  11   2  -5  168.10    9.30   1
 -11  -2   5  166.10   14.10   1
  11   2  -4  152.70    8.50   1
  11   2  -3   45.50    5.00   1
 -11  -2   3   41.50    6.50   1
  11   2  -2    1.50    3.00   1
 -11  -2   2    7.20    4.10   1
  11   2  -1    5.80    3.20   1
 -11  -2   1   15.80    4.70   1
  11   2   0   84.00    5.60   1
 -11  -2   0   79.90    8.10   1
  11   2   1   23.70    3.80   1
 -11  -2  -1   19.90    4.80   1
  11   2   2  634.40   24.50   1
 -11  -2  -2  622.10   34.50   1
  11   2   3   41.70    4.50   1
 -11  -2  -3   39.40    5.70   1
  11   2   4    3.50    2.20   1
 -11  -2  -4   -0.20    2.70   1
  11   2   5    2.50    2.40   1
 -11  -2  -5    8.30    3.30   1
  11   2   6  841.60   27.30   1
 -11  -2  -6  846.20   31.90   1
  11   2   7    3.60    2.30   1
 -11  -2  -7    4.80    2.90   1
  11   3  -7  120.40    8.50   1
 -11  -3   7  134.00   12.60   1
  11   3  -6  320.70   22.10   1
 -11  -3   6  306.70   21.30   1
  11   3  -5  137.90   12.40   1
 -11  -3   5  164.90   12.70   1
  11   3  -4   65.10    8.00   1
 -11  -3   4   49.10    7.60   1
  11   3  -3  257.40   17.40   1
 -11  -3   3  249.40   17.20   1
  11   3  -2  817.50   43.20   1
 -11  -3   2  750.60   41.90   1
  11   3  -1  105.50   10.00   1
 -11  -3   1  121.00    9.60   1
  11   3   0    0.90    4.00   1
 -11  -3   0   10.20    4.30   1
  11   3   1  402.30   22.40   1
 -11  -3  -1  418.50   21.40   1
  11   3   2 1107.80   59.20   1
 -11  -3  -2 1067.40   55.50   1
  11   3   3    5.10    5.70   1
 -11  -3  -3    4.40    4.00   1
  11   3   4   14.20    3.00   1
 -11  -3  -4   19.30    3.10   1
  11   3   5  105.70    5.40   1
 -11  -3  -5   98.60    6.40   1
  11   3   6  659.90   20.40   1
 -11  -3  -6  634.00   25.70   1
  11   3   7   12.30    3.30   1
 -11  -3  -7    6.50    3.10   1
  11   4  -7   64.60    9.30   1
 -11  -4   7   39.60    8.00   1
  11   4  -6  295.60   20.90   1
 -11  -4   6  290.80   19.10   1
  11   4  -5  329.00   22.80   1
 -11  -4   5  304.90   19.50   1
  11   4  -4   19.00    7.60   1
 -11  -4   4   18.60    6.30   1
  11   4  -3   64.00    8.30   1
 -11  -4   3   40.20    6.90   1
  11   4  -2   75.20    8.50   1
 -11  -4   2   60.40    6.90   1
  11   4  -1  502.20   29.70   1
 -11  -4   1  566.00   31.10   1
  11   4   0  108.10    9.40   1
 -11  -4   0  115.40    9.30   1
  11   4   1   32.70    5.80   1
 -11  -4  -1   16.60    4.50   1
  11   4   2  196.70   14.60   1
 -11  -4  -2  207.00   14.70   1
  11   4   3  129.00    7.80   1
 -11  -4  -3  132.30    7.40   1
  11   4   4   51.30    4.70   1
 -11  -4  -4   52.00    4.60   1
  11   4   5    5.70    2.80   1
 -11  -4  -5    5.40    2.80   1
  11   4   6  553.50   22.90   1
 -11  -4  -6  549.80   23.00   1
  11   4   7   38.80    4.10   1
 -11  -4  -7   50.20    5.20   1
  11   5  -7  299.00   21.20   1
 -11  -5   7  279.80   13.50   1
  11   5  -6  637.00   36.90   1
 -11  -5   6  595.30   25.90   1
  11   5  -5   67.70    8.60   1
 -11  -5   5   68.20    8.40   1
  11   5  -4  109.40   11.60   1
 -11  -5   4   94.80   10.00   1
  11   5  -3  157.70   13.10   1
 -11  -5   3  148.90   12.40   1
  11   5  -2  813.50   43.90   1
 -11  -5   2  833.50   44.80   1
  11   5  -1   84.50    8.80   1
 -11  -5   1   67.10    7.30   1
  11   5   0   50.10    7.40   1
 -11  -5   0   47.00    6.10   1
  11   5   1  243.80   17.70   1
 -11  -5  -1  259.00   17.70   1
  11   5   2  403.40   26.00   1
 -11  -5  -2  401.80   24.00   1
  11   5   3    2.80    3.20   1
 -11  -5  -3   -0.50    2.70   1
  11   5   4  464.10   20.20   1
 -11  -5  -4  465.70   19.60   1
  11   5   5  107.50    7.20   1
 -11  -5  -5  120.50    7.20   1
  11   5   6  127.90    8.40   1
 -11  -5  -6  120.90    7.70   1
  11   5   7    8.90    4.10   1
 -11  -5  -7    8.20    3.30   1
  11   6  -6   64.50    9.00   1
 -11  -6   6   51.10    4.80   1
  11   6  -5  126.60   11.30   1
 -11  -6   5   95.70    6.90   1
  11   6  -4  139.40   11.90   1
 -11  -6   4  143.20    8.20   1
  11   6  -3   95.80   10.00   1
 -11  -6   3  100.50    6.50   1
  11   6  -2  194.30   14.10   1
 -11  -6   2  178.20   14.40   1
  11   6  -1  214.80   16.90   1
 -11  -6   1  219.00   15.90   1
  11   6   0  147.20   12.90   1
 -11  -6   0  168.10   12.60   1
  11   6   1   60.80    9.00   1
 -11  -6  -1   33.40    5.30   1
  11   6   2   16.20    3.50   1
 -11  -6  -2   16.40    3.10   1
  11   6   3  136.40    8.30   1
 -11  -6  -3  128.40    7.80   1
  11   6   4  120.00    7.70   1
 -11  -6  -4  127.10    7.90   1
  11   6   5   11.80    3.40   1
 -11  -6  -5   17.80    3.80   1
  11   6   6  143.10    9.00   1
 -11  -6  -6  138.40    8.70   1
  11   6   7   11.00    3.90   1
 -11  -6  -7   -1.10    3.00   1
  11   7  -6   91.50   12.10   1
 -11  -7   6   67.50    5.70   1
  11   7  -5  208.10   16.70   1
 -11  -7   5  200.80   10.60   1
  11   7  -4  319.40   22.10   1
 -11  -7   4  320.50   14.50   1
  11   7  -3    7.30    6.10   1
 -11  -7   3   10.40    4.80   1
  11   7  -2  415.30   26.90   1
 -11  -7   2  454.70   19.00   1
  11   7  -1   -1.00    5.40   1
 -11  -7   1  -11.10    5.50   1
  11   7   0   31.70    6.90   1
 -11  -7   0   37.20    6.00   1
  11   7   1   68.70    9.10   1
 -11  -7  -1   93.80    9.40   1
  11   7   2  194.40   11.60   1
 -11  -7  -2  222.90   12.00   1
  11   7   3   69.10    6.20   1
 -11  -7  -3   63.60    5.40   1
[truncated: 9,176 more chars]
