# Supplementary material for: KInAs2O7, a new diarsenate with the TlInAs2O7 structure type
Source: Acta Crystallogr E Crystallogr Commun. 2017 Aug 4;73(Pt 9):1294–7. doi: 10.1107/S2056989017011318 (PMC5588564; doi:10.1107/S2056989017011318)
Supplement: Supplementary file 2 [file e-73-01294-Isup2.hkl]

data_I                                                                          
_shelx_title ' rbinas in P-1 = RbInAs2O7 (hydrothermal)'                        
_shelx_refln_list_code          4                                               
_shelx_F_calc_maximum      339.27                                               
_exptl_crystal_F_000       760.00                                               
_reflns_d_resolution_high  0.6204                                               
                                                                                
loop_                                                                           
 _space_group_symop_operation_xyz                                               
 'x, y, z'                                                                      
 '-x, -y, -z'                                                                   
                                                                                
_cell_length_a     7.7120                                                       
_cell_length_b     8.5540                                                       
_cell_length_c    10.4610                                                       
_cell_angle_alpha  88.580                                                       
_cell_angle_beta   89.820                                                       
_cell_angle_gamma  73.970                                                       
                                                                                
_shelx_F_squared_multiplier     1.000                                           
                                                                                
loop_                                                                           
 _refln_index_h                                                                 
 _refln_index_k                                                                 
 _refln_index_l                                                                 
 _refln_F_squared_calc                                                          
 _refln_F_squared_meas                                                          
 _refln_F_squared_sigma                                                         
 _refln_observed_status                                                         
   1   0   0         75.38        108.18         1.73 o                         
   2   0   0      12260.86      12119.80       111.46 o                         
   3   0   0      37582.62      37411.79       352.81 o                         
   4   0   0       1481.82       1422.25        31.87 o                         
   5   0   0       4184.52       4415.50        81.07 o                         
   6   0   0       1772.84       1809.23        27.63 o                         
   7   0   0        612.60        632.60        13.83 o                         
   8   0   0        595.31        605.32        16.79 o                         
   9   0   0       9097.92       9083.58       141.91 o                         
  10   0   0       8626.31       8594.88       312.10 o                         
  11   0   0        104.17         87.96        22.47 o                         
 -11   1   0        456.10        501.65        33.17 o                         
 -10   1   0         22.30         44.51        32.90 o                         
  -9   1   0       1724.59       1745.08        45.21 o                         
  -8   1   0         82.27         96.94        12.59 o                         
  -7   1   0         17.68         24.27         4.28 o                         
  -6   1   0       3010.97       2912.60        39.65 o                         
  -5   1   0        475.72        530.50         9.78 o                         
  -4   1   0          9.93         30.87         2.54 o                         
  -3   1   0       1996.23       2071.48        24.19 o                         
  -2   1   0       2098.54       2094.80        22.61 o                         
  -1   1   0         35.02         53.34         1.35 o                         
   0   1   0         10.45         56.84         1.95 o                         
   1   1   0          0.04         20.44         1.35 o                         
   2   1   0        475.49        520.68         5.77 o                         
   3   1   0          0.86         17.91         1.15 o                         
   4   1   0       2494.71       2593.37        25.45 o                         
   5   1   0       3208.76       3310.77        53.36 o                         
   6   1   0        215.63        241.32        13.01 o                         
   7   1   0       1907.73       2012.01        31.35 o                         
   8   1   0       4447.69       4381.05        78.61 o                         
   9   1   0          1.54         11.23        10.97 o                         
  10   1   0        173.68        174.26        21.94 o                         
  11   1   0       2112.54       2079.98        66.57 o                         
  12   1   0        171.74        134.23        31.22 o                         
 -11   2   0       1346.76       1267.88        57.38 o                         
 -10   2   0       5106.54       5078.14       158.70 o                         
  -9   2   0       3729.79       3778.75       282.15 o                         
  -8   2   0        770.72        741.12        53.70 o                         
  -7   2   0       1426.17       1453.38        27.66 o                         
  -6   2   0      11690.25      11961.21       134.05 o                         
  -5   2   0      16549.83      16910.36       184.71 o                         
  -4   2   0       5623.10       5597.41       106.71 o                         
  -3   2   0        523.79        528.58         7.82 o                         
  -2   2   0      11363.66      10616.78        99.89 o                         
  -1   2   0      17067.74      16657.43       160.25 o                         
   0   2   0      91408.80      93508.56      1176.52 o                         
   1   2   0         27.87         47.82         3.66 o                         
   2   2   0       6879.07       6880.17        68.85 o                         
   3   2   0       7701.94       7161.66        67.88 o                         
   4   2   0      28484.16      29009.47       245.01 o                         
   5   2   0       3442.91       3457.84        34.91 o                         
   6   2   0       7204.41       7442.23        78.47 o                         
   7   2   0       6607.80       6403.38        93.93 o                         
   8   2   0       4269.39       4199.34        74.85 o                         
   9   2   0      22844.16      23497.23       410.94 o                         
  10   2   0       4190.38       4224.18       112.65 o                         
  11   2   0        813.45        672.94        37.47 o                         
  12   2   0       1426.29       1292.90        64.33 o                         
 -10   3   0         92.48        113.99        25.96 o                         
  -9   3   0       3105.10       3093.39       131.50 o                         
  -8   3   0        112.65         99.10        14.22 o                         
  -7   3   0        149.87        153.44         8.32 o                         
  -6   3   0       2591.36       2592.61        39.67 o                         
  -5   3   0        183.13        192.62         6.24 o                         
  -4   3   0       2318.59       2363.90        27.51 o                         
  -3   3   0       4164.33       4199.53        43.13 o                         
  -2   3   0       1931.75       2063.38        23.14 o                         
  -1   3   0        940.93       1038.65        13.53 o                         
   0   3   0        164.60        197.18         6.51 o                         
   1   3   0       1162.53       1219.78        15.32 o                         
   2   3   0        104.96        199.85        10.57 o                         
   3   3   0         45.96         67.78         3.12 o                         
   4   3   0         37.24         53.72        11.38 o                         
   5   3   0       1052.29       1056.62        13.46 o                         
   6   3   0        350.40        337.28         6.25 o                         
   7   3   0          2.82         13.95         6.50 o                         
   8   3   0         12.99         35.56        14.22 o                         
   9   3   0        912.70        886.23        27.29 o                         
  10   3   0        459.82        453.36        34.36 o                         
  11   3   0         24.36         43.73        37.78 o                         
  12   3   0        207.30        146.49        32.51 o                         
 -10   4   0        764.36        707.82        39.42 o                         
  -9   4   0       1001.86       1036.17        72.02 o                         
  -8   4   0        418.74        420.08        16.78 o                         
  -7   4   0         88.42        106.55         9.77 o                         
  -6   4   0      13556.10      13413.35       205.14 o                         
  -5   4   0      16231.04      16218.09       220.19 o                         
  -4   4   0      15945.07      16446.16       241.49 o                         
  -3   4   0       5558.40       5712.11        94.56 o                         
  -2   4   0      49401.04      50264.98       480.54 o                         
  -1   4   0      21563.14      21857.73       470.22 o                         
   0   4   0      21324.31      21785.42       233.81 o                         
   1   4   0      18445.68      19007.71       294.22 o                         
   2   4   0       3657.02       3622.79        59.41 o                         
   3   4   0       7879.25       7778.23        94.67 o                         
   4   4   0      31266.44      32150.94       690.14 o                         
   5   4   0       8253.69       8261.39        84.19 o                         
   6   4   0       1582.79       1616.17        20.74 o                         
   7   4   0      19989.61      20561.45       239.08 o                         
   8   4   0       3221.13       3250.37        64.29 o                         
   9   4   0      10460.37      10530.40       196.09 o                         
  10   4   0        299.88        309.19        27.23 o                         
  11   4   0        938.52        910.60        53.80 o                         
  12   4   0        664.94        608.41        49.74 o                         
  -9   5   0        535.17        523.59        41.93 o                         
  -8   5   0        371.50        388.14        89.83 o                         
  -7   5   0       4847.66       4760.62       102.58 o                         
  -6   5   0        205.93        235.31        35.35 o                         
  -5   5   0        398.88        436.35        64.24 o                         
  -4   5   0      10432.17      10230.13       174.80 o                         
  -3   5   0         82.65         91.67         8.13 o                         
  -2   5   0        220.44        199.94         7.51 o                         
  -1   5   0       4732.38       4707.32       143.92 o                         
   0   5   0          3.03         25.10         4.86 o                         
   1   5   0         30.82         41.72         4.28 o                         
   2   5   0        156.24        195.06         8.54 o                         
   3   5   0         12.69         33.88        12.59 o                         
   4   5   0       1452.41       1470.32        22.79 o                         
   5   5   0       2704.85       2690.89        39.04 o                         
   6   5   0         35.56         37.37         3.55 o                         
   7   5   0        600.90        583.77        11.92 o                         
   8   5   0          9.90         17.67         8.36 o                         
   9   5   0        484.18        421.50        17.90 o                         
  10   5   0       1278.50       1170.95        40.52 o                         
  11   5   0        440.64        392.71        38.27 o                         
  12   5   0         33.47         69.24        40.22 o                         
  -9   6   0         30.08         56.28        25.20 o                         
  -8   6   0       2209.00       2195.33        99.73 o                         
  -7   6   0          6.37         -0.77        12.02 o                         
  -6   6   0       7335.61       7229.67       147.30 o                         
  -5   6   0        182.33        215.86        21.94 o                         
  -4   6   0       6087.45       5910.95       107.05 o                         
  -3   6   0      12304.35      12524.31       324.24 o                         
  -2   6   0       7521.92       7458.83       289.78 o                         
  -1   6   0        424.84        407.03        12.48 o                         
   0   6   0        710.50        700.41        16.04 o                         
   1   6   0        249.42        235.34         9.92 o                         
   2   6   0      10285.20      10110.85       127.89 o                         
   3   6   0       5527.66       5242.69        74.38 o                         
   4   6   0      43520.29      43106.55       693.50 o                         
   5   6   0       8366.70       8474.33       177.96 o                         
   6   6   0         22.61         29.89         9.34 o                         
   7   6   0      44320.04      45438.62      1251.72 o                         
   8   6   0          4.53         10.56         8.12 o                         
   9   6   0       1205.51       1208.40        52.93 o                         
  10   6   0       2269.65       2336.28        63.49 o                         
  11   6   0       1288.18       1291.14        85.08 o                         
  12   6   0        160.41        167.34        38.53 o                         
  -8   7   0        125.92        115.70        27.56 o                         
  -7   7   0         95.65        146.52        33.52 o                         
  -6   7   0       1625.51       1559.06        46.31 o                         
  -5   7   0       1491.78       1516.68        41.47 o                         
  -4   7   0       2038.70       2019.01        59.96 o                         
  -3   7   0         63.75        102.21        29.25 o                         
  -2   7   0       1843.85       1873.00        33.48 o                         
  -1   7   0       1734.53       1650.17        39.57 o                         
   0   7   0       3844.02       3688.85        55.97 o                         
   1   7   0       1387.71       1361.27        30.98 o                         
   2   7   0        120.38        133.46        10.82 o                         
   3   7   0         23.89         41.81         3.44 o                         
   4   7   0         34.45         45.50         6.88 o                         
   5   7   0        851.14        895.98        21.12 o                         
   6   7   0       1845.07       1843.41        65.67 o                         
   7   7   0         32.04         39.47         8.53 o                         
   8   7   0        242.41        240.60        15.14 o                         
   9   7   0       1892.42       1902.22        47.79 o                         
  10   7   0        278.05        301.81        23.48 o                         
  11   7   0        300.62        284.85        36.80 o                         
  12   7   0       1075.90        930.76        65.02 o                         
  -7   8   0         87.60         60.31        24.99 o                         
  -6   8   0       4145.22       4118.56       101.79 o                         
  -5   8   0       1966.77       2011.79        54.75 o                         
  -4   8   0       4141.43       4308.41        91.72 o                         
  -3   8   0       8363.56       8310.29       156.76 o                         
  -2   8   0       3577.39       3669.13        85.84 o                         
  -1   8   0         27.98         70.01        11.45 o                         
   0   8   0         14.20         50.03        13.00 o                         
   1   8   0       2779.67       2797.26        54.78 o                         
   2   8   0      13486.08      13497.34       249.21 o                         
   3   8   0       5183.38       4996.83       127.84 o                         
   4   8   0       3360.16       3452.73        62.89 o                         
   5   8   0       9246.29       9351.91       149.32 o                         
   6   8   0        574.52        560.33        41.48 o                         
   7   8   0      13298.66      13285.57       198.29 o                         
   8   8   0        208.69        234.35        17.88 o                         
   9   8   0         90.21         78.28        13.82 o                         
  10   8   0        908.44        911.45        61.02 o                         
  11   8   0       5035.44       4778.74       197.87 o                         
  -6   9   0       2974.08       2892.29       132.74 o                         
  -5   9   0        750.88        720.53        32.49 o                         
  -4   9   0        458.94        481.93        25.00 o                         
  -3   9   0         11.75          2.84        12.60 o                         
  -2   9   0       3940.59       4007.11        87.95 o                         
  -1   9   0        284.85        298.51        63.81 o                         
   0   9   0       3251.44       3227.25        72.79 o                         
   1   9   0       1817.41       1813.42        38.80 o                         
   2   9   0         31.51         24.08        10.97 o                         
   3   9   0       2597.55       2642.22        50.65 o                         
   4   9   0        644.01        609.19        28.33 o                         
   5   9   0         91.00         91.20        11.70 o                         
   6   9   0          7.21         18.04         8.64 o                         
   7   9   0         45.37         51.50        13.81 o                         
   8   9   0        240.72        242.26        32.10 o                         
   9   9   0       2536.28       2532.21        72.36 o                         
  10   9   0        108.35        117.49        22.98 o                         
  11   9   0          4.13         48.68        28.11 o                         
  -5  10   0       1329.36       1359.53        72.46 o                         
  -4  10   0       1320.47       1354.79        50.05 o                         
  -3  10   0        320.63        348.47        36.58 o                         
  -2  10   0       2191.04       2195.01        86.04 o                         
  -1  10   0         30.18         75.99        20.31 o                         
   0  10   0       4345.32       4263.51       154.39 o                         
   1  10   0       5188.04       5168.21       195.27 o                         
   2  10   0      11137.03      11278.85       172.15 o                         
   3  10   0      13084.18      13351.89       198.32 o                         
   4  10   0       3235.49       3222.78       189.65 o                         
   5  10   0      13342.69      13817.51       263.14 o                         
   6  10   0       3269.01       3391.88        70.74 o                         
   7  10   0       1320.61       1290.57        44.06 o                         
   8  10   0          2.75         24.49        14.22 o                         
   9  10   0         42.20         78.87        23.56 o                         
  10  10   0         39.26         93.24        34.53 o                         
  -4  11   0        611.37        547.19        32.49 o                         
  -3  11   0         23.88          9.95        20.68 o                         
  -2  11   0        639.60        703.53        35.08 o                         
  -1  11   0         64.69         92.37        17.52 o                         
   0  11   0       3383.74       3488.68       103.40 o                         
   1  11   0        181.12        217.12        24.59 o                         
   2  11   0        936.85        942.25        71.21 o                         
   3  11   0       4799.74       5056.69       115.13 o                         
   4  11   0       1070.55       1023.48        36.66 o                         
   5  11   0        215.79        212.74        14.83 o                         
   6  11   0        269.99        273.11        37.39 o                         
   7  11   0       1000.73        951.17        53.71 o                         
   8  11   0        306.99        272.15        45.93 o                         
   9  11   0       1055.06       1021.78        45.72 o                         
  -2  12   0        966.28        903.61        42.29 o                         
  -1  12   0       2939.07       3096.89        96.31 o                         
   0  12   0       1393.27       1385.92        46.70 o                         
   1  12   0       5771.18       5975.90       249.77 o                         
   2  12   0        307.35        280.65        30.52 o                         
   3  12   0       2958.80       2889.85        91.82 o                         
   4  12   0       2578.90       2510.02        81.18 o                         
   5  12   0       1411.30       1332.88        47.50 o                         
   6  12   0        347.52        371.05        25.56 o                         
   7  12   0        459.61        399.25        67.48 o                         
   8  12   0         53.50         37.26        26.00 o                         
   0  13   0         35.35         74.75        20.68 o                         
   1  13   0       1126.60       1021.76        48.57 o                         
   2  13   0        779.87        827.87        40.83 o                         
   3  13   0       2987.08       3297.33       141.13 o                         
   4  13   0        396.96        449.78        46.52 o                         
   5  13   0        433.51        428.46        47.56 o                         
   6  13   0       1085.90        952.32       116.38 o                         
   7  13   0        634.72        628.09        45.72 o                         
  -7 -13   1       1469.23       1432.19       120.92 o                         
  -6 -13   1       4875.62       4958.39       211.22 o                         
  -5 -13   1         20.01         38.19        28.92 o                         
  -4 -13   1       4542.76       5037.29       206.26 o                         
  -3 -13   1        689.48        807.87        59.23 o                         
  -2 -13   1         17.69         64.45        27.61 o                         
  -1 -13   1       1605.86       1636.00        98.15 o                         
   0 -13   1        311.19        265.52        28.16 o                         
  -8 -12   1         18.82         33.11        27.29 o                         
  -7 -12   1        609.39        608.50        35.08 o                         
  -6 -12   1       1397.13       1400.04        48.88 o                         
  -5 -12   1        901.81        892.69        35.91 o                         
  -4 -12   1       2647.23       2753.98        90.38 o                         
  -3 -12   1        361.86        347.37        26.42 o                         
  -2 -12   1       1071.99       1100.53        46.80 o                         
  -1 -12   1       2426.84       2434.45        92.31 o                         
   0 -12   1       5067.09       5071.83       174.90 o                         
   1 -12   1        288.78        275.99        28.31 o                         
   2 -12   1        707.71        689.35        37.07 o                         
  -9 -11   1        706.78        652.50        37.33 o                         
  -8 -11   1       2804.10       2815.97       114.26 o                         
  -7 -11   1          0.31         -8.16        14.41 o                         
  -6 -11   1       4747.98       4982.39       105.08 o                         
  -5 -11   1        591.14        578.33        24.77 o                         
  -4 -11   1        109.92        125.69        16.72 o                         
  -3 -11   1        552.42        532.12        22.47 o                         
  -2 -11   1        477.25        497.89        28.02 o                         
  -1 -11   1        408.64        397.76        42.28 o                         
   0 -11   1       3427.46       3411.35        88.85 o                         
   1 -11   1        556.36        590.23        34.30 o                         
   2 -11   1       2508.75       2438.07        76.72 o                         
   3 -11   1       3406.02       3482.93       106.86 o                         
   4 -11   1       1893.50       1802.74        68.56 o                         
 -10 -10   1       2887.93       2760.89        95.80 o                         
  -9 -10   1         69.91        127.80        50.38 o                         
  -8 -10   1        183.70        197.96        15.23 o                         
  -7 -10   1       1147.33       1189.11        43.15 o                         
  -6 -10   1       6930.16       7322.77       125.35 o                         
  -5 -10   1       2785.85       2813.24        61.40 o                         
  -4 -10   1       1734.78       1815.80        59.50 o                         
  -3 -10   1        624.44        640.97        23.45 o                         
  -2 -10   1       2328.10       2228.47        66.10 o                         
  -1 -10   1       1013.41        931.29        55.35 o                         
   0 -10   1       3674.18       3790.75        83.14 o                         
   1 -10   1        248.84        234.75        18.39 o                         
   2 -10   1        226.52        257.58        30.48 o                         
   3 -10   1       7472.10       7679.75       165.55 o                         
   4 -10   1       2163.72       2204.77        72.06 o                         
   5 -10   1       1295.83       1334.62        52.92 o                         
 -11  -9   1        720.80        593.84        56.93 o                         
 -10  -9   1       1420.91       1429.52        78.17 o                         
  -9  -9   1        131.82        184.82        17.23 o                         
  -8  -9   1       6258.51       6479.56       124.70 o                         
  -7  -9   1       1446.22       1514.60        40.01 o                         
  -6  -9   1       2501.04       2650.30        51.66 o                         
  -5  -9   1       1480.78       1514.21        46.85 o                         
  -4  -9   1        253.05        264.85        19.10 o                         
  -3  -9   1         16.36         19.96         6.50 o                         
  -2  -9   1        577.22        596.25        30.50 o                         
  -1  -9   1        543.96        525.48        28.87 o                         
   0  -9   1       6685.36       6678.47       112.37 o                         
   1  -9   1       1364.41       1357.00        34.63 o                         
   2  -9   1       1558.23       1537.01       107.15 o                         
   3  -9   1       5908.30       6037.54       125.99 o                         
   4  -9   1        827.08        837.68        33.37 o                         
   5  -9   1        923.18        924.88        63.47 o                         
   6  -9   1        198.26        182.16        28.04 o                         
 -11  -8   1         48.18        -14.66        72.72 o                         
 -10  -8   1        424.79        439.49        55.69 o                         
  -9  -8   1        483.03        486.38        21.64 o                         
  -8  -8   1        146.38        146.39        12.92 o                         
  -7  -8   1        144.21        155.47        11.69 o                         
  -6  -8   1      18356.94      18649.78       337.04 o                         
  -5  -8   1       1968.19       1944.60        36.60 o                         
  -4  -8   1       2745.53       2698.11        49.53 o                         
  -3  -8   1      12824.06      12902.42       203.59 o                         
  -2  -8   1      10972.92      10702.40       156.58 o                         
  -1  -8   1       1559.74       1505.27        31.73 o                         
   0  -8   1        341.92        322.53        10.30 o                         
   1  -8   1       1473.68       1416.95        35.73 o                         
   2  -8   1         58.70         68.44        11.19 o                         
   3  -8   1       8713.71       8579.69       186.04 o                         
   4  -8   1       2308.85       2316.05        56.81 o                         
   5  -8   1         16.93         34.95        12.92 o                         
   6  -8   1       1125.47       1101.02        76.51 o                         
   7  -8   1       1026.61        946.93        62.07 o                         
 -12  -7   1        744.03        649.88        84.59 o                         
 -11  -7   1          1.34        -41.03        41.03 o                         
 -10  -7   1       4623.52       4818.26       159.67 o                         
  -9  -7   1        153.53        132.46        21.13 o                         
  -8  -7   1       2457.91       2473.60        47.62 o                         
  -7  -7   1       1247.53       1247.45        27.89 o                         
  -6  -7   1         36.05         65.77         9.46 o                         
  -5  -7   1        371.53        338.31        11.50 o                         
  -4  -7   1       3713.76       3696.91       171.35 o                         
  -3  -7   1       1279.01       1311.28        26.08 o                         
  -2  -7   1       7580.84       7498.57       107.19 o                         
  -1  -7   1       1823.59       1890.89        32.31 o                         
   0  -7   1      11750.85      11487.11       163.89 o                         
   1  -7   1      21157.94      20717.44       302.85 o                         
   2  -7   1          2.19         22.57        10.97 o                         
   3  -7   1       8693.97       8295.19       148.59 o                         
   4  -7   1       1191.62       1199.16        33.40 o                         
   5  -7   1          8.08          9.22        10.04 o                         
   6  -7   1        525.55        493.13        23.86 o                         
   7  -7   1        110.14        105.29        18.28 o                         
   8  -7   1        957.88       1011.30       108.22 o                         
 -12  -6   1       2827.83       2684.96       184.83 o                         
 -11  -6   1       1943.53       1769.00        94.38 o                         
 -10  -6   1        314.77        289.45        23.74 o                         
  -9  -6   1          9.93          6.54        10.73 o                         
  -8  -6   1       7415.17       7477.19       118.60 o                         
  -7  -6   1          2.34         20.67        12.19 o                         
  -6  -6   1       9748.72       9736.93       131.01 o                         
  -5  -6   1       1760.95       1745.70        27.19 o                         
  -4  -6   1         90.16        103.78        12.60 o                         
  -3  -6   1      14573.45      14161.60       162.98 o                         
  -2  -6   1      13382.98      12862.65       174.33 o                         
  -1  -6   1       3591.40       3466.17        52.26 o                         
   0  -6   1        342.67        371.63        14.23 o                         
   1  -6   1       7461.75       7444.14       194.36 o                         
   2  -6   1       1762.38       1800.55        48.96 o                         
   3  -6   1       7756.17       7647.73       232.82 o                         
   4  -6   1         76.28         96.02        10.87 o                         
   5  -6   1        184.57        176.16        13.50 o                         
   6  -6   1       1316.13       1326.02        37.69 o                         
   7  -6   1       4630.22       4460.45       104.47 o                         
   8  -6   1       2621.16       2449.55       109.04 o                         
   9  -6   1       1034.89        958.58        62.33 o                         
 -12  -5   1        421.79        407.76        42.82 o                         
 -11  -5   1        667.18        611.45        70.76 o                         
 -10  -5   1       4759.75       4561.28       151.72 o                         
  -9  -5   1         26.13         56.23        11.37 o                         
  -8  -5   1        705.57        676.87        18.69 o                         
  -7  -5   1       2180.02       2175.01        40.82 o                         
  -6  -5   1        984.95       1011.03        18.73 o                         
  -5  -5   1         35.39         43.66         5.69 o                         
  -4  -5   1      21892.53      22418.19       242.15 o                         
  -3  -5   1       2236.97       2284.68        32.54 o                         
  -2  -5   1       7297.92       7152.78        75.05 o                         
  -1  -5   1      22113.48      22265.63       231.09 o                         
   0  -5   1       1533.70       1450.48        19.62 o                         
   1  -5   1      13069.95      12763.11       297.22 o                         
   2  -5   1       1868.44       1859.32        30.37 o                         
   3  -5   1       1100.83       1135.61        25.67 o                         
   4  -5   1        536.53        534.26        18.71 o                         
   5  -5   1       1050.46       1020.39        24.44 o                         
   6  -5   1       1088.88       1084.31        26.21 o                         
   7  -5   1       4153.32       4083.87        91.16 o                         
   8  -5   1         29.40         29.57        11.37 o                         
   9  -5   1       3112.61       2816.95       167.80 o                         
 -12  -4   1        195.00        131.28        31.86 o                         
 -11  -4   1       4221.77       4373.34       260.99 o                         
 -10  -4   1        313.07        333.30        30.90 o                         
  -9  -4   1        201.05        207.85        15.16 o                         
  -8  -4   1      30984.19      32310.65       483.30 o                         
  -7  -4   1        632.77        648.10        11.78 o                         
  -6  -4   1       1958.75       2040.74        25.07 o                         
  -5  -4   1      23075.73      23633.77       223.46 o                         
  -4  -4   1         61.16         78.42         4.02 o                         
  -3  -4   1      11270.54      11312.69       118.57 o                         
  -2  -4   1       6656.36       6659.77        68.36 o                         
  -1  -4   1       1509.09       1464.55        18.79 o                         
   0  -4   1       4697.49       4534.79        50.96 o                         
   1  -4   1      21941.26      21837.39       202.83 o                         
   2  -4   1       8602.89       8917.70       163.80 o                         
   3  -4   1         64.43         83.65        11.38 o                         
   4  -4   1          5.10         22.04         4.86 o                         
   5  -4   1       3297.83       3349.19        52.06 o                         
   6  -4   1         84.14         89.82         8.20 o                         
   7  -4   1       7791.24       7875.85       245.30 o                         
   8  -4   1        937.13        894.17        27.26 o                         
   9  -4   1        352.55        374.29        26.97 o                         
  10  -4   1       4991.47       5112.29       282.10 o                         
 -12  -3   1       1647.02       1516.95        69.91 o                         
 -11  -3   1        951.68        928.41        63.06 o                         
 -10  -3   1       5371.31       5466.69       161.81 o                         
  -9  -3   1        204.19        197.91        14.07 o                         
  -8  -3   1        287.20        289.48        19.10 o                         
  -7  -3   1       2065.06       2038.09        28.54 o                         
  -6  -3   1      11264.35      11546.68       123.93 o                         
  -5  -3   1        144.95        164.66        10.57 o                         
  -4  -3   1      21890.85      22270.40       253.94 o                         
  -3  -3   1      23573.31      23355.91       286.61 o                         
  -2  -3   1        176.76        296.97         6.16 o                         
  -1  -3   1      39068.36      36479.58       345.99 o                         
   0  -3   1       2676.11       2612.16        28.74 o                         
   1  -3   1       3244.20       3187.43        34.03 o                         
   2  -3   1       5534.15       5540.05        57.65 o                         
   3  -3   1       1981.86       2124.43        26.08 o                         
   4  -3   1       3557.53       3673.90        77.97 o                         
   5  -3   1       2246.24       2277.67        37.17 o                         
   6  -3   1       1519.21       1562.35        25.68 o                         
   7  -3   1       5819.63       5730.78        90.08 o                         
   8  -3   1        764.95        803.70        78.92 o                         
   9  -3   1       4429.09       4367.07       117.72 o                         
  10  -3   1       3209.37       3163.31       171.09 o                         
 -12  -2   1       1541.83       1447.13       156.37 o                         
 -11  -2   1         89.91         82.29        40.63 o                         
 -10  -2   1       2661.27       2490.16        94.95 o                         
  -9  -2   1       6340.60       6165.57       125.35 o                         
  -8  -2   1       8627.06       8522.98       139.86 o                         
  -7  -2   1        399.09        419.97        10.53 o                         
  -6  -2   1       6762.89       6811.39        70.45 o                         
  -5  -2   1       7909.23       8076.74       120.35 o                         
  -4  -2   1       3243.94       3290.73        32.22 o                         
  -3  -2   1       2062.55       2059.24        21.34 o                         
  -2  -2   1      20672.45      19968.95       379.55 o                         
  -1  -2   1       1734.77       1589.44        22.64 o                         
   0  -2   1        660.16        677.25         9.77 o                         
   1  -2   1      62417.66      62514.10       585.15 o                         
   2  -2   1       2311.50       2222.36        22.05 o                         
   3  -2   1         20.37         34.14         2.30 o                         
   4  -2   1      18494.49      18927.26       191.45 o                         
   5  -2   1      14676.83      15303.16       152.70 o                         
   6  -2   1         26.85        113.59         8.04 o                         
   7  -2   1       2549.03       2560.14        71.06 o                         
   8  -2   1        643.56        645.00        18.71 o                         
   9  -2   1         15.61         31.51        10.97 o                         
  10  -2   1       5521.74       5742.74       170.95 o                         
  11  -2   1        660.17        574.64        36.08 o                         
 -12  -1   1       2962.37       2682.01       130.19 o                         
 -11  -1   1        177.95        154.90        17.24 o                         
 -10  -1   1       2301.88       2299.03        60.85 o                         
  -9  -1   1          8.84         18.69        13.00 o                         
  -8  -1   1       1397.94       1391.60        28.96 o                         
  -7  -1   1       9195.01       9223.26       119.11 o                         
  -6  -1   1      15234.40      15440.62       169.67 o                         
  -5  -1   1       3116.40       3088.21        49.64 o                         
  -4  -1   1        658.74        731.47         8.80 o                         
  -3  -1   1      52844.09      54539.72       488.80 o                         
  -2  -1   1         87.34        112.03         5.28 o                         
  -1  -1   1      13854.01      13224.55       116.53 o                         
   0  -1   1          9.41         23.51         2.84 o                         
   1  -1   1        230.77        247.50         3.13 o                         
   2  -1   1       1133.18       1186.55        13.27 o                         
   3  -1   1      29578.13      29872.22       282.55 o                         
   4  -1   1       7040.27       7163.22        84.50 o                         
   5  -1   1      22570.98      22514.27       322.58 o                         
   6  -1   1       5940.46       6068.90        72.54 o                         
   7  -1   1       8297.35       8305.22       119.92 o                         
   8  -1   1       8739.08       8605.37       143.89 o                         
   9  -1   1          1.03         13.58        14.62 o                         
  10  -1   1       1346.49       1302.39        50.49 o                         
  11  -1   1         62.84         50.48        22.56 o                         
 -11   0   1       1035.43        987.53        48.47 o                         
 -10   0   1       3283.89       3287.94        79.67 o                         
  -9   0   1       8105.98       8011.38       160.64 o                         
  -8   0   1       1491.63       1428.22        27.64 o                         
  -7   0   1       1891.02       1961.23        31.35 o                         
  -6   0   1       5407.33       5397.78        70.82 o                         
  -5   0   1       4583.95       4542.90        52.74 o                         
  -4   0   1       7099.18       7110.55       106.37 o                         
  -3   0   1       4971.99       5216.57        50.12 o                         
  -2   0   1        685.77        742.40         8.36 o                         
  -1   0   1      29732.62      28835.92       498.03 o                         
   1   0   1      29911.93      30591.29       389.50 o                         
   2   0   1       2081.73       2064.54        33.81 o                         
   3   0   1        272.45        345.08        14.64 o                         
   4   0   1       5072.44       5112.60        58.13 o                         
   5   0   1      35511.06      37293.20       489.87 o                         
   6   0   1       1982.84       1968.13        30.63 o                         
   7   0   1        146.65        160.10         7.74 o                         
   8   0   1       6495.78       6336.93       107.39 o                         
   9   0   1          8.79         22.42         6.32 o                         
  10   0   1       1086.36       1140.03        37.99 o                         
  11   0   1        216.88        255.19        32.51 o                         
 -11   1   1        324.95        330.12        45.52 o                         
 -10   1   1        310.84        287.11        23.13 o                         
  -9   1   1       2794.40       2888.15        68.13 o                         
  -8   1   1       2523.21       2502.01        48.99 o                         
  -7   1   1       6369.97       6392.68        84.47 o                         
  -6   1   1       6867.75       6788.31        73.87 o                         
  -5   1   1       1805.24       1912.83        24.07 o                         
  -4   1   1       5864.07       5745.73        55.81 o                         
  -3   1   1      26702.61      26264.21       251.15 o                         
  -2   1   1        185.36        195.48         3.31 o                         
  -1   1   1         39.38         60.07         4.47 o                         
   0   1   1        287.47        325.60        12.23 o                         
   1   1   1       7611.76       7641.84        82.46 o                         
   2   1   1       1807.74       1830.49        18.38 o                         
   3   1   1      57401.39      59533.14       583.93 o                         
   4   1   1        153.17        216.72         4.86 o                         
   5   1   1       8836.54       9055.99        95.98 o                         
   6   1   1      17328.47      17614.73       205.82 o                         
   7   1   1       4923.30       4885.35        68.92 o                         
   8   1   1       3048.52       3012.60        61.85 o                         
   9   1   1         45.69         66.62        10.33 o                         
  10   1   1       1465.67       1448.79        42.91 o                         
  11   1   1        410.44        376.25        52.03 o                         
  12   1   1       2500.76       2450.91       120.70 o                         
 -11   2   1       2908.25       2834.09       105.08 o                         
 -10   2   1         20.33         46.09        17.96 o                         
  -9   2   1        519.76        492.10        30.49 o                         
  -8   2   1        608.77        599.50        16.10 o                         
  -7   2   1       1385.26       1383.49        31.78 o                         
  -6   2   1       1452.38       1494.95        21.70 o                         
  -5   2   1        875.45        914.10        15.88 o                         
  -4   2   1      25872.01      26652.82       255.97 o                         
  -3   2   1       4796.14       4758.36        48.69 o                         
  -2   2   1       1139.94       1239.95        31.05 o                         
  -1   2   1      76851.66      74263.26      1936.37 o                         
   0   2   1       4704.31       4537.36        53.50 o                         
   1   2   1       3908.40       3835.12        39.21 o                         
   2   2   1      17506.68      17844.22       170.00 o                         
   3   2   1       3093.61       3290.76        67.22 o                         
   4   2   1      11109.80      11472.60       107.23 o                         
   5   2   1       7000.27       7095.93        76.02 o                         
   6   2   1       1324.40       1336.96        19.60 o                         
   7   2   1       1189.32       1185.47        31.37 o                         
   8   2   1       5734.22       5681.28        96.41 o                         
   9   2   1       2097.00       2091.62        65.67 o                         
  10   2   1        340.52        367.37        16.40 o                         
  11   2   1        149.84        181.95        24.21 o                         
  12   2   1        436.72        356.31        32.93 o                         
 -10   3   1         69.74        107.18        21.21 o                         
  -9   3   1       4896.62       4774.65       129.45 o                         
  -8   3   1       5661.68       5696.33       362.45 o                         
  -7   3   1       2647.20       2572.71        67.38 o                         
  -6   3   1         96.83        122.40         5.66 o                         
  -5   3   1       5496.14       5532.98       107.90 o                         
  -4   3   1       5555.59       5656.13        98.23 o                         
  -3   3   1      17907.96      18584.58       174.67 o                         
  -2   3   1      10739.27      10698.18       104.05 o                         
  -1   3   1       5560.51       5904.92       255.63 o                         
   0   3   1       1389.28       1456.90        22.92 o                         
   1   3   1      58228.02      58845.43      2005.86 o                         
   2   3   1        268.65        348.38        14.24 o                         
   3   3   1      28018.64      27855.01       345.87 o                         
   4   3   1      22518.94      22540.36       207.28 o                         
   5   3   1         69.09         79.17         6.50 o                         
   6   3   1      24304.86      25214.15       290.37 o                         
   7   3   1        143.74        156.99         8.78 o                         
   8   3   1         84.02         99.26        10.74 o                         
   9   3   1        742.02        759.54        25.56 o                         
  10   3   1        163.38        169.91        13.79 o                         
  11   3   1       3638.85       3358.81       126.48 o                         
  12   3   1       1960.82       1688.80        82.72 o                         
 -10   4   1        247.05        232.46        32.12 o                         
  -9   4   1        162.32        172.01        23.31 o                         
  -8   4   1          1.93          6.58        15.44 o                         
  -7   4   1        191.68        203.40        26.41 o                         
  -6   4   1       2881.19       2799.36        46.19 o                         
  -5   4   1       3792.14       3805.45        52.65 o                         
  -4   4   1       1814.15       1873.36        30.44 o                         
  -3   4   1       3250.61       3304.30        42.29 o                         
  -2   4   1       7083.62       7116.13       159.28 o                         
  -1   4   1       9897.04      10018.31       350.21 o                         
   0   4   1        139.02        171.33         6.10 o                         
   1   4   1        150.41        157.65        13.41 o                         
   2   4   1        265.89        302.93        14.23 o                         
   3   4   1       8556.79       8531.48       144.69 o                         
   4   4   1          2.14         13.42         1.72 o                         
   5   4   1      11327.50      11373.36       119.99 o                         
   6   4   1        837.36        868.23        15.18 o                         
   7   4   1        323.23        334.91         9.76 o                         
   8   4   1       8122.73       8187.05       172.85 o                         
   9   4   1       1389.34       1432.07        40.03 o                         
  10   4   1        745.65        718.04        28.76 o                         
  11   4   1        241.81        205.91        65.43 o                         
  12   4   1       3019.13       2810.02       135.04 o                         
  -9   5   1       4861.77       4787.37       341.86 o                         
  -8   5   1       3859.95       3967.82       134.12 o                         
  -7   5   1         10.45         21.49        15.03 o                         
  -6   5   1        417.17        408.38        20.33 o                         
  -5   5   1       6355.46       6382.53       116.46 o                         
  -4   5   1          0.24         19.50         6.89 o                         
  -3   5   1       3429.55       3598.26       122.55 o                         
  -2   5   1       3430.29       3394.61        46.36 o                         
  -1   5   1       6650.86       6912.84       122.36 o                         
   0   5   1      14333.80      14218.58       302.34 o                         
   1   5   1      52877.39      53326.12       955.62 o                         
   2   5   1       1255.76       1258.53        35.90 o                         
   3   5   1        698.56        721.13        15.06 o                         
   4   5   1      28252.10      27810.82       751.78 o                         
   5   5   1         11.30         33.27        11.78 o                         
   6   5   1       2177.27       2202.40        33.49 o                         
   7   5   1       2210.53       2198.57        32.91 o                         
   8   5   1        172.77        144.74        11.29 o                         
   9   5   1        207.12        236.81        56.49 o                         
  10   5   1       9875.93       9814.23       254.57 o                         
  11   5   1       2189.49       2051.76       102.05 o                         
  12   5   1       4118.15       4137.64       176.44 o                         
  -9   6   1         62.47        124.14        28.33 o                         
  -8   6   1       2179.20       2033.98        93.93 o                         
  -7   6   1        801.40        698.93        40.80 o                         
  -6   6   1       2674.20       2606.86        58.58 o                         
  -5   6   1      10542.21      10443.09       184.92 o                         
  -4   6   1       1983.01       1963.41        42.98 o                         
  -3   6   1       4182.77       4185.26        83.68 o                         
  -2   6   1      13422.58      13599.48       408.57 o                         
  -1   6   1        126.97        128.18        12.60 o                         
   0   6   1        740.24        792.70        15.04 o                         
   1   6   1       2003.45       1980.23        63.34 o                         
   2   6   1         63.43         86.94         6.01 o                         
   3   6   1       2859.63       2748.52        46.02 o                         
   4   6   1        223.99        238.25         7.63 o                         
   5   6   1         97.23        112.96         6.82 o                         
   6   6   1       1004.79       1055.84        25.91 o                         
   7   6   1        170.63        180.29        13.00 o                         
   8   6   1       3376.97       3308.92        70.49 o                         
   9   6   1       2525.42       2451.92        56.67 o                         
  10   6   1        102.28         95.68        21.53 o                         
  11   6   1        337.58        357.69       111.36 o                         
  12   6   1       4254.12       4011.40       184.77 o                         
  -8   7   1       2384.79       2354.64       107.09 o                         
  -7   7   1        753.73        684.60        46.30 o                         
  -6   7   1       2556.21       2410.89        64.05 o                         
  -5   7   1      12816.40      13063.54       244.90 o                         
  -4   7   1        124.93        134.11        13.49 o                         
  -3   7   1       1349.50       1319.52        33.42 o                         
  -2   7   1       1235.40       1207.05        29.96 o                         
  -1   7   1      14222.33      13899.08       340.59 o                         
   0   7   1      16438.97      15869.78       234.64 o                         
   1   7   1      14355.05      14352.88       496.97 o                         
   2   7   1        799.56        853.12        15.18 o                         
   3   7   1       5104.64       4878.52        70.70 o                         
   4   7   1      12256.50      12055.08       180.30 o                         
   5   7   1       1363.46       1380.70        28.89 o                         
   6   7   1        574.78        571.41        18.06 o                         
   7   7   1       1065.20       1086.26        27.18 o                         
   8   7   1       3045.55       3021.37        61.81 o                         
   9   7   1        771.56        741.33        34.58 o                         
  10   7   1      10075.40      10093.63       220.27 o                         
  11   7   1        872.06        673.56       102.10 o                         
  12   7   1       2121.67       1917.94       104.86 o                         
  -7   8   1       1622.30       1513.34        81.78 o                         
  -6   8   1        544.85        504.77        24.97 o                         
  -5   8   1       1800.82       1698.77        49.83 o                         
  -4   8   1       1238.13       1349.47       107.89 o                         
  -3   8   1        596.27        625.84        24.44 o                         
  -2   8   1          3.94         22.52        11.70 o                         
  -1   8   1         82.72        116.57        12.03 o                         
   0   8   1       1074.75       1107.36        42.35 o                         
   1   8   1       5322.84       5038.99        84.91 o                         
   2   8   1        685.06        683.50        26.04 o                         
   3   8   1      10505.68      10531.17       175.54 o                         
   4   8   1       3962.63       3906.52        67.79 o                         
   5   8   1         52.06         61.75        10.51 o                         
   6   8   1       3869.30       3947.31        85.57 o                         
   7   8   1        594.06        567.81        27.65 o                         
   8   8   1        398.86        384.58        18.94 o                         
   9   8   1        132.57        136.85        17.12 o                         
  10   8   1         33.12         26.30        16.37 o                         
  11   8   1        300.24        319.19        36.45 o                         
  -6   9   1        838.87        741.29        50.71 o                         
  -5   9   1       8441.69       8663.61       224.85 o                         
  -4   9   1        457.40        433.86        22.70 o                         
  -3   9   1         68.12         82.01        16.06 o                         
  -2   9   1       6318.33       6161.39       164.43 o                         
  -1   9   1       8386.32       8274.11       178.62 o                         
   0   9   1       5327.78       5326.70       103.01 o                         
   1   9   1        456.35        433.68        16.78 o                         
   2   9   1       1629.20       1611.14        32.27 o                         
   3   9   1       1048.14       1035.10        25.58 o                         
   4   9   1       7317.48       7387.61       139.36 o                         
   5   9   1       8372.94       8590.90       162.36 o                         
   6   9   1         68.93         65.19        12.69 o                         
   7   9   1         13.07         45.67        31.69 o                         
   8   9   1      19013.43      19479.87       330.58 o                         
   9   9   1         87.94         96.47        17.77 o                         
  10   9   1       5659.01       5757.86       157.07 o                         
  11   9   1       2175.32       2100.01       109.10 o                         
  -5  10   1        147.55        122.24        18.04 o                         
  -4  10   1        511.45        498.45        54.07 o                         
  -3  10   1       1495.60       1564.55        58.64 o                         
  -2  10   1         14.06         26.34        15.38 o                         
  -1  10   1         46.92         61.87        14.64 o                         
   0  10   1        218.06        231.70        17.52 o                         
   1  10   1       2108.56       2115.04        52.08 o                         
   2  10   1       1074.51       1020.98        28.14 o                         
   3  10   1        528.91        488.03        18.37 o                         
   4  10   1       1596.04       1660.12        54.52 o                         
   5  10   1        276.26        255.31        41.46 o                         
   6  10   1         76.83         91.17        15.19 o                         
   7  10   1         14.71         21.38        11.03 o                         
   8  10   1        432.62        433.97        25.57 o                         
   9  10   1         42.57         45.94        41.03 o                         
  10  10   1       1620.10       1370.46        68.65 o                         
  -4  11   1        198.06        161.80        21.54 o                         
  -3  11   1          6.71          1.62        20.30 o                         
  -2  11   1       6066.11       6164.15       165.91 o                         
  -1  11   1       5074.83       5092.95       142.59 o                         
   0  11   1        246.39        252.20        19.82 o                         
   1  11   1        218.67        237.58        16.69 o                         
   2  11   1       1566.96       1580.43        98.17 o                         
   3  11   1        659.90        679.62        28.48 o                         
   4  11   1       2732.34       2911.01       101.23 o                         
   5  11   1       4198.27       4145.78       115.95 o                         
   6  11   1       1919.16       1954.67        68.16 o                         
   7  11   1       1827.58       1792.16        56.58 o                         
   8  11   1      14797.40      15799.98       387.40 o                         
   9  11   1        100.71         87.68        20.30 o                         
  -2  12   1         49.18         58.81        22.07 o                         
  -1  12   1       4266.05       4455.90       330.90 o                         
   0  12   1        884.55        879.72        44.34 o                         
   1  12   1        282.01        259.65        26.82 o                         
   2  12   1       5183.71       5303.97       130.09 o                         
   3  12   1        609.97        634.03        31.34 o                         
   4  12   1        901.30        772.17        40.67 o                         
   5  12   1        651.93        679.29        78.48 o                         
   6  12   1        461.07        459.67        34.71 o                         
   7  12   1         17.86         46.31        39.00 o                         
   8  12   1         42.43         31.38        24.20 o                         
   0  13   1        130.34        120.27        19.89 o                         
   1  13   1        407.57        395.75        28.92 o                         
   2  13   1       5587.52       5920.72       201.07 o                         
   3  13   1       1260.55       1292.82        78.26 o                         
   4  13   1       3008.38       3464.93       153.26 o                         
   5  13   1         59.44         14.52        30.16 o                         
   6  13   1       4315.15       4106.51       157.87 o                         
   7  13   1       3843.59       3922.95       239.88 o                         
  -6 -13   2        813.73        730.65        41.89 o                         
  -5 -13   2       3683.99       3738.25       117.28 o                         
  -4 -13   2        292.51        315.16        37.09 o                         
  -3 -13   2       3376.33       3717.45       194.81 o                         
  -2 -13   2          8.16        -14.34        19.90 o                         
  -1 -13   2       2329.25       2339.47        99.06 o                         
   0 -13   2         50.81         57.71        44.69 o                         
  -8 -12   2         62.44         47.79        22.47 o                         
  -7 -12   2         11.89         12.22        16.25 o                         
  -6 -12   2        602.46        568.40        29.41 o                         
  -5 -12   2       2673.47       2727.82        77.13 o                         
  -4 -12   2         45.51         30.96        21.94 o                         
  -3 -12   2       2258.73       2327.07       108.06 o                         
  -2 -12   2       1551.53       1584.11        52.59 o                         
  -1 -12   2        434.15        484.69        32.77 o                         
   0 -12   2        248.55        234.61        27.26 o                         
   1 -12   2          0.35          0.76        22.45 o                         
   2 -12   2       2264.27       2236.81        82.44 o                         
  -9 -11   2       3397.10       3486.08       112.78 o                         
  -8 -11   2       4007.44       4240.35       113.66 o                         
  -7 -11   2      10999.52      12211.64       213.34 o                         
  -6 -11   2         66.48         92.84        18.09 o                         
  -5 -11   2       5312.39       5451.43       111.14 o                         
  -4 -11   2       6044.02       6462.64       138.67 o                         
  -3 -11   2       3117.09       3264.32        72.42 o                         
  -2 -11   2        345.82        326.02        23.38 o                         
  -1 -11   2        683.49        689.70        31.82 o                         
   0 -11   2        200.41        201.50        21.41 o                         
   1 -11   2       1807.70       1854.11        57.55 o                         
   2 -11   2        944.55        824.68        43.47 o                         
   3 -11   2        899.61        956.67        42.53 o                         
   4 -11   2        727.49        713.48        37.09 o                         
 -10 -10   2        504.12        443.50        43.56 o                         
  -9 -10   2       1102.95       1075.78        44.76 o                         
  -8 -10   2        138.52        147.07        16.37 o                         
  -7 -10   2         86.29         79.88        12.29 o                         
  -6 -10   2         83.11         75.25        12.10 o                         
  -5 -10   2        282.90        310.30        15.78 o                         
  -4 -10   2         84.03         76.75        11.19 o                         
  -3 -10   2       5174.35       5341.25        99.24 o                         
  -2 -10   2        127.36        136.45        12.91 o                         
  -1 -10   2        549.55        523.22        25.22 o                         
   0 -10   2       5475.47       5489.89       147.31 o                         
   1 -10   2        176.48        152.59        16.95 o                         
   2 -10   2         47.25         51.05        16.63 o                         
   3 -10   2        458.88        462.46        28.05 o                         
   4 -10   2       3399.09       3318.52       100.21 o                         
   5 -10   2         19.53         37.45        19.50 o                         
 -11  -9   2        417.16        339.50        44.78 o                         
 -10  -9   2        219.34        241.07        35.89 o                         
  -9  -9   2      16423.78      17805.68       388.98 o                         
  -8  -9   2         73.27         80.76        12.69 o                         
  -7  -9   2       3761.30       3910.68        72.39 o                         
  -6  -9   2       2077.20       2171.34        50.55 o                         
  -5  -9   2        225.49        240.49        14.58 o                         
  -4  -9   2        772.84        769.10        23.51 o                         
  -3  -9   2       5966.30       6161.04        88.67 o                         
  -2  -9   2       1248.95       1225.95        26.16 o                         
  -1  -9   2       7833.37       7538.66       183.66 o                         
   0  -9   2       2863.75       2733.88        61.75 o                         
   1  -9   2      12640.45      12402.14       227.42 o                         
   2  -9   2       3088.50       3015.06        70.48 o                         
   3  -9   2        695.03        680.48        43.93 o                         
   4  -9   2       3568.37       3608.22        89.54 o                         
   5  -9   2         10.58          8.84        14.90 o                         
   6  -9   2       4010.61       4064.65       115.16 o                         
 -11  -8   2        199.66        174.07        33.78 o                         
 -10  -8   2        347.52        371.50        28.77 o                         
  -9  -8   2        244.29        221.07        16.69 o                         
  -8  -8   2       2444.19       2592.08        63.76 o                         
  -7  -8   2         12.38         23.89         9.46 o                         
  -6  -8   2         18.69         41.11        11.78 o                         
  -5  -8   2       2950.57       3052.92        52.57 o                         
  -4  -8   2        307.97        351.37        12.18 o                         
  -3  -8   2       1997.83       2023.00        32.55 o                         
  -2  -8   2        270.20        289.36        10.16 o                         
  -1  -8   2       4343.31       4272.00        66.06 o                         
   0  -8   2       3190.20       3122.09        98.18 o                         
   1  -8   2        151.32        195.02        28.44 o                         
   2  -8   2       3641.76       3587.96        74.35 o                         
   3  -8   2         71.90         91.40        12.64 o                         
   4  -8   2          7.84         10.56        15.23 o                         
   5  -8   2       1446.11       1406.81        43.77 o                         
   6  -8   2       2582.11       2592.44        75.52 o                         
   7  -8   2        328.34        323.85        24.42 o                         
 -11  -7   2       3520.24       3614.37       160.96 o                         
 -10  -7   2        651.22        574.27        87.43 o                         
  -9  -7   2      21331.80      22607.43       682.85 o                         
  -8  -7   2        323.79        297.92        30.08 o                         
  -7  -7   2        697.94        703.03        32.95 o                         
  -6  -7   2       6260.59       6374.69        96.06 o                         
  -5  -7   2       2956.13       2914.98        45.91 o                         
  -4  -7   2         36.55         39.28         6.01 o                         
  -3  -7   2       3305.08       3347.08        46.98 o                         
  -2  -7   2         88.63        105.01        11.78 o                         
  -1  -7   2       2021.78       2059.31        35.80 o                         
   0  -7   2      13390.75      12730.73       172.92 o                         
   1  -7   2      11557.71      11374.48       143.51 o                         
   2  -7   2       1950.94       1914.48        37.44 o                         
   3  -7   2         47.66         63.99        10.29 o                         
   4  -7   2       5524.53       5757.60       131.38 o                         
   5  -7   2        689.44        683.33        30.91 o                         
   6  -7   2       5167.46       5109.56       116.21 o                         
   7  -7   2        114.37        101.12        18.94 o                         
   8  -7   2       4174.48       4021.24       173.75 o                         
 -12  -6   2        305.86        322.19        41.38 o                         
 -11  -6   2       1452.88       1520.96        82.04 o                         
 -10  -6   2        903.31        933.55        54.92 o                         
  -9  -6   2       1193.07       1240.05        39.68 o                         
  -8  -6   2        153.99        145.07        22.75 o                         
  -7  -6   2        222.61        253.05        12.64 o                         
  -6  -6   2       3263.07       3257.03        52.94 o                         
  -5  -6   2       2943.65       2962.44        44.78 o                         
  -4  -6   2        298.50        322.87        30.90 o                         
  -3  -6   2        602.57        643.91        14.24 o                         
  -2  -6   2         13.81         32.55         8.12 o                         
  -1  -6   2       1902.27       1865.16        33.90 o                         
   0  -6   2         11.88         39.60         8.53 o                         
   1  -6   2       2277.52       2365.27        43.73 o                         
   2  -6   2       4085.31       4067.98       112.84 o                         
   3  -6   2        675.43        661.53        18.96 o                         
   4  -6   2       7525.13       7416.61       135.06 o                         
   5  -6   2       4024.69       4038.34        83.36 o                         
   6  -6   2       1278.09       1321.84        37.99 o                         
   7  -6   2        633.07        610.28        34.16 o                         
   8  -6   2          9.10          4.82        12.26 o                         
   9  -6   2       1859.91       1657.73        90.17 o                         
 -12  -5   2         21.41         69.83        61.75 o                         
 -11  -5   2       6793.69       6764.66       257.59 o                         
 -10  -5   2       2570.57       2658.43       107.72 o                         
  -9  -5   2       4041.98       3946.13       100.28 o                         
  -8  -5   2        405.89        413.92        14.08 o                         
  -7  -5   2       1755.44       1799.46        34.01 o                         
  -6  -5   2       1041.41       1022.97        21.55 o                         
  -5  -5   2      29564.35      30659.94       318.23 o                         
  -4  -5   2       6606.83       6410.80        76.14 o                         
  -3  -5   2      30450.12      30758.60       353.09 o                         
  -2  -5   2      25031.81      25152.63       444.02 o                         
  -1  -5   2      11796.01      11345.89       127.03 o                         
   0  -5   2      52926.90      50924.88       849.93 o                         
   1  -5   2       2490.73       2472.39        32.44 o                         
   2  -5   2       4501.71       4568.47        76.51 o                         
   3  -5   2       3462.99       3417.28        75.81 o                         
   4  -5   2       9471.47       9594.33       146.09 o                         
   5  -5   2        437.61        442.86        18.30 o                         
   6  -5   2        782.00        800.12        22.87 o                         
   7  -5   2        567.67        590.50        20.32 o                         
   8  -5   2       2257.45       2213.74        53.62 o                         
   9  -5   2        223.32        230.72        33.66 o                         
 -12  -4   2         18.07         40.46        33.19 o                         
 -11  -4   2        590.77        545.43        60.18 o                         
 -10  -4   2          4.86          5.98        28.03 o                         
  -9  -4   2         55.69         82.43        11.77 o                         
  -8  -4   2        230.78        226.62        10.87 o                         
  -7  -4   2        170.48        177.80         7.03 o                         
  -6  -4   2       1540.72       1609.79        21.21 o                         
  -5  -4   2       5040.42       4991.16        49.50 o                         
  -4  -4   2        485.82        505.60         8.90 o                         
  -3  -4   2       5047.83       5069.01        53.58 o                         
  -2  -4   2       1496.59       1505.00        17.34 o                         
  -1  -4   2       2088.50       2226.34        25.90 o                         
   0  -4   2       1257.67       1282.63        16.04 o                         
   1  -4   2       3172.86       3159.26        46.43 o                         
   2  -4   2        821.56        850.09        14.03 o                         
   3  -4   2        301.25        292.90         8.79 o                         
   4  -4   2      20082.46      20600.50       620.69 o                         
   5  -4   2        199.43        205.87         8.89 o                         
   6  -4   2        329.79        399.79        44.71 o                         
   7  -4   2       3998.00       3903.97        75.68 o                         
   8  -4   2         41.00         44.60        19.09 o                         
   9  -4   2        109.38        100.08        28.03 o                         
  10  -4   2        154.14        138.07        26.09 o                         
 -12  -3   2       2173.95       2041.90       113.72 o                         
 -11  -3   2       6379.06       6440.63       274.64 o                         
 -10  -3   2        221.02        227.90        43.08 o                         
  -9  -3   2         17.15         60.18        19.31 o                         
  -8  -3   2        206.49        200.57        15.44 o                         
  -7  -3   2        614.51        603.85        15.05 o                         
  -6  -3   2       4531.44       4507.85        54.50 o                         
  -5  -3   2      50380.72      53834.33       533.53 o                         
  -4  -3   2        372.79        387.02        17.08 o                         
  -3  -3   2       1553.78       1589.10        18.39 o                         
  -2  -3   2      41008.64      39644.74       361.08 o                         
  -1  -3   2        153.46        105.40         5.69 o                         
   0  -3   2       3960.18       3711.83        43.50 o                         
   1  -3   2        469.16        568.00        15.06 o                         
   2  -3   2       6594.62       6778.62        69.12 o                         
   3  -3   2         17.34         40.00         4.87 o                         
   4  -3   2      32844.54      33311.26       405.66 o                         
   5  -3   2       3772.49       3730.35        58.63 o                         
   6  -3   2       2819.16       2832.93        42.13 o                         
   7  -3   2       4394.86       4474.04        70.99 o                         
   8  -3   2       7064.92       7135.58       145.66 o                         
   9  -3   2        870.53        847.65        65.09 o                         
  10  -3   2       1353.10       1298.87        99.74 o                         
 -12  -2   2       1148.28       1076.93        56.28 o                         
 -11  -2   2         37.78         31.76        23.16 o                         
 -10  -2   2        866.64        787.62        44.87 o                         
  -9  -2   2         82.38         61.91        24.41 o                         
  -8  -2   2        248.96        231.55        10.30 o                         
  -7  -2   2         10.41         22.21         3.45 o                         
  -6  -2   2        270.06        286.59         6.32 o                         
  -5  -2   2       2941.89       2949.28        41.81 o                         
  -4  -2   2        638.71        652.85        19.14 o                         
  -3  -2   2          1.45         26.70        10.16 o                         
  -2  -2   2       3488.05       3511.34        95.68 o                         
  -1  -2   2      22522.15      22092.03       635.23 o                         
   0  -2   2        920.14        886.11        11.56 o                         
   1  -2   2          5.07         44.31         2.44 o                         
   2  -2   2      11751.65      11747.37       115.89 o                         
   3  -2   2        797.98        746.76        16.30 o                         
   4  -2   2       8202.01       8408.00        89.24 o                         
   5  -2   2       1937.45       1930.64        26.56 o                         
   6  -2   2       4080.83       4049.94        56.63 o                         
   7  -2   2        490.00        465.51        13.23 o                         
   8  -2   2        597.54        561.06        16.96 o                         
   9  -2   2       3086.93       3135.74       141.32 o                         
  10  -2   2          7.08         33.52        16.49 o                         
  11  -2   2        160.57        132.78        22.15 o                         
 -12  -1   2       2915.30       2808.33       124.92 o                         
 -11  -1   2       4058.42       4017.15       139.03 o                         
 -10  -1   2       1533.88       1538.16       102.64 o                         
  -9  -1   2         26.85         46.31        14.62 o                         
  -8  -1   2        470.81        484.05        15.24 o                         
  -7  -1   2      15747.13      16434.49       222.65 o                         
  -6  -1   2       6125.12       6089.94        68.87 o                         
  -5  -1   2      35056.56      35721.06       358.12 o                         
  -4  -1   2      33773.03      34859.60       715.93 o                         
  -3  -1   2        322.88        440.50         6.02 o                         
  -2  -1   2     115102.94     113732.25      1235.63 o                         
  -1  -1   2        481.27        501.32         6.12 o                         
   0  -1   2        314.89        341.01         4.61 o                         
   1  -1   2      17792.95      17922.42       172.01 o                         
   2  -1   2       6789.45       6638.03       118.33 o                         
   3  -1   2        958.31        976.76        26.10 o                         
   4  -1   2      20604.07      21033.40       213.54 o                         
   5  -1   2       1044.48       1064.25        22.41 o                         
   6  -1   2       1692.56       1664.40        47.73 o                         
   7  -1   2       5125.72       5071.73        75.23 o                         
   8  -1   2      10102.56      10090.68       163.81 o                         
   9  -1   2          7.12          8.94         6.89 o                         
  10  -1   2        873.93        836.26        70.79 o                         
  11  -1   2       4047.83       4046.61       194.61 o                         
 -11   0   2         67.21         96.68        20.49 o                         
 -10   0   2         80.79         90.41        22.75 o                         
  -9   0   2       2391.93       2455.33        58.86 o                         
  -8   0   2         39.83         65.43        17.06 o                         
  -7   0   2       2495.16       2575.88        38.26 o                         
  -6   0   2        903.16        949.90        14.67 o                         
  -5   0   2        895.54        939.35        13.53 o                         
  -4   0   2       3416.49       3359.77        53.47 o                         
  -3   0   2       8063.04       8334.20       120.90 o                         
  -2   0   2       4099.54       3958.95       123.72 o                         
  -1   0   2       2294.16       2244.82        21.34 o                         
   0   0   2       6560.48       6391.45        73.06 o                         
   1   0   2       2080.03       2023.44        25.15 o                         
   2   0   2      13040.51      13000.78       139.13 o                         
   3   0   2        341.55        323.76         7.32 o                         
   4   0   2        524.55        556.45         8.63 o                         
   5   0   2       2413.33       2391.39        30.02 o                         
   6   0   2       2651.70       2496.17        41.27 o                         
   7   0   2        312.19        328.66        14.23 o                         
   8   0   2       7534.34       7409.23       122.22 o                         
   9   0   2        845.53        792.60        21.57 o                         
  10   0   2        835.98        881.42        32.20 o                         
  11   0   2       3313.17       3398.69       277.71 o                         
 -11   1   2       1806.97       1658.88        68.73 o                         
 -10   1   2        993.42        947.44        41.55 o                         
  -9   1   2        733.29        736.18        55.32 o                         
  -8   1   2       6948.79       6930.60       135.39 o                         
  -7   1   2      20156.68      20771.68       241.68 o                         
  -6   1   2       8808.73       8906.82        95.11 o                         
  -5   1   2        517.55        522.25        13.43 o                         
  -4   1   2      28940.62      29003.79       378.17 o                         
  -3   1   2       5028.70       4754.85       205.77 o                         
  -2   1   2       4749.84       4261.39       121.70 o                         
  -1   1   2      15150.83      14952.27       311.73 o                         
   0   1   2       5246.79       5144.33        45.52 o                         
   1   1   2       1047.11       1051.60        13.91 o                         
   2   1   2      80905.90      83817.88       916.60 o                         
   3   1   2        366.79        320.76         5.70 o                         
   4   1   2      34354.80      36069.10       543.88 o                         
   5   1   2      18159.18      18622.26       305.25 o                         
   6   1   2       7024.81       6861.21        96.82 o                         
   7   1   2      11032.96      11053.03       168.50 o                         
   8   1   2       4228.02       4276.50        81.71 o                         
   9   1   2         65.84         52.41         8.78 o                         
  10   1   2        404.35        392.76        16.95 o                         
  11   1   2       6237.27       6582.97       195.86 o                         
  12   1   2        846.05        770.16        55.72 o                         
 -11   2   2         46.51         32.29        21.03 o                         
 -10   2   2          2.46         -2.74        20.66 o                         
  -9   2   2       2139.66       2159.76        67.49 o                         
  -8   2   2        450.85        432.00        18.87 o                         
  -7   2   2        305.25        292.67        12.19 o                         
  -6   2   2       1706.04       1722.45        25.29 o                         
  -5   2   2       5126.35       5114.58        58.85 o                         
  -4   2   2       1374.44       1413.30        18.35 o                         
  -3   2   2        123.61        124.43         7.72 o                         
  -2   2   2       6797.71       6587.25       191.84 o                         
  -1   2   2        698.92        733.65         9.01 o                         
   0   2   2      12811.45      12321.33       154.06 o                         
   1   2   2      13413.86      13578.08       130.78 o                         
   2   2   2       3235.05       3384.45        36.78 o                         
   3   2   2       1238.29       1543.36        19.20 o                         
   4   2   2        763.30        759.36         9.97 o                         
   5   2   2        244.84        279.44         7.32 o                         
   6   2   2        390.64        418.64         9.78 o                         
   7   2   2        271.54        287.76        10.52 o                         
   8   2   2       7259.29       7150.79       155.47 o                         
   9   2   2       1899.19       1954.60        44.58 o                         
  10   2   2         32.55         44.14        11.11 o                         
  11   2   2       5266.89       5165.63       163.70 o                         
  12   2   2         73.15         37.62        25.30 o                         
 -10   3   2        681.75        671.60        85.40 o                         
  -9   3   2       3173.39       3108.84       135.60 o                         
  -8   3   2      14656.40      14853.55       315.89 o                         
  -7   3   2       7142.28       6917.96       122.20 o                         
  -6   3   2       3968.30       3981.85        52.07 o                         
  -5   3   2      11683.19      11783.74       142.06 o                         
  -4   3   2      18072.40      18172.78       228.67 o                         
  -3   3   2         13.22         41.48         6.91 o                         
  -2   3   2       1565.35       1693.56        42.50 o                         
  -1   3   2       2583.39       2661.22        43.56 o                         
   0   3   2       9575.76       9777.95       187.72 o                         
   1   3   2       1627.60       1579.90        17.93 o                         
   2   3   2      49485.02      49528.11      1162.62 o                         
   3   3   2       1198.18       1236.72        24.09 o                         
   4   3   2       1518.62       1519.44        19.03 o                         
   5   3   2      26038.44      27107.22       401.06 o                         
   6   3   2       8322.35       8381.69       162.30 o                         
   7   3   2       2123.18       2128.13        36.36 o                         
   8   3   2       1454.75       1434.49        35.67 o                         
   9   3   2       1282.62       1292.04        36.57 o                         
  10   3   2         12.78         -1.97        13.42 o                         
  11   3   2       8699.91       8955.76       333.69 o                         
  12   3   2        523.38        525.37        37.12 o                         
 -10   4   2        271.40        252.01        40.80 o                         
  -9   4   2       2020.39       1943.07        91.13 o                         
  -8   4   2       3349.95       3318.92        91.94 o                         
  -7   4   2       1007.90        963.87        41.51 o                         
  -6   4   2       4562.57       4481.45        77.58 o                         
  -5   4   2          0.01         11.12         2.97 o                         
  -4   4   2        171.32        191.33         5.09 o                         
  -3   4   2       2604.80       2592.16        50.75 o                         
  -2   4   2        116.23        111.52         3.90 o                         
  -1   4   2         66.02         83.51         5.28 o                         
   0   4   2       2664.01       2727.92        32.85 o                         
   1   4   2       1944.68       2134.32        49.14 o                         
   2   4   2       5692.40       5992.49        65.46 o                         
   3   4   2        370.37        412.07         7.75 o                         
   4   4   2       3405.69       3455.71        57.91 o                         
   5   4   2          4.97         28.81         7.31 o                         
   6   4   2       3109.62       3144.17        48.29 o                         
   7   4   2       3067.81       3095.54        49.74 o                         
   8   4   2        895.96        860.63        64.71 o                         
   9   4   2       8511.01       8534.09       164.62 o                         
  10   4   2        553.29        523.57        26.02 o                         
  11   4   2       1706.50       1645.33        84.40 o                         
  12   4   2         68.65         87.04        32.73 o                         
  -9   5   2       1177.42       1145.84        82.21 o                         
  -8   5   2       6890.03       7005.75       218.17 o                         
  -7   5   2         48.01         67.15        19.19 o                         
  -6   5   2        596.47        583.20        20.11 o                         
  -5   5   2       5571.35       5448.37       116.78 o                         
  -4   5   2       3797.91       3700.56        69.26 o                         
  -3   5   2      10075.83      10159.72       170.41 o                         
  -2   5   2          9.94         24.88         2.91 o                         
  -1   5   2         33.63         68.52         8.53 o                         
   0   5   2      53761.84      54900.97      1949.38 o                         
   1   5   2       9750.36       9747.71       203.55 o                         
   2   5   2      30592.94      31410.21       809.41 o                         
   3   5   2      16414.28      16290.87       751.16 o                         
   4   5   2       1546.20       1557.71        23.24 o                         
   5   5   2      29654.21      30296.54       612.73 o                         
   6   5   2       3418.41       3382.04        57.37 o                         
   7   5   2        290.57        300.92         9.76 o                         
   8   5   2        236.67        239.99        17.07 o                         
   9   5   2       2994.50       2948.44        94.77 o                         
  10   5   2        703.77        654.00        28.69 o                         
  11   5   2       3480.44       3289.17       144.10 o                         
  12   5   2        554.45        583.49        55.63 o                         
  -9   6   2          9.45          5.49        24.98 o                         
  -8   6   2       2038.71       1921.43        90.44 o                         
  -7   6   2        604.16        589.72        37.06 o                         
  -6   6   2       1391.73       1335.49        37.42 o                         
  -5   6   2       1073.95       1112.34        29.29 o                         
  -4   6   2        324.79        313.83        16.20 o                         
  -3   6   2        276.95        295.44        10.96 o                         
  -2   6   2       8426.95       8412.79       171.70 o                         
  -1   6   2         24.73         42.05         4.66 o                         
   0   6   2         22.19         31.06         4.06 o                         
   1   6   2       3693.91       3693.37       140.02 o                         
   2   6   2        477.75        485.91        19.12 o                         
   3   6   2          6.11         45.17        19.90 o                         
   4   6   2       7566.07       7161.96       109.27 o                         
   5   6   2        325.05        357.25        17.07 o                         
   6   6   2       1843.41       1802.98        40.19 o                         
   7   6   2       5507.56       5425.59       199.32 o                         
   8   6   2        522.75        499.90        17.90 o                         
   9   6   2       1885.36       1935.83        50.42 o                         
  10   6   2       1179.93       1139.31        38.25 o                         
  11   6   2        117.32        132.55        18.86 o                         
  12   6   2         33.35         83.00        35.90 o                         
  -8   7   2       1394.53       1274.69        84.68 o                         
  -7   7   2        572.19        532.65        39.63 o                         
  -6   7   2        449.46        391.61        39.43 o                         
  -5   7   2          5.57         80.69        11.45 o                         
  -4   7   2       4445.63       4451.44        90.69 o                         
  -3   7   2       5612.39       5515.34       122.89 o                         
  -2   7   2       3351.59       3381.07        66.26 o                         
  -1   7   2      11646.48      11458.42       196.26 o                         
   0   7   2      31711.88      30852.90       404.28 o                         
   1   7   2       6378.01       6344.36       151.92 o                         
   2   7   2          6.22         38.66        16.25 o                         
   3   7   2       5257.67       5120.32        80.69 o                         
   4   7   2         95.21        120.40         8.24 o                         
   5   7   2       2576.02       2627.33        43.61 o                         
   6   7   2       7060.69       7156.30       130.07 o                         
   7   7   2         39.33         65.97        10.93 o                         
   8   7   2        734.73        741.42        25.63 o                         
   9   7   2      12950.16      12965.83       251.54 o                         
  10   7   2        618.25        602.81        29.41 o                         
  11   7   2       1914.28       1704.40       116.13 o                         
  -7   8   2          6.97         27.33        26.84 o                         
  -6   8   2        165.65        148.71        26.72 o                         
  -5   8   2         34.66         40.64        12.26 o                         
  -4   8   2         36.29         72.78        14.81 o                         
  -3   8   2        290.70        305.39        19.92 o                         
  -2   8   2       7179.38       7310.04       196.12 o                         
  -1   8   2        464.00        449.46        18.68 o                         
   0   8   2        216.99        234.47        12.19 o                         
   1   8   2       4711.27       4692.23       140.01 o                         
   2   8   2       5187.41       5092.13        75.56 o                         
   3   8   2       3114.21       2980.09       105.96 o                         
   4   8   2       1115.64       1048.33        33.39 o                         
   5   8   2       5114.53       5119.46        86.82 o                         
   6   8   2        352.57        339.80        32.93 o                         
   7   8   2       3814.01       3775.91       188.65 o                         
   8   8   2       1111.26       1096.20        58.21 o                         
   9   8   2        124.60        130.31        20.39 o                         
  10   8   2        149.12        165.11        27.22 o                         
  11   8   2        322.88        302.82        26.03 o                         
  -6   9   2       2197.34       2329.92       112.42 o                         
  -5   9   2        436.54        399.86        53.66 o                         
  -4   9   2       4675.53       4792.11       112.05 o                         
  -3   9   2         24.34         70.85        14.07 o                         
  -2   9   2       3487.91       3558.62        89.14 o                         
  -1   9   2      13735.75      13827.70       294.69 o                         
   0   9   2       5701.29       5724.88       100.68 o                         
   1   9   2       3148.84       3076.13        81.36 o                         
   2   9   2       5279.58       5308.77       102.17 o                         
   3   9   2       6443.27       6403.18       120.03 o                         
   4   9   2        703.63        713.62        21.88 o                         
   5   9   2         30.43         34.49         9.46 o                         
   6   9   2       3881.57       3933.65       236.13 o                         
   7   9   2       1152.53       1198.75       109.91 o                         
   8   9   2        144.88        127.89        16.77 o                         
   9   9   2      10482.23      10681.11       228.94 o                         
  10   9   2        452.65        438.80        36.99 o                         
  11   9   2        502.24        438.81        52.04 o                         
  -5  10   2        377.78        417.95        46.55 o                         
  -4  10   2       3558.46       3705.39       107.18 o                         
  -3  10   2       1223.17       1234.40        65.54 o                         
  -2  10   2       3414.39       3514.97        75.98 o                         
  -1  10   2        481.60        472.48        28.05 o                         
   0  10   2        645.89        650.41        28.17 o                         
   1  10   2       2266.18       2271.58        45.29 o                         
   2  10   2       1645.28       1651.19        35.72 o                         
   3  10   2          2.72         23.44         7.98 o                         
   4  10   2         84.49         61.72        20.31 o                         
   5  10   2       4035.57       4087.95        92.60 o                         
   6  10   2          9.58         -3.93         9.82 o                         
   7  10   2       1406.15       1489.91        57.69 o                         
   8  10   2          4.39         29.54        15.60 o                         
   9  10   2        164.44        141.67        23.14 o                         
  10  10   2          4.81         33.04        22.05 o                         
  -4  11   2       2476.73       2451.08        92.57 o                         
  -3  11   2       3619.91       3784.53       109.57 o                         
  -2  11   2       1169.89       1229.32        48.31 o                         
  -1  11   2       5823.94       5939.31       138.95 o                         
   0  11   2         10.88         57.30        15.81 o                         
   1  11   2         22.88          6.95        11.32 o                         
   2  11   2        676.49        695.08        30.17 o                         
   3  11   2       1608.34       1606.22        42.84 o                         
   4  11   2       6879.87       7063.39       174.43 o                         
   5  11   2        688.75        682.09        94.36 o                         
   6  11   2        149.44        152.17        26.23 o                         
   7  11   2       8429.85       8951.27       228.75 o                         
   8  11   2       1584.11       1691.61        62.44 o                         
   9  11   2       2935.18       2876.39        97.15 o                         
  -2  12   2         92.06         75.31        45.10 o                         
  -1  12   2       1926.70       1882.56        59.10 o                         
   0  12   2         63.79        147.61        60.13 o                         
   1  12   2       2951.61       3024.05       173.08 o                         
   2  12   2       1139.39       1179.34        43.38 o                         
   3  12   2        249.04        205.66        50.80 o                         
   4  12   2       2716.52       2629.82       160.37 o                         
   5  12   2       2440.59       2499.90        93.25 o                         
   6  12   2         24.59        -15.69        20.67 o                         
   7  12   2         60.58         77.85        21.85 o                         
   8  12   2          6.23          4.26        19.08 o                         
   0  13   2         13.19         12.74        33.31 o                         
   1  13   2         13.09         20.17        31.70 o                         
   2  13   2        361.46        480.53        54.46 o                         
   3  13   2       3004.48       3474.23       160.90 o                         
   4  13   2       1639.31       1733.32        95.10 o                         
   5  13   2       1936.39       2023.32       106.02 o                         
   6  13   2       1006.60       1096.46        76.42 o                         
   7  13   2       6527.28       6744.37       331.96 o                         
  -6 -13   3        761.18        742.98        40.88 o                         
  -5 -13   3        181.65        183.00        26.41 o                         
  -4 -13   3        481.44        454.01       115.05 o                         
  -3 -13   3        178.56        182.88        26.14 o                         
  -2 -13   3       3651.16       3599.86       137.28 o                         
  -1 -13   3        504.16        499.97        38.31 o                         
  -8 -12   3       1792.90       1745.14        60.87 o                         
  -7 -12   3         11.49         20.05        15.79 o                         
  -6 -12   3         33.69         30.14        24.37 o                         
  -5 -12   3        176.82        188.88        20.25 o                         
  -4 -12   3        719.00        685.02        57.75 o                         
  -3 -12   3        435.67        430.32        27.84 o                         
  -2 -12   3       8203.99       8487.30       220.39 o                         
  -1 -12   3         17.65         14.01        22.75 o                         
   0 -12   3       2496.32       2482.82        92.58 o                         
   1 -12   3       4711.90       4709.65       171.49 o                         
   2 -12   3       1504.95       1441.20        70.65 o                         
  -9 -11   3         71.10         40.96        19.43 o                         
  -8 -11   3       3798.86       3980.24       104.62 o                         
  -7 -11   3       1844.26       1926.98        95.35 o                         
  -6 -11   3         60.58         54.78        15.39 o                         
  -5 -11   3        279.75        260.62        27.64 o                         
  -4 -11   3        924.30        947.11        54.11 o                         
  -3 -11   3        226.89        222.34        18.94 o                         
  -2 -11   3       4631.93       4624.65       214.18 o                         
  -1 -11   3        199.63        183.48        21.54 o                         
   0 -11   3        379.35        375.40        24.12 o                         
   1 -11   3       5984.20       6061.08       139.50 o                         
   2 -11   3       1221.03       1205.20        73.67 o                         
   3 -11   3        186.25        157.61        43.88 o                         
   4 -11   3        361.12        325.39        28.99 o                         
 -10 -10   3       1506.30       1564.04        86.96 o                         
  -9 -10   3         40.13         43.76        34.94 o                         
  -8 -10   3        210.35        206.62        16.01 o                         
  -7 -10   3       1135.60       1116.08        36.86 o                         
  -6 -10   3       1071.15       1093.73        32.15 o                         
  -5 -10   3       1315.70       1319.87        36.00 o                         
  -4 -10   3      11757.08      12348.25       239.95 o                         
  -3 -10   3          1.94         13.31        18.28 o                         
  -2 -10   3      10076.27      10079.26       357.58 o                         
  -1 -10   3       2697.07       2669.07        59.83 o                         
   0 -10   3        807.96        817.84        59.40 o                         
   1 -10   3       4379.21       4494.51        97.52 o                         
   2 -10   3       1113.50       1080.84        39.98 o                         
   3 -10   3         35.77         61.27        23.10 o                         
   4 -10   3        295.80        249.40        28.45 o                         
   5 -10   3       1919.28       1929.76        68.24 o                         
 -10  -9   3       1695.99       1718.70        72.04 o                         
  -9  -9   3         70.09         73.32        14.07 o                         
  -8  -9   3       8613.63       9198.98       230.88 o                         
  -7  -9   3       1780.84       1843.85        41.54 o                         
  -6  -9   3         74.79         70.71        10.74 o                         
  -5  -9   3       5668.65       5859.55        94.67 o                         
  -4  -9   3       5490.95       5620.99        99.85 o                         
  -3  -9   3         29.81         60.13        13.41 o                         
  -2  -9   3        320.55        336.12        21.14 o                         
  -1  -9   3       1905.39       1832.53        97.87 o                         
   0  -9   3        529.30        531.40        17.98 o                         
   1  -9   3        650.51        619.05        24.44 o                         
   2  -9   3       1485.23       1516.12        43.42 o                         
   3  -9   3       3406.46       3460.89        83.50 o                         
   4  -9   3         11.86          9.41        20.31 o                         
   5  -9   3        457.25        435.57        31.45 o                         
   6  -9   3       4294.90       4304.68       129.73 o                         
 -11  -8   3          9.42         33.24        47.12 o                         
 -10  -8   3       1102.98       1024.92        76.91 o                         
  -9  -8   3        306.80        293.18        28.86 o                         
  -8  -8   3        595.13        646.53        27.25 o                         
  -7  -8   3       1181.81       1254.16        33.22 o                         
  -6  -8   3       7800.31       8043.45       156.93 o                         
  -5  -8   3        243.28        263.23        13.66 o                         
  -4  -8   3      13771.63      14088.72       218.01 o                         
  -3  -8   3       5909.95       5896.37        84.33 o                         
  -2  -8   3       2769.30       2625.87        41.24 o                         
  -1  -8   3       7716.27       7617.29       129.72 o                         
   0  -8   3        210.53        213.41        11.28 o                         
   1  -8   3       1316.57       1276.90        36.66 o                         
   2  -8   3        395.92        400.59        18.63 o                         
   3  -8   3         14.99         62.26        14.00 o                         
   4  -8   3        966.51        980.75        32.79 o                         
   5  -8   3       3320.49       3257.72        82.61 o                         
   6  -8   3       2538.30       2536.51        79.82 o                         
   7  -8   3       2535.00       2386.69        83.34 o                         
 -11  -7   3         74.47         73.41        30.65 o                         
 -10  -7   3       5499.97       5405.79       153.30 o                         
  -9  -7   3        223.33        219.03        16.25 o                         
  -8  -7   3        709.74        722.28        32.54 o                         
  -7  -7   3        396.61        394.61        15.16 o                         
  -6  -7   3        981.36        992.77        22.83 o                         
  -5  -7   3       2105.25       2074.34        34.89 o                         
  -4  -7   3       9713.39       9712.40       250.09 o                         
  -3  -7   3       3473.74       3358.97        58.99 o                         
  -2  -7   3         49.79         69.06         5.15 o                         
  -1  -7   3      10767.74      10507.57       149.45 o                         
   0  -7   3       1466.57       1350.13        29.38 o                         
   1  -7   3        575.85        572.98        24.81 o                         
   2  -7   3       1208.70       1150.59        30.51 o                         
   3  -7   3         20.85         31.56        10.87 o                         
   4  -7   3        438.77        418.26        18.74 o                         
   5  -7   3       6672.78       6815.78       138.97 o                         
   6  -7   3       2603.92       2571.00        83.24 o                         
   7  -7   3        528.08        506.36        27.01 o                         
   8  -7   3       2458.35       2355.44       116.63 o                         
 -12  -6   3       1286.41       1228.18       100.13 o                         
 -11  -6   3        808.32        806.59        44.33 o                         
 -10  -6   3        658.06        658.19        34.83 o                         
  -9  -6   3       1546.43       1515.66        36.82 o                         
  -8  -6   3       7459.93       7420.17       146.08 o                         
  -7  -6   3         48.81         47.15         7.74 o                         
  -6  -6   3      23780.65      24249.97       332.18 o                         
  -5  -6   3       6460.16       6326.33        88.21 o                         
  -4  -6   3      10425.31      10178.19       131.71 o                         
  -3  -6   3      17576.27      17309.72       213.31 o                         
  -2  -6   3        427.91        390.64        19.52 o                         
  -1  -6   3       1764.12       1725.37        29.15 o                         
   0  -6   3       1188.95       1153.84        20.65 o                         
   1  -6   3         12.22         35.92        15.03 o                         
   2  -6   3       3450.51       3507.57        47.62 o                         
   3  -6   3       6005.75       6017.53       151.09 o                         
   4  -6   3       1811.50       1770.25        40.37 o                         
   5  -6   3      12420.17      12246.05       224.39 o                         
   6  -6   3          2.90         30.08        19.90 o                         
   7  -6   3       2552.82       2566.23        66.92 o                         
   8  -6   3       1247.21       1231.76        52.10 o                         
 -12  -5   3        484.95        430.73        47.88 o                         
 -11  -5   3       1285.64       1247.15        73.32 o                         
 -10  -5   3       9604.16       9712.50       304.76 o                         
  -9  -5   3        343.59        373.12        24.00 o                         
  -8  -5   3        390.21        413.25        29.27 o                         
  -7  -5   3        878.00        904.02        21.53 o                         
  -6  -5   3          3.38          8.78         6.01 o                         
  -5  -5   3        900.72        871.05        16.12 o                         
  -4  -5   3       2789.51       2864.88        38.91 o                         
  -3  -5   3       1954.22       1973.18        26.56 o                         
  -2  -5   3       5012.94       4825.89        89.55 o                         
  -1  -5   3      11280.72      10680.88       147.26 o                         
   0  -5   3       8997.85       8652.40       103.06 o                         
   1  -5   3       9964.92       9211.23       157.21 o                         
   2  -5   3       6077.60       5810.30        89.68 o                         
   3  -5   3       2760.33       2778.23        52.60 o                         
   4  -5   3        594.25        621.61        16.39 o                         
   5  -5   3      11453.71      11446.74       205.41 o                         
   6  -5   3         31.85         49.88         9.09 o                         
   7  -5   3         15.17          9.34         9.60 o                         
   8  -5   3       6577.22       6818.36       129.79 o                         
   9  -5   3        456.65        402.06        37.32 o                         
 -12  -4   3       3533.72       3729.98       169.73 o                         
 -11  -4   3        438.84        428.20        96.75 o                         
 -10  -4   3       2374.00       2233.05        90.21 o                         
  -9  -4   3        437.46        428.06        24.48 o                         
  -8  -4   3      12008.77      12225.47       164.73 o                         
  -7  -4   3       2481.88       2553.98        33.17 o                         
  -6  -4   3       4296.44       4421.54        48.85 o                         
  -5  -4   3      11499.35      11659.95       117.76 o                         
  -4  -4   3        155.64        182.94        11.79 o                         
  -3  -4   3       8047.30       7999.69        79.16 o                         
  -2  -4   3       1367.13       1506.87        33.48 o                         
  -1  -4   3         27.92         47.00         2.24 o                         
   0  -4   3      14539.99      15049.22       158.17 o                         
   1  -4   3       6819.88       6840.44        81.05 o                         
   2  -4   3       7362.32       7304.71        92.38 o                         
   3  -4   3      22428.73      22954.19       280.88 o                         
   4  -4   3        154.60        167.10        19.51 o                         
   5  -4   3      12081.52      12414.54       161.40 o                         
   6  -4   3       1119.63       1078.26        26.40 o                         
   7  -4   3       5221.40       5266.47        94.61 o                         
   8  -4   3       1045.21       1044.89        30.24 o                         
   9  -4   3       2981.20       3068.58       105.32 o                         
  10  -4   3        247.12        241.01        32.96 o                         
 -12  -3   3        395.76        324.82        31.86 o                         
 -11  -3   3       2044.72       2065.79        99.71 o                         
 -10  -3   3        279.17        272.38        27.52 o                         
  -9  -3   3        783.04        736.92        38.83 o                         
  -8  -3   3       4582.12       4559.32        80.20 o                         
  -7  -3   3          9.46         21.89         3.70 o                         
  -6  -3   3      10620.01      10688.76       120.66 o                         
  -5  -3   3        289.81        322.12         6.90 o                         
  -4  -3   3       6135.84       6083.38        60.42 o                         
  -3  -3   3       2989.83       2924.07        27.96 o                         
  -2  -3   3        172.08        210.77         6.50 o                         
  -1  -3   3      39140.18      38921.00       833.60 o                         
   0  -3   3       4470.51       4342.69        48.33 o                         
   1  -3   3       1388.17       1449.32        17.16 o                         
   2  -3   3       6372.34       6546.89        68.01 o                         
   3  -3   3      13937.38      13838.99       170.32 o                         
   4  -3   3        686.19        679.32        13.84 o                         
   5  -3   3          2.71         21.54         3.45 o                         
   6  -3   3        946.02        931.87        19.80 o                         
   7  -3   3       1534.07       1559.16        54.60 o                         
   8  -3   3        298.71        291.01        14.63 o                         
   9  -3   3       1675.83       1705.41        43.46 o                         
  10  -3   3       4381.76       4329.50       145.29 o                         
 -12  -2   3       2100.22       2060.95       119.82 o                         
 -11  -2   3        368.31        358.48        32.22 o                         
 -10  -2   3       5651.86       5750.66       181.56 o                         
  -9  -2   3       3627.60       3667.63       116.46 o                         
  -8  -2   3      15443.64      15542.29       270.48 o                         
  -7  -2   3       5742.64       5824.24        74.49 o                         
  -6  -2   3        269.53        281.42         7.03 o                         
  -5  -2   3      13881.96      13533.18       156.64 o                         
  -4  -2   3       2090.64       2015.33        22.38 o                         
  -3  -2   3       5320.84       5468.61       139.90 o                         
  -2  -2   3      10434.77      10237.71       142.89 o                         
  -1  -2   3       2453.95       2359.61        23.26 o                         
   0  -2   3      13483.47      13078.47       127.11 o                         
   1  -2   3      33615.98      32709.80       404.24 o                         
   2  -2   3        683.92        717.56        18.74 o                         
   3  -2   3      29693.29      30482.62       391.13 o                         
   4  -2   3      10118.71      10091.61       116.84 o                         
   5  -2   3       4433.01       4451.17        60.13 o                         
   6  -2   3       4488.35       4439.75        60.88 o                         
   7  -2   3        954.49        982.23        21.27 o                         
   8  -2   3          3.80         11.69         7.31 o                         
   9  -2   3       1304.59       1350.87        58.22 o                         
  10  -2   3         62.05         67.99        28.03 o                         
  11  -2   3       1452.31       1293.47        75.71 o                         
 -11  -1   3        210.30        195.44        26.55 o                         
 -10  -1   3         43.79         68.82        23.16 o                         
  -9  -1   3        715.20        719.15        36.61 o                         
  -8  -1   3        453.72        420.47        20.50 o                         
  -7  -1   3        546.88        561.35        27.66 o                         
  -6  -1   3      10121.76      10135.02       223.78 o                         
  -5  -1   3        518.81        534.14         8.90 o                         
  -4  -1   3       1091.56       1076.16        21.20 o                         
  -3  -1   3       3108.64       3130.13        36.22 o                         
  -2  -1   3        265.43        282.13         4.88 o                         
  -1  -1   3       1688.95       1831.29        19.64 o                         
   0  -1   3      13741.65      13462.09       209.31 o                         
   1  -1   3        370.02        397.98         5.67 o                         
   2  -1   3        349.00        510.68         7.48 o                         
   3  -1   3      30800.41      31262.50       312.55 o                         
   4  -1   3        775.03        813.63        11.55 o                         
   5  -1   3       2181.06       2126.68        28.06 o                         
   6  -1   3       8175.68       7893.78       111.00 o                         
   7  -1   3        132.04        144.66         8.04 o                         
   8  -1   3         66.70         63.15        12.59 o                         
   9  -1   3       2265.87       2195.99        44.99 o                         
  10  -1   3        740.45        672.01        40.67 o                         
  11  -1   3          1.30         19.41        23.94 o                         
 -11   0   3       2170.56       1980.88        78.79 o                         
 -10   0   3       2318.56       2347.36        63.37 o                         
  -9   0   3       4115.50       3935.03       122.79 o                         
  -8   0   3       1698.85       1690.30        42.37 o                         
  -7   0   3        475.54        478.40        28.06 o                         
  -6   0   3        602.33        610.02        17.37 o                         
  -5   0   3       2416.32       2301.56        83.45 o                         
  -4   0   3      16566.66      16321.36       618.07 o                         
  -3   0   3       1451.92       1565.90        85.01 o                         
  -2   0   3      11658.03      10969.02       310.04 o                         
  -1   0   3      57567.56      54808.20       854.30 o                         
   0   0   3       2573.75       2472.60        52.95 o                         
   1   0   3      91451.18      88567.55      1461.53 o                         
   2   0   3       5252.87       5119.30        68.86 o                         
   3   0   3      14444.51      14924.82       161.73 o                         
   4   0   3      14537.30      14809.46       172.16 o                         
   5   0   3       2804.29       2735.14        45.05 o                         
   6   0   3        117.66        128.66        19.50 o                         
   7   0   3       4914.16       4798.83        72.56 o                         
   8   0   3        573.55        551.71        17.14 o                         
   9   0   3       4343.84       4285.72        84.01 o                         
  10   0   3       3937.67       3932.60        72.54 o                         
  11   0   3       1048.29       1065.06        64.74 o                         
 -11   1   3       1787.45       1671.42        69.89 o                         
 -10   1   3         27.89         10.93        18.04 o                         
  -9   1   3       1088.39       1059.93        41.11 o                         
  -8   1   3       3472.38       3414.95        72.87 o                         
  -7   1   3       2461.65       2479.78        47.86 o                         
  -6   1   3       5727.52       5559.89        88.26 o                         
  -5   1   3       5238.11       5029.04        86.83 o                         
  -4   1   3       7253.66       7047.25       107.49 o                         
  -3   1   3      15338.65      15110.53       516.06 o                         
  -2   1   3         27.23         42.39         2.44 o                         
  -1   1   3        631.35        663.94         9.38 o                         
   0   1   3       6682.86       6691.95        70.40 o                         
   1   1   3          8.29         37.30         9.75 o                         
   2   1   3       5769.16       5642.05        67.19 o                         
   3   1   3        126.42        161.43         7.32 o                         
   4   1   3       5082.34       5122.07        79.39 o                         
   5   1   3       7674.17       7706.51       181.14 o                         
   6   1   3        515.30        544.63        12.36 o                         
   7   1   3       7227.14       7361.57       114.66 o                         
   8   1   3       2660.50       2700.93        55.31 o                         
   9   1   3       4342.22       4303.58       108.11 o                         
  10   1   3       1914.79       1952.05        46.05 o                         
  11   1   3         42.95         27.91        33.31 o                         
 -11   2   3       2876.06       2860.62       108.97 o                         
 -10   2   3       5705.56       5971.82       186.36 o                         
  -9   2   3       1973.82       2032.48        98.64 o                         
  -8   2   3        247.32        243.99        15.97 o                         
  -7   2   3       4308.37       4476.38       101.94 o                         
  -6   2   3        279.37        274.92        21.95 o                         
  -5   2   3      10621.12      10620.24       128.13 o                         
  -4   2   3      20579.21      19931.86       212.85 o                         
  -3   2   3       9901.10      10210.95       313.07 o                         
  -2   2   3        656.13        719.49        15.07 o                         
  -1   2   3      58499.77      57600.61       539.87 o                         
   0   2   3       2109.17       2082.51        20.32 o                         
   1   2   3       6223.34       5624.77        53.77 o                         
   2   2   3       9687.39       9380.39       102.24 o                         
   3   2   3       1188.04       1288.13        16.85 o                         
   4   2   3       5529.70       5336.39        54.22 o                         
   5   2   3       4540.79       4608.28        65.88 o                         
   6   2   3        635.13        626.65        26.04 o                         
   7   2   3       5744.62       5745.21        85.23 o                         
   8   2   3       2579.82       2702.20       113.53 o                         
   9   2   3       6197.50       6286.12       113.36 o                         
  10   2   3       5049.11       5298.83       117.03 o                         
  11   2   3        417.33        332.08        28.71 o                         
  12   2   3       3665.49       3594.11       162.74 o                         
 -10   3   3        369.84        371.24        29.15 o                         
  -9   3   3        611.44        645.80        43.92 o                         
  -8   3   3       2280.12       2342.78        67.85 o                         
  -7   3   3       1708.92       1688.86        40.91 o                         
  -6   3   3        864.99        848.26        17.24 o                         
  -5   3   3         41.90         66.12         4.49 o                         
  -4   3   3       1576.06       1665.12        25.32 o                         
  -3   3   3          3.76         22.42         3.45 o                         
  -2   3   3      10046.45      10088.80       199.03 o                         
  -1   3   3       2115.64       2127.78        25.78 o                         
   0   3   3         13.35         25.29         2.30 o                         
   1   3   3      19788.45      20095.31       271.44 o                         
   2   3   3          6.26         26.56         2.87 o                         
   3   3   3       1188.71       1243.95        31.01 o                         
   4   3   3          3.88         15.93         3.12 o                         
   5   3   3        449.73        466.52        25.22 o                         
   6   3   3       3928.61       4068.65        68.11 o                         
   7   3   3       1728.85       1725.16        27.44 o                         
   8   3   3        644.28        641.59        20.37 o                         
   9   3   3        626.82        629.18        23.58 o                         
  10   3   3       4759.89       4887.38       105.70 o                         
  11   3   3         37.87         38.09        26.60 o                         
  12   3   3         25.96         60.01        27.62 o                         
 -10   4   3       2306.47       2175.03       132.91 o                         
  -9   4   3         63.74         78.98        30.88 o                         
  -8   4   3         20.82        -17.91        32.90 o                         
  -7   4   3       4730.15       4455.52       134.18 o                         
  -6   4   3       6509.19       6642.23       178.23 o                         
  -5   4   3       9308.36       9517.96       127.41 o                         
  -4   4   3       5866.75       5895.36        79.37 o                         
  -3   4   3      17074.77      17215.67       436.73 o                         
  -2   4   3      12930.10      13291.44       490.86 o                         
  -1   4   3      49171.47      51047.40      1622.61 o                         
   0   4   3       6599.03       6787.08       160.65 o                         
   1   4   3         52.52         69.22         3.45 o                         
   2   4   3      12374.86      12549.63       130.93 o                         
   3   4   3       8615.99       8859.36        91.06 o                         
   4   4   3         44.79         71.61         9.34 o                         
   5   4   3      14831.34      14745.23       183.62 o                         
   6   4   3       1180.80       1176.17        23.22 o                         
   7   4   3       6848.07       6793.50       122.77 o                         
   8   4   3      19322.20      19724.79       390.68 o                         
   9   4   3       1407.03       1381.65        38.27 o                         
  10   4   3       4370.10       4404.73       162.50 o                         
  11   4   3       1115.98       1064.27        43.70 o                         
  12   4   3       1738.01       1588.20        91.90 o                         
  -9   5   3       1666.04       1548.95        82.80 o                         
  -8   5   3         31.32         21.72        34.12 o                         
  -7   5   3        851.22        827.18        43.41 o                         
  -6   5   3       6579.17       6381.63       144.05 o                         
  -5   5   3         30.76         56.87         7.16 o                         
  -4   5   3        411.35        399.88         8.57 o                         
  -3   5   3        465.80        492.17        17.08 o                         
  -2   5   3       2331.50       2404.73        89.12 o                         
  -1   5   3        998.11       1047.11        16.01 o                         
   0   5   3        526.83        542.65         9.58 o                         
   1   5   3       2721.23       2750.96        31.39 o                         
   2   5   3        435.32        474.81        15.86 o                         
   3   5   3       3688.61       3540.22        80.11 o                         
   4   5   3         39.49         49.60         4.47 o                         
   5   5   3       6363.25       6201.34        82.86 o                         
   6   5   3        421.96        451.30        11.12 o                         
   7   5   3       3744.87       3705.42        75.45 o                         
   8   5   3        357.70        366.62        17.79 o                         
   9   5   3       1672.68       1592.49        43.78 o                         
  10   5   3       4100.92       4160.93       100.55 o                         
  11   5   3         31.98          8.21        16.77 o                         
  12   5   3       1829.92       1773.32        95.63 o                         
  -9   6   3        692.25        651.86       106.95 o                         
  -8   6   3        630.12        670.98        47.14 o                         
  -7   6   3      11763.57      11769.58       331.19 o                         
  -6   6   3       1890.26       1804.37        48.11 o                         
  -5   6   3       3849.01       3879.13        93.31 o                         
  -4   6   3       1660.68       1693.80        39.19 o                         
  -3   6   3       8565.73       8468.59       148.99 o                         
  -2   6   3       5602.19       5724.55       214.94 o                         
  -1   6   3       5535.90       5604.93       213.87 o                         
   0   6   3        278.86        294.68        10.98 o                         
   1   6   3       1936.91       1878.00        26.50 o                         
   2   6   3       1906.86       1936.84        60.44 o                         
   3   6   3      29910.89      29499.79       422.64 o                         
   4   6   3        198.99        211.32         6.10 o                         
   5   6   3       6682.71       6506.11       208.88 o                         
   6   6   3      17456.66      17538.84       236.87 o                         
   7   6   3        913.18        871.35        28.49 o                         
   8   6   3      14349.71      13784.38       247.87 o                         
   9   6   3         42.94         63.29        15.93 o                         
  10   6   3        804.44        796.37        33.93 o                         
  11   6   3       1180.19       1076.69        46.27 o                         
  12   6   3       2845.59       2570.45       130.68 o                         
  -8   7   3        468.66        408.77        40.81 o                         
  -7   7   3        499.25        475.44        44.72 o                         
  -6   7   3        335.86        261.63        30.47 o                         
  -5   7   3        548.86        541.28        22.71 o                         
  -4   7   3       4777.24       4676.05        96.54 o                         
  -3   7   3        359.64        361.47        22.42 o                         
  -2   7   3        981.64        932.30        25.04 o                         
  -1   7   3       3381.50       3507.87        72.88 o                         
   0   7   3       1153.08       1164.66        20.74 o                         
   1   7   3       1762.57       1791.73        26.21 o                         
   2   7   3        852.43        848.96        16.04 o                         
   3   7   3       4162.82       4139.38        76.74 o                         
   4   7   3       2369.62       2326.61        58.01 o                         
   5   7   3       1119.00       1079.63        24.71 o                         
   6   7   3         59.80         71.31         8.13 o                         
   7   7   3       1452.96       1377.35        36.58 o                         
   8   7   3        250.16        242.52        33.33 o                         
   9   7   3        814.75        728.25        29.52 o                         
  10   7   3         27.52         16.47        15.60 o                         
  11   7   3        675.74        537.48        33.12 o                         
  -7   8   3       8688.21       8740.34       334.68 o                         
  -6   8   3       1092.69       1031.24        60.47 o                         
  -5   8   3       1697.78       1676.36        56.22 o                         
  -4   8   3       7428.01       7636.65       165.09 o                         
  -3   8   3       6545.15       6618.03       119.19 o                         
  -2   8   3        846.38        847.42        39.69 o                         
  -1   8   3        667.66        734.57        24.44 o                         
   0   8   3        685.15        679.89        16.51 o                         
   1   8   3        969.60        954.84        18.07 o                         
   2   8   3       7205.56       7124.48        96.24 o                         
   3   8   3      27534.21      27676.22       529.64 o                         
   4   8   3       2629.93       2599.24        49.78 o                         
   5   8   3          6.67          3.25        13.00 o                         
   6   8   3      24692.66      24578.70       830.29 o                         
   7   8   3         12.13         15.64        15.96 o                         
   8   8   3       3267.57       3259.05        93.73 o                         
   9   8   3        837.81        794.37        32.73 o                         
  10   8   3        174.84        171.64        21.54 o                         
  11   8   3        164.62        160.96        22.65 o                         
  -6   9   3         74.36         72.72        28.98 o                         
  -5   9   3         28.38         51.32        26.45 o                         
  -4   9   3        613.50        588.73        25.86 o                         
  -3   9   3        728.53        688.34        27.59 o                         
  -2   9   3        355.51        377.13        22.36 o                         
  -1   9   3        490.05        507.96        41.07 o                         
   0   9   3         33.79         43.69        18.28 o                         
   1   9   3        321.73        308.97        12.19 o                         
   2   9   3         84.17         85.21         7.54 o                         
   3   9   3        871.71        831.22        20.02 o                         
   4   9   3         80.88         78.37        18.69 o                         
   5   9   3       2765.59       2746.30        55.34 o                         
   6   9   3         65.14         69.97        10.34 o                         
   7   9   3        398.22        474.53        32.79 o                         
   8   9   3        520.79        479.84        32.59 o                         
   9   9   3          1.50         18.32        15.60 o                         
  10   9   3        536.53        571.17        32.88 o                         
  11   9   3        178.65        190.24        50.38 o                         
  -5  10   3        144.41        170.50        61.35 o                         
  -4  10   3       3048.57       3185.43        99.22 o                         
  -3  10   3       4415.25       4439.93       110.50 o                         
  -2  10   3       1147.91       1202.02        40.58 o                         
  -1  10   3        635.18        589.25        26.16 o                         
   0  10   3       2371.20       2309.35        88.53 o                         
   1  10   3       7308.13       7440.94       123.75 o                         
   2  10   3       7569.14       7892.34       129.34 o                         
   3  10   3       5753.65       5793.57        96.98 o                         
   4  10   3       6617.40       6496.55       159.86 o                         
   5  10   3       4749.05       4669.87       159.81 o                         
   6  10   3      11429.43      11980.47       271.21 o                         
   7  10   3         10.69         71.19        30.06 o                         
   8  10   3        152.83        161.25        27.30 o                         
   9  10   3        316.71        366.29        31.43 o                         
  10  10   3       2707.66       2593.31        90.80 o                         
  -4  11   3          5.45         10.22        29.03 o                         
  -3  11   3        899.48        914.85        39.98 o                         
  -2  11   3       1367.30       1361.11        45.60 o                         
  -1  11   3        346.71        338.56        23.27 o                         
   0  11   3         44.05         94.59        15.48 o                         
   1  11   3       1089.72       1091.72        34.60 o                         
   2  11   3        236.64        233.94        18.97 o                         
   3  11   3        154.15        147.09        19.85 o                         
   4  11   3        226.19        234.83        61.36 o                         
   5  11   3         88.16        104.86        28.44 o                         
   6  11   3        296.07        276.14        27.57 o                         
   7  11   3         98.87         86.07        24.20 o                         
   8  11   3          6.29         22.18        16.98 o                         
   9  11   3       1080.24        931.23        67.55 o                         
  -2  12   3         25.03         27.97        17.55 o                         
  -1  12   3        107.97        132.64        21.17 o                         
   0  12   3       9130.65       9921.53       227.82 o                         
   1  12   3       3431.83       3754.75       108.32 o                         
   2  12   3       4722.52       4904.47       161.17 o                         
   3  12   3        186.74        202.02        35.31 o                         
   4  12   3       3821.83       3809.31       128.97 o                         
   5  12   3       1136.60       1109.88        54.48 o                         
   6  12   3       2348.41       2457.61        92.62 o                         
   7  12   3        667.96        652.30        43.77 o                         
   8  12   3         53.07         39.03        20.10 o                         
   0  13   3        465.33        435.95        38.50 o                         
   1  13   3        149.73        126.28        28.24 o                         
   2  13   3        425.19        426.88        35.94 o                         
   3  13   3        404.49        447.70        83.33 o                         
   4  13   3         28.81        100.76        35.90 o                         
   5  13   3         22.58         21.92        32.16 o                         
   6  13   3        130.46         71.78        40.11 o                         
  -5 -13   4       6991.83       7088.85       183.62 o                         
  -4 -13   4        206.75        227.05        78.83 o                         
  -3 -13   4        288.95        234.69        32.03 o                         
  -2 -13   4       2100.59       2009.40        74.90 o                         
  -1 -13   4         63.46        109.72        36.97 o                         
  -8 -12   4         13.52         65.59        33.72 o                         
  -7 -12   4       1307.39       1339.22        65.13 o                         
  -6 -12   4         16.79          7.72        15.51 o                         
  -5 -12   4       2640.56       2812.13        79.69 o                         
  -4 -12   4        186.43        121.90        33.81 o                         
  -3 -12   4        712.29        665.51        36.60 o                         
  -2 -12   4         47.28         73.29        58.50 o                         
  -1 -12   4       2280.74       2194.12        74.08 o                         
   0 -12   4        493.82        452.59        30.72 o                         
   1 -12   4       1816.68       1804.78        68.18 o                         
  -9 -11   4        169.60        151.51        38.19 o                         
  -8 -11   4        437.70        409.48        28.45 o                         
  -7 -11   4        490.37        461.07        25.54 o                         
  -6 -11   4        915.67        919.14        34.39 o                         
  -5 -11   4       4257.67       4393.33       143.62 o                         
  -4 -11   4         67.41         72.14        17.56 o                         
  -3 -11   4       1575.10       1438.17        81.87 o                         
  -2 -11   4       2121.28       2136.81        61.62 o                         
  -1 -11   4        431.19        408.02        24.96 o                         
   0 -11   4       2311.63       2297.85        88.49 o                         
   1 -11   4        871.04        895.73        39.68 o                         
   2 -11   4        388.89        398.72        41.87 o                         
   3 -11   4       1092.79       1148.68        69.18 o                         
 -10 -10   4        115.72        147.30        30.63 o                         
  -9 -10   4        284.23        258.97        35.76 o                         
  -8 -10   4        173.82        168.55        17.79 o                         
  -7 -10   4        374.65        399.59        39.02 o                         
  -6 -10   4        919.62        950.88        32.32 o                         
  -5 -10   4       8322.10       8664.92       157.26 o                         
  -4 -10   4       1199.43       1266.52        39.80 o                         
  -3 -10   4       3846.69       3876.98       110.05 o                         
  -2 -10   4        748.59        743.77        23.29 o                         
  -1 -10   4       5435.47       5285.84       236.71 o                         
   0 -10   4       1173.49       1082.67        37.13 o                         
   1 -10   4       1348.45       1297.56        60.26 o                         
   2 -10   4       1675.61       1688.78        86.77 o                         
   3 -10   4       1638.76       1636.98        57.60 o                         
   4 -10   4       2515.98       2485.73        97.17 o                         
   5 -10   4        251.53        249.08        73.55 o                         
 -10  -9   4       3479.84       3642.32       124.79 o                         
  -9  -9   4        213.53        245.90        22.22 o                         
  -8  -9   4         44.67         57.16        21.12 o                         
  -7  -9   4       5626.16       5851.39       104.32 o                         
  -6  -9   4       2270.22       2321.05        49.00 o                         
  -5  -9   4        711.88        751.95        22.08 o                         
  -4  -9   4        278.90        282.55        14.00 o                         
  -3  -9   4       3372.17       3409.74       102.64 o                         
  -2  -9   4        993.33        999.74        35.41 o                         
  -1  -9   4       7113.17       7079.10       131.39 o                         
   0  -9   4       4860.93       4628.20        87.83 o                         
   1  -9   4        934.30        926.24        30.78 o                         
   2  -9   4       2736.80       2613.96        66.09 o                         
   3  -9   4       1356.04       1331.24        42.60 o                         
   4  -9   4       3880.42       4141.23       100.17 o                         
   5  -9   4         12.17          2.48        16.94 o                         
   6  -9   4         33.17         53.60        18.36 o                         
 -11  -8   4       2862.80       3043.13       114.96 o                         
 -10  -8   4       1131.67       1143.57        62.67 o                         
  -9  -8   4        134.55        129.95        17.78 o                         
  -8  -8   4         28.74         40.12        14.62 o                         
  -7  -8   4       5421.52       5703.74       101.74 o                         
  -6  -8   4        782.33        795.97        33.77 o                         
  -5  -8   4      10040.65      10663.76       191.85 o                         
  -4  -8   4        842.78        813.46        26.07 o                         
  -3  -8   4       2071.27       1996.76        37.22 o                         
  -2  -8   4       3783.21       3756.76       124.91 o                         
  -1  -8   4       7228.63       6912.70       162.53 o                         
   0  -8   4        618.25        612.88        23.77 o                         
   1  -8   4       1186.79       1123.96        28.57 o                         
   2  -8   4       6635.52       6406.52       127.24 o                         
   3  -8   4       2395.31       2374.93        57.70 o                         
   4  -8   4       4188.93       4226.47        95.75 o                         
   5  -8   4        277.43        265.41        23.63 o                         
   6  -8   4       1340.31       1328.51        49.78 o                         
   7  -8   4        108.75        128.14        22.07 o                         
 -11  -7   4       2446.47       2611.30        98.88 o                         
 -10  -7   4        166.68        184.09        24.13 o                         
  -9  -7   4         22.00         54.16        31.69 o                         
  -8  -7   4       1960.36       1942.71        42.37 o                         
  -7  -7   4       2642.49       2736.52        57.63 o                         
  -6  -7   4        751.39        774.16        44.35 o                         
  -5  -7   4        564.23        592.18        19.52 o                         
  -4  -7   4        999.78       1002.15        20.39 o                         
  -3  -7   4        645.64        653.12        14.00 o                         
  -2  -7   4        379.15        367.77        26.43 o                         
  -1  -7   4      25396.55      24165.36       303.58 o                         
   0  -7   4        177.80        188.11        10.68 o                         
   1  -7   4        199.66        202.70         8.94 o                         
   2  -7   4      19835.09      19857.00       430.66 o                         
   3  -7   4        260.28        289.18        15.52 o                         
   4  -7   4         48.27         39.00        12.62 o                         
   5  -7   4       3048.54       3152.02        76.45 o                         
   6  -7   4        124.01        120.24        16.31 o                         
   7  -7   4        116.38        155.52        32.10 o                         
   8  -7   4        996.13        890.96        95.20 o                         
 -11  -6   4       1158.46       1155.80        54.96 o                         
 -10  -6   4       2394.71       2514.73        80.23 o                         
  -9  -6   4        184.29        183.66        32.10 o                         
  -8  -6   4         43.00         46.70         7.98 o                         
  -7  -6   4      17313.90      17382.78       278.81 o                         
  -6  -6   4        704.26        709.36        43.53 o                         
  -5  -6   4       7072.66       6967.68       148.64 o                         
  -4  -6   4      13433.72      13013.46       320.96 o                         
  -3  -6   4       4926.52       4623.32        69.93 o                         
  -2  -6   4       7937.93       7458.95        97.51 o                         
  -1  -6   4       5064.13       4714.88        64.47 o                         
   0  -6   4         40.97         58.91         3.70 o                         
   1  -6   4         13.14         22.71         5.37 o                         
   2  -6   4       8231.40       8076.88       290.19 o                         
   3  -6   4       1078.47       1079.82        28.79 o                         
   4  -6   4        587.43        583.14        31.72 o                         
   5  -6   4         21.21          9.50        11.78 o                         
   6  -6   4       1670.91       1741.11        48.40 o                         
   7  -6   4        298.53        309.42        52.83 o                         
   8  -6   4       3031.87       2958.63        94.38 o                         
 -11  -5   4        909.39        826.16        61.63 o                         
 -10  -5   4        117.00        135.95        21.41 o                         
  -9  -5   4        694.82        716.60        33.25 o                         
  -8  -5   4       2557.09       2553.96        49.36 o                         
  -7  -5   4       4353.79       4295.19        69.51 o                         
  -6  -5   4         24.35         46.31         9.34 o                         
  -5  -5   4        585.77        591.88        14.07 o                         
  -4  -5   4        571.77        575.34        11.78 o                         
  -3  -5   4       6207.04       6190.64        64.82 o                         
  -2  -5   4        621.06        645.82        10.36 o                         
  -1  -5   4      13064.26      12460.53       295.34 o                         
   0  -5   4       8410.66       8188.30       228.05 o                         
   1  -5   4       1495.19       1416.93        31.98 o                         
   2  -5   4      14915.76      14366.88       433.47 o                         
   3  -5   4        746.58        744.86        16.99 o                         
   4  -5   4       3731.38       3742.41        79.86 o                         
   5  -5   4        844.00        844.54        60.22 o                         
   6  -5   4       2251.23       2285.92        47.63 o                         
   7  -5   4       1506.22       1477.41        43.99 o                         
   8  -5   4       3951.62       3911.92       111.59 o                         
   9  -5   4        128.76        112.18        29.14 o                         
 -12  -4   4        964.30        847.66        97.64 o                         
 -11  -4   4        201.42        152.63        39.42 o                         
 -10  -4   4       1382.58       1292.70        50.68 o                         
  -9  -4   4       9186.57       9332.88       219.07 o                         
  -8  -4   4        830.04        848.79        20.46 o                         
  -7  -4   4      24796.37      24848.00       316.24 o                         
  -6  -4   4       1246.04       1255.64        29.74 o                         
  -5  -4   4        737.14        731.19        21.98 o                         
  -4  -4   4      22716.18      21864.44       251.57 o                         
  -3  -4   4       1996.15       1959.10        21.37 o                         
  -2  -4   4       1290.95       1340.27        41.61 o                         
  -1  -4   4       3232.92       3229.41        35.30 o                         
   0  -4   4       4212.22       4165.67        45.34 o                         
   1  -4   4       2580.25       2653.13        34.17 o                         
   2  -4   4      24459.04      24241.83       294.79 o                         
   3  -4   4       2255.22       2225.61        32.98 o                         
   4  -4   4        606.60        661.61        23.19 o                         
   5  -4   4        639.49        644.84        16.80 o                         
   6  -4   4       7187.15       7397.38       124.67 o                         
   7  -4   4         34.81         58.10        10.51 o                         
   8  -4   4       2667.91       2753.89        62.12 o                         
   9  -4   4        243.71        247.76        58.92 o                         
  10  -4   4       1410.12       1383.63       136.79 o                         
 -12  -3   4         94.27        108.71        29.23 o                         
 -11  -3   4        474.16        470.08        65.04 o                         
 -10  -3   4          8.63         37.71        25.57 o                         
  -9  -3   4        348.91        353.31        44.71 o                         
  -8  -3   4         26.36         41.29         9.30 o                         
  -7  -3   4       3705.18       3774.64        51.26 o                         
  -6  -3   4        667.50        655.44        11.47 o                         
  -5  -3   4       8635.10       8535.41        96.17 o                         
  -4  -3   4       5797.35       5822.87        54.39 o                         
  -3  -3   4      22651.01      22873.32       275.84 o                         
  -2  -3   4      10265.01      10090.45       153.97 o                         
  -1  -3   4       1033.53       1082.95        12.69 o                         
   0  -3   4      24503.00      24645.62       235.88 o                         
   1  -3   4      14560.49      15087.72       142.44 o                         
   2  -3   4       1746.84       1780.67        23.29 o                         
   3  -3   4       1159.37       1155.67        19.97 o                         
   4  -3   4       6168.39       6212.19        81.44 o                         
   5  -3   4        192.85        193.21         8.25 o                         
   6  -3   4       7460.89       7366.90        99.95 o                         
   7  -3   4       2522.00       2488.80        46.45 o                         
   8  -3   4       2319.06       2237.30        52.52 o                         
   9  -3   4       2840.44       2825.36       120.41 o                         
  10  -3   4       1363.88       1322.81        66.36 o                         
 -11  -2   4       1322.80       1243.26        69.21 o                         
 -10  -2   4       1883.09       1806.16        79.17 o                         
  -9  -2   4      14022.63      14680.43       398.80 o                         
  -8  -2   4       3017.78       2944.35        96.52 o                         
  -7  -2   4       3272.04       3175.17        96.57 o                         
  -6  -2   4       1849.94       1885.57        27.63 o                         
  -5  -2   4       2421.78       2347.94        28.76 o                         
  -4  -2   4      10364.02      10434.60       215.29 o                         
  -3  -2   4      13141.24      13059.71       333.74 o                         
  -2  -2   4        157.10        240.65         4.02 o                         
  -1  -2   4         39.34         71.29         6.50 o                         
   0  -2   4      13785.20      13466.20       138.37 o                         
   1  -2   4      12181.33      12510.94       122.72 o                         
   2  -2   4      14954.17      15338.36       151.31 o                         
   3  -2   4        612.09        609.50        10.53 o                         
   4  -2   4        598.17        625.75        11.70 o                         
   5  -2   4       2104.68       2089.81        30.79 o                         
   6  -2   4      16193.68      16247.40       203.36 o                         
   7  -2   4         45.38         43.01         6.59 o                         
   8  -2   4       2364.32       2442.66        47.02 o                         
   9  -2   4       4991.09       5035.93       136.03 o                         
  10  -2   4       1439.65       1350.40        43.83 o                         
 -11  -1   4       2770.00       2689.09       221.56 o                         
 -10  -1   4        105.97         98.15        20.43 o                         
  -9  -1   4       1224.05       1231.72        36.26 o                         
  -8  -1   4       1189.88       1213.23        35.02 o                         
  -7  -1   4        265.64        266.33        11.45 o                         
  -6  -1   4       4121.47       3965.29        65.07 o                         
  -5  -1   4       1467.21       1403.67        26.60 o                         
  -4  -1   4      11346.61      10851.01       208.02 o                         
  -3  -1   4       4981.55       5055.69        70.78 o                         
  -2  -1   4       1661.50       1671.63        42.15 o                         
  -1  -1   4         60.80         96.30         2.87 o                         
   0  -1   4       5931.19       5837.73        65.40 o                         
   1  -1   4         54.73        153.16         3.70 o                         
   2  -1   4        987.33       1021.05        13.27 o                         
   3  -1   4       4372.15       4131.53        47.24 o                         
   4  -1   4       9069.98       8876.32       103.87 o                         
   5  -1   4         22.76         39.60         4.66 o                         
   6  -1   4      27924.60      27805.43       405.38 o                         
   7  -1   4        981.64        998.54        21.54 o                         
   8  -1   4        178.75        165.64        10.30 o                         
   9  -1   4      10276.94      10346.64       168.42 o                         
  10  -1   4        112.98        105.02        14.06 o                         
  11  -1   4          5.41         -9.79        22.89 o                         
 -11   0   4       1957.57       1851.72        74.74 o                         
 -10   0   4       8160.61       8200.92       181.94 o                         
  -9   0   4       9709.21       9759.04       220.22 o                         
  -8   0   4       2212.03       2166.02        52.16 o                         
  -7   0   4       1400.44       1420.14        30.54 o                         
  -6   0   4       4715.11       4721.90        85.41 o                         
  -5   0   4         65.64         95.63        15.03 o                         
  -4   0   4        342.84        335.90        13.01 o                         
  -3   0   4      18648.61      18083.74       942.18 o                         
  -2   0   4       1788.68       1971.91        21.44 o                         
  -1   0   4       2269.17       2470.70        26.07 o                         
   0   0   4      65899.88      63962.48       700.70 o                         
   1   0   4       6549.80       6741.33        78.64 o                         
   2   0   4      16002.85      15862.78       192.91 o                         
   3   0   4       7093.72       6835.40        77.06 o                         
   4   0   4       3977.90       3907.68        49.81 o                         
   5   0   4       1249.86       1275.68        28.53 o                         
   6   0   4       7832.90       7629.31        99.57 o                         
   7   0   4         30.03         61.27        23.97 o                         
   8   0   4         40.51         45.16         7.40 o                         
   9   0   4       4504.50       4662.32        88.75 o                         
  10   0   4       1971.18       2026.18       110.86 o                         
  11   0   4         28.93         26.81        25.28 o                         
 -11   1   4       3192.08       3174.91       118.44 o                         
 -10   1   4        249.53        248.37        26.09 o                         
  -9   1   4        990.92        902.08        37.34 o                         
  -8   1   4        903.37        913.35        28.76 o                         
  -7   1   4       1879.09       1905.23        44.67 o                         
  -6   1   4       4729.18       4726.09        76.77 o                         
  -5   1   4       3853.82       3703.50        92.33 o                         
  -4   1   4      21537.94      20775.87       435.63 o                         
  -3   1   4        463.77        456.73         8.91 o                         
  -2   1   4       4727.92       4526.33        71.24 o                         
  -1   1   4       2174.39       1953.63        31.20 o                         
   0   1   4       1904.92       2309.14        25.63 o                         
   1   1   4        246.47        219.83         4.49 o                         
   2   1   4         15.70         37.95        12.19 o                         
   3   1   4        661.97        650.00        10.94 o                         
   4   1   4      26987.34      27477.04       296.05 o                         
   5   1   4        893.97        879.88        14.48 o                         
   6   1   4      12251.24      11897.71       313.81 o                         
   7   1   4       3243.20       3309.42        85.10 o                         
   8   1   4        320.96        330.21        12.61 o                         
   9   1   4       4416.21       4565.91        76.12 o                         
  10   1   4        209.74        195.99        14.81 o                         
  11   1   4         72.71         85.42        20.86 o                         
 -10   2   4       6349.32       6535.31       297.55 o                         
  -9   2   4        563.58        521.00        29.49 o                         
  -8   2   4       1098.47       1100.65        34.25 o                         
  -7   2   4       3186.72       3247.05        73.18 o                         
  -6   2   4       1788.84       1885.74        37.01 o                         
  -5   2   4      14825.89      14602.90       240.04 o                         
  -4   2   4        995.93        977.03        16.41 o                         
  -3   2   4      10907.43      10979.74       126.65 o                         
  -2   2   4      29022.19      29692.36      1031.05 o                         
  -1   2   4       5425.98       5453.59        64.83 o                         
   0   2   4      30802.40      30040.80       695.56 o                         
   1   2   4       3717.00       3844.20        39.62 o                         
   2   2   4         51.96         69.38         4.47 o                         
   3   2   4      18621.95      18857.00       217.15 o                         
   4   2   4      11638.10      11520.08       134.42 o                         
   5   2   4        281.09        307.69         7.41 o                         
   6   2   4       2081.76       2145.90        55.94 o                         
   7   2   4       2724.37       2633.75        59.26 o                         
   8   2   4          3.99          8.77         7.73 o                         
   9   2   4       5770.00       5858.54       104.36 o                         
  10   2   4       1568.78       1574.58        41.68 o                         
  11   2   4         28.99         14.94        15.03 o                         
 -10   3   4        948.88        940.14        59.13 o                         
  -9   3   4          9.35         41.98        23.57 o                         
  -8   3   4       1452.52       1365.05        57.78 o                         
  -7   3   4        170.62        167.81        15.14 o                         
  -6   3   4        522.94        524.53        13.08 o                         
  -5   3   4          5.42         21.81         3.70 o                         
  -4   3   4       5361.92       5409.43        70.85 o                         
  -3   3   4          5.51         16.41         2.87 o                         
  -2   3   4       7125.25       7396.73       152.19 o                         
  -1   3   4      10504.65      10800.69       202.50 o                         
   0   3   4      11387.85      11357.59       244.05 o                         
   1   3   4       1245.04       1218.66        13.24 o                         
   2   3   4      25337.29      25620.75       244.90 o                         
   3   3   4      13146.10      13478.59       149.04 o                         
   4   3   4      18612.09      18589.01       246.38 o                         
   5   3   4      21894.84      21524.80       287.88 o                         
   6   3   4         22.01         25.83         2.82 o                         
   7   3   4       4971.68       4863.97        91.59 o                         
   8   3   4        813.19        864.25        24.80 o                         
   9   3   4         74.85        115.75        15.61 o                         
  10   3   4        625.53        604.39        26.44 o                         
  11   3   4        138.37        138.60        20.72 o                         
  12   3   4        584.89        541.35        47.57 o                         
 -10   4   4       1106.29       1134.20        70.93 o                         
  -9   4   4         26.39        -14.05        23.61 o                         
  -8   4   4        345.27        318.47        28.41 o                         
  -7   4   4        206.93        202.98        28.85 o                         
  -6   4   4       7154.31       7206.95       203.13 o                         
  -5   4   4      10810.03      10797.24       158.32 o                         
  -4   4   4       1523.51       1538.79        30.58 o                         
  -3   4   4       1368.91       1426.14        22.72 o                         
  -2   4   4      33085.91      33996.05       891.29 o                         
  -1   4   4       4126.27       4191.35        67.51 o                         
   0   4   4       3841.22       3689.86        60.50 o                         
   1   4   4         93.68        106.49         4.02 o                         
   2   4   4       1017.65        968.64        12.88 o                         
   3   4   4      11763.24      12083.08       131.52 o                         
   4   4   4      16527.19      16473.79       392.84 o                         
   5   4   4       1559.94       1528.21        26.78 o                         
   6   4   4        199.18        209.22         9.60 o                         
   7   4   4       4229.52       4030.99        79.13 o                         
   8   4   4       2721.19       2622.77        86.18 o                         
   9   4   4       1097.07       1110.92        62.68 o                         
  10   4   4       1733.98       1640.51        49.20 o                         
  11   4   4        461.39        420.02        26.73 o                         
  12   4   4         62.67         85.82        29.86 o                         
  -9   5   4        277.62        228.18        46.33 o                         
  -8   5   4       2100.46       1943.73        82.80 o                         
  -7   5   4       1373.38       1299.12        65.15 o                         
  -6   5   4       1392.69       1364.03        71.28 o                         
  -5   5   4         37.68         34.33         6.50 o                         
  -4   5   4       6569.24       6776.51        86.74 o                         
  -3   5   4        543.27        554.64        14.24 o                         
  -2   5   4       1251.54       1326.37        28.12 o                         
  -1   5   4        178.42        203.29         6.59 o                         
   0   5   4       2996.95       3034.80        46.72 o                         
   1   5   4         28.34         47.92         4.06 o                         
   2   5   4      12817.43      12700.65       148.76 o                         
   3   5   4       6577.47       6498.69       102.19 o                         
   4   5   4       1443.82       1479.29        24.62 o                         
   5   5   4       8589.50       8445.14       146.89 o                         
   6   5   4         55.33         53.57         7.16 o                         
   7   5   4        573.20        576.97        32.94 o                         
   8   5   4       1932.67       1929.63        54.07 o                         
   9   5   4        120.68        109.08        21.13 o                         
  10   5   4       1496.04       1479.44        46.03 o                         
  11   5   4       3802.58       3800.60       114.99 o                         
  12   5   4         21.11         76.33        43.87 o                         
  -8   6   4          5.92         19.10        39.40 o                         
  -7   6   4       2696.39       2671.96       101.71 o                         
  -6   6   4       8140.20       8155.85       231.11 o                         
  -5   6   4       2901.56       2872.58        65.55 o                         
  -4   6   4       4244.57       4252.33        84.88 o                         
  -3   6   4      14924.18      15259.37       213.50 o                         
  -2   6   4      17814.32      18198.37       295.72 o                         
  -1   6   4        438.65        464.13        23.99 o                         
   0   6   4       1942.49       1925.57        37.56 o                         
   1   6   4          0.81         23.32         4.87 o                         
   2   6   4        285.03        326.76        10.05 o                         
   3   6   4       1294.72       1293.31        24.67 o                         
   4   6   4      10347.68       9898.32       387.51 o                         
   5   6   4        388.74        372.84        10.94 o                         
   6   6   4       1138.10       1115.41        26.66 o                         
   7   6   4      14450.33      14006.85       240.85 o                         
   8   6   4       3352.69       3405.67        83.88 o                         
   9   6   4        147.54        140.32        15.73 o                         
  10   6   4         89.28         77.25        15.96 o                         
  11   6   4       1139.34       1005.70        44.88 o                         
  -8   7   4        982.06        911.62        67.94 o                         
  -7   7   4        296.87        221.13        31.80 o                         
  -6   7   4       1741.07       1742.23        72.30 o                         
  -5   7   4          4.21         20.12        13.00 o                         
  -4   7   4       5693.11       5877.57       114.99 o                         
  -3   7   4         85.30        335.89        43.07 o                         
  -2   7   4       5360.65       5260.56       144.22 o                         
  -1   7   4       2864.94       2901.26        47.41 o                         
   0   7   4      15630.38      15794.79       223.11 o                         
   1   7   4       9585.08       9409.62       120.79 o                         
   2   7   4       2827.65       2784.68        40.26 o                         
   3   7   4       9111.72       8986.40       138.75 o                         
   4   7   4       3033.65       2924.26        56.47 o                         
   5   7   4       1252.61       1211.77        26.22 o                         
   6   7   4          0.13          9.88         4.65 o                         
   7   7   4         38.37         40.69         9.05 o                         
   8   7   4       3896.40       3780.73        96.73 o                         
   9   7   4       1639.06       1613.48        70.48 o                         
  10   7   4       1183.54       1217.69        43.75 o                         
  11   7   4       5907.72       5939.91       162.07 o                         
  -7   8   4        292.23        218.90        35.88 o                         
  -6   8   4       3519.79       3517.81       149.56 o                         
  -5   8   4       1361.39       1413.16        64.20 o                         
  -4   8   4         66.76         54.78        11.90 o                         
  -3   8   4       5566.09       5773.50       118.00 o                         
  -2   8   4       1527.25       1551.98        56.47 o                         
  -1   8   4       2233.27       2282.65        49.38 o                         
   0   8   4        553.82        581.31        16.96 o                         
   1   8   4       1171.02       1169.11        21.90 o                         
   2   8   4      10290.64      10279.00       136.09 o                         
   3   8   4        142.26        128.32         9.75 o                         
   4   8   4       3682.27       3666.01        65.50 o                         
   5   8   4       3344.64       3302.43        90.80 o                         
   6   8   4        463.70        430.74        19.73 o                         
   7   8   4       9833.05       9743.92       220.20 o                         
   8   8   4       3154.93       3162.65        91.74 o                         
   9   8   4         20.69          5.87        18.28 o                         
  10   8   4       1105.37       1114.57        46.52 o                         
  11   8   4       2958.30       2878.48       182.83 o                         
  -6   9   4       3657.53       3624.71       160.62 o                         
  -5   9   4         78.50        110.88        32.09 o                         
  -4   9   4       1546.34       1518.65        47.80 o                         
  -3   9   4         53.16         55.83        11.52 o                         
  -2   9   4        144.89        167.62        29.26 o                         
  -1   9   4       2785.73       2947.15        77.80 o                         
   0   9   4       2313.11       2450.86        46.73 o                         
   1   9   4        822.81        803.49        20.41 o                         
   2   9   4        323.08        332.85        12.55 o                         
   3   9   4       2335.02       2303.86        43.47 o                         
   4   9   4        560.65        504.63        20.03 o                         
   5   9   4       1045.57       1027.99        28.71 o                         
   6   9   4       2952.95       2897.28        80.24 o                         
   7   9   4       3082.07       3027.72        90.19 o                         
   8   9   4        357.09        297.26        26.55 o                         
   9   9   4       9173.48       9037.92       236.40 o                         
  10   9   4        945.54        893.71        81.77 o                         
  -5  10   4       2587.63       2554.22       121.91 o                         
  -4  10   4         67.72        125.86        52.00 o                         
  -3  10   4        462.18        432.17        50.00 o                         
  -2  10   4         33.81         35.07        14.33 o                         
  -1  10   4       1111.33       1093.20        33.23 o                         
   0  10   4        168.08        156.78        16.40 o                         
   1  10   4       3236.70       3301.32        87.04 o                         
   2  10   4       8654.42       8775.51       143.30 o                         
   3  10   4        316.99        330.95        22.76 o                         
   4  10   4        393.94        365.24        42.68 o                         
   5  10   4       5634.91       5489.32       136.79 o                         
   6  10   4       1241.03       1218.28        70.84 o                         
   7  10   4       1283.54       1179.13        53.60 o                         
   8  10   4        173.80        181.30        25.83 o                         
   9  10   4         17.02         33.31        20.11 o                         
  10  10   4        972.66        895.34        57.77 o                         
  -3  11   4       1108.74       1029.63        66.74 o                         
  -2  11   4       1644.61       1738.87        55.44 o                         
  -1  11   4       4391.19       4691.10       211.15 o                         
   0  11   4        749.79        778.34        29.32 o                         
   1  11   4       1352.29       1478.32        42.07 o                         
   2  11   4        425.85        408.79        20.51 o                         
   3  11   4       1864.80       1854.21       117.78 o                         
   4  11   4       1254.11       1266.29        51.66 o                         
   5  11   4        227.11        219.79        65.83 o                         
   6  11   4       1213.81       1187.14        50.75 o                         
   7  11   4       4530.03       4425.39       151.09 o                         
   8  11   4        143.39        150.30        27.05 o                         
   9  11   4       4873.78       5176.63       151.89 o                         
  -2  12   4        774.04        772.77        77.68 o                         
  -1  12   4         15.59         15.21        18.04 o                         
   0  12   4       2395.10       2464.94       119.48 o                         
   1  12   4       6971.23       7449.79       228.16 o                         
   2  12   4        854.33        898.96        48.76 o                         
   3  12   4        923.67        907.30        60.12 o                         
   4  12   4       1725.91       1902.10       161.32 o                         
   5  12   4       2599.68       2644.64       125.24 o                         
   6  12   4         92.86         95.74        25.08 o                         
   7  12   4         26.91         20.85        34.94 o                         
   8  12   4          4.74        -20.22        25.21 o                         
   1  13   4        585.58        511.77        44.72 o                         
   2  13   4        126.18        111.07        28.03 o                         
   3  13   4       4898.84       5112.12       217.87 o                         
   4  13   4       1340.51       1310.38        85.20 o                         
   5  13   4       3004.04       3078.79       143.12 o                         
  -4 -13   5       6148.62       6185.69       185.64 o                         
  -3 -13   5         74.23        107.41        32.14 o                         
  -7 -12   5          1.78          4.83        15.17 o                         
  -6 -12   5       1340.35       1301.32        43.97 o                         
  -5 -12   5        158.36        207.34        32.91 o                         
  -4 -12   5       1006.20       1079.61        50.86 o                         
  -3 -12   5          8.15         15.82        26.02 o                         
  -2 -12   5        141.30        127.59        21.81 o                         
  -1 -12   5       1395.56       1417.46        57.85 o                         
   0 -12   5        250.36        236.93        27.59 o                         
   1 -12   5        816.30        800.44        42.78 o                         
  -8 -11   5       2557.05       2454.42        77.81 o                         
  -7 -11   5        749.30        764.49        34.51 o                         
  -6 -11   5      13402.61      14569.33       315.54 o                         
  -5 -11   5         26.98         30.78        15.22 o                         
  -4 -11   5       3842.81       4111.51       106.71 o                         
  -3 -11   5        954.70        899.61        32.56 o                         
  -2 -11   5        389.92        362.15        39.02 o                         
  -1 -11   5       1195.26       1187.56        46.40 o                         
   0 -11   5       3418.92       3506.88       101.91 o                         
   1 -11   5        275.51        287.02        44.30 o                         
   2 -11   5        808.02        748.60        37.39 o                         
   3 -11   5       3685.86       3567.58       116.13 o                         
  -9 -10   5        681.65        562.30        39.94 o                         
  -8 -10   5        344.93        304.76        22.12 o                         
  -7 -10   5       1793.07       1906.51        52.33 o                         
  -6 -10   5       3836.33       4061.62        86.50 o                         
  -5 -10   5          1.93         18.28        12.60 o                         
  -4 -10   5       1402.58       1413.05        35.39 o                         
  -3 -10   5        276.59        246.98        17.13 o                         
  -2 -10   5       1874.28       1913.21        85.59 o                         
  -1 -10   5        799.40        803.07        31.64 o                         
   0 -10   5       1583.51       1525.98        57.44 o                         
   1 -10   5       4823.68       4813.99       111.25 o                         
   2 -10   5        624.11        609.09        35.78 o                         
   3 -10   5       2212.06       2395.63        77.83 o                         
   4 -10   5       1610.43       1644.13        58.75 o                         
 -10  -9   5       4242.10       4115.85       184.93 o                         
  -9  -9   5       1371.56       1290.81        50.84 o                         
  -8  -9   5       6108.58       6545.42       228.60 o                         
  -7  -9   5       1194.28       1244.64        33.60 o                         
  -6  -9   5       6616.69       7029.29       117.91 o                         
  -5  -9   5        502.30        505.01        21.76 o                         
  -4  -9   5         15.79         36.15        11.49 o                         
  -3  -9   5        149.19        166.09        37.38 o                         
  -2  -9   5       4552.03       4603.96        86.63 o                         
  -1  -9   5         92.43         97.55        15.85 o                         
   0  -9   5       8471.52       8075.51       161.66 o                         
   1  -9   5        110.89        174.40        18.55 o                         
   2  -9   5       2048.45       1996.53        55.35 o                         
   3  -9   5       7063.46       7159.34       184.19 o                         
   4  -9   5       3538.41       3534.57       104.57 o                         
   5  -9   5        714.67        705.42        54.09 o                         
 -10  -8   5        227.72        227.35        24.99 o                         
  -9  -8   5         85.37        109.70        17.70 o                         
  -8  -8   5        239.17        234.66        16.26 o                         
  -7  -8   5       1189.18       1178.66        30.76 o                         
  -6  -8   5       5225.93       5359.75        91.27 o                         
  -5  -8   5       2210.80       2246.74        53.04 o                         
  -4  -8   5       2668.30       2643.75        53.50 o                         
  -3  -8   5        614.71        583.87        19.12 o                         
  -2  -8   5       1691.60       1664.76        82.75 o                         
  -1  -8   5        279.02        294.17        23.17 o                         
   0  -8   5       1676.96       1554.41        35.39 o                         
   1  -8   5        485.62        477.59        18.05 o                         
   2  -8   5        395.17        349.80        18.40 o                         
   3  -8   5       5735.50       5777.19       123.27 o                         
   4  -8   5         51.87         85.34        15.51 o                         
   5  -8   5       1214.47       1230.22        49.40 o                         
   6  -8   5       1618.30       1480.37        87.16 o                         
 -11  -7   5       1679.67       1653.20        72.90 o                         
 -10  -7   5      11073.08      11677.88       333.86 o                         
  -9  -7   5          7.69         19.16        13.64 o                         
  -8  -7   5       9963.67      10297.12       255.54 o                         
  -7  -7   5       2835.03       2792.67        74.33 o                         
  -6  -7   5       5014.60       4927.14        87.33 o                         
  -5  -7   5        587.45        601.89        24.81 o                         
  -4  -7   5         10.94         12.82         8.53 o                         
  -3  -7   5         23.77         39.81         5.21 o                         
  -2  -7   5       9371.22       9165.95       133.16 o                         
  -1  -7   5        710.14        667.03        19.53 o                         
   0  -7   5       6433.48       6105.14       248.44 o                         
   1  -7   5       6168.84       6013.22        91.64 o                         
   2  -7   5       1749.44       1693.17        36.41 o                         
   3  -7   5      10805.58      10668.64       192.66 o                         
   4  -7   5        908.14        861.76        29.06 o                         
   5  -7   5        543.66        546.08        24.77 o                         
   6  -7   5        131.33         88.53        18.28 o                         
   7  -7   5       4864.21       4765.63       139.80 o                         
 -11  -6   5        875.84        861.62       125.70 o                         
 -10  -6   5       1606.17       1630.17        68.46 o                         
  -9  -6   5        343.64        403.66        36.17 o                         
  -8  -6   5         43.83         55.66         8.89 o                         
  -7  -6   5         90.48         96.72        14.22 o                         
  -6  -6   5        588.71        550.96        17.95 o                         
  -5  -6   5       2639.84       2532.53        76.00 o                         
  -4  -6   5       5904.32       5608.35       103.79 o                         
  -3  -6   5        170.04        215.50         8.47 o                         
  -2  -6   5       9713.23       9593.33       123.44 o                         
  -1  -6   5       5691.99       5364.86        87.49 o                         
   0  -6   5        432.87        412.98        13.29 o                         
   1  -6   5       6620.26       6399.07       211.63 o                         
   2  -6   5         61.27         76.68        10.97 o                         
   3  -6   5       3680.98       3482.86        69.74 o                         
   4  -6   5        384.58        401.94        18.95 o                         
   5  -6   5       4393.51       4495.82       114.26 o                         
   6  -6   5       2215.72       2258.09        81.56 o                         
   7  -6   5        194.19        169.54        34.13 o                         
   8  -6   5       1881.48       1900.60        64.77 o                         
 -11  -5   5        572.25        552.61        48.87 o                         
 -10  -5   5       6566.26       6922.39       180.97 o                         
  -9  -5   5       1361.18       1360.53        43.00 o                         
  -8  -5   5        308.81        274.15        18.05 o                         
  -7  -5   5        246.93        271.75        12.61 o                         
  -6  -5   5       1957.82       1947.81        29.37 o                         
  -5  -5   5       1114.33       1098.85        19.29 o                         
  -4  -5   5       7224.90       7262.29       112.92 o                         
  -3  -5   5        280.03        308.43         7.03 o                         
  -2  -5   5      35828.74      35430.72       474.28 o                         
  -1  -5   5      23194.73      22793.63       277.66 o                         
   0  -5   5       4801.78       4552.66        61.88 o                         
   1  -5   5      23801.98      23247.53       654.88 o                         
   2  -5   5        156.10        169.86        14.63 o                         
   3  -5   5       5934.89       5939.23       160.16 o                         
   4  -5   5        137.20        165.07         8.86 o                         
   5  -5   5       1520.12       1515.84        33.26 o                         
   6  -5   5         80.78         75.62        16.25 o                         
   7  -5   5       7861.09       7833.71       192.28 o                         
   8  -5   5          3.82         -3.20        12.84 o                         
   9  -5   5        547.81        501.52        29.88 o                         
 -11  -4   5       2560.29       2574.08       120.89 o                         
 -10  -4   5       1351.65       1490.43        55.36 o                         
  -9  -4   5       1089.32       1111.42        43.35 o                         
  -8  -4   5       3514.86       3579.48        67.99 o                         
  -7  -4   5        462.88        449.36        45.54 o                         
  -6  -4   5         26.16         38.04         4.28 o                         
  -5  -4   5         58.21         86.53        11.38 o                         
  -4  -4   5         10.18         39.14         3.70 o                         
  -3  -4   5       2957.93       3061.49        76.21 o                         
  -2  -4   5       7111.58       7280.45       156.47 o                         
  -1  -4   5        803.50        841.29        21.18 o                         
   0  -4   5      21042.05      20831.28       351.04 o                         
   1  -4   5       9071.33       9158.20       320.16 o                         
   2  -4   5        669.06        674.44        12.77 o                         
   3  -4   5       6193.80       6026.82       196.75 o                         
   4  -4   5        509.51        493.44        13.42 o                         
   5  -4   5       4547.64       4625.39        77.25 o                         
   6  -4   5       2313.74       2375.99        65.69 o                         
   7  -4   5       3484.78       3515.99        73.03 o                         
   8  -4   5       3167.94       3153.88        72.79 o                         
   9  -4   5         25.39         19.81        33.31 o                         
 -11  -3   5       1269.82       1239.73       109.90 o                         
 -10  -3   5       6063.74       6618.31       306.58 o                         
  -9  -3   5        680.81        671.09        27.28 o                         
  -8  -3   5        109.53        123.67        18.69 o                         
  -7  -3   5        614.10        619.04        23.33 o                         
  -6  -3   5      12294.56      12266.69       138.66 o                         
  -5  -3   5        174.98        191.35         8.13 o                         
  -4  -3   5      10106.46      10234.64       272.05 o                         
  -3  -3   5       7531.19       7473.02       181.70 o                         
  -2  -3   5       8110.07       8172.42        79.07 o                         
  -1  -3   5      28147.31      28666.54       263.78 o                         
   0  -3   5         26.46         44.32         5.69 o                         
   1  -3   5      12596.91      12648.87       324.64 o                         
   2  -3   5         50.20         75.14         4.18 o                         
   3  -3   5       4382.20       4420.16        56.20 o                         
   4  -3   5        263.27        290.14        10.57 o                         
   5  -3   5       4590.08       4694.35        90.69 o                         
   6  -3   5          2.52         20.98         6.54 o                         
   7  -3   5       8059.19       8349.54       139.60 o                         
   8  -3   5        215.86        255.86        21.13 o                         
   9  -3   5       1402.17       1389.74        54.97 o                         
  10  -3   5       1639.03       1487.80        80.66 o                         
 -11  -2   5       1351.32       1363.78        63.21 o                         
 -10  -2   5          1.50         23.49        21.98 o                         
  -9  -2   5       1835.05       1856.24        98.63 o                         
  -8  -2   5       2255.28       2287.27       122.41 o                         
  -7  -2   5       2837.29       2756.44        78.47 o                         
  -6  -2   5       4040.15       3968.94        67.97 o                         
  -5  -2   5        871.19        890.93        12.09 o                         
  -4  -2   5       1604.74       1590.67        20.44 o                         
  -3  -2   5        180.47        175.77         5.08 o                         
  -2  -2   5       1279.37       1307.31        15.22 o                         
  -1  -2   5       2051.33       2134.89        34.80 o                         
   0  -2   5      11371.98      11131.05       150.87 o                         
   1  -2   5       5746.19       5826.22        63.34 o                         
   2  -2   5       2850.45       2704.41        48.80 o                         
   3  -2   5       9130.69       9019.50       123.45 o                         
   4  -2   5        673.19        690.72        16.68 o                         
   5  -2   5        503.56        523.23        17.49 o                         
   6  -2   5       1348.17       1333.43        25.02 o                         
   7  -2   5       1205.85       1151.12        25.62 o                         
   8  -2   5          5.70         15.41        10.16 o                         
   9  -2   5        912.05        907.47        29.07 o                         
  10  -2   5       3867.47       3730.12       101.80 o                         
 -11  -1   5        321.92        274.03        49.18 o                         
 -10  -1   5       1307.03       1365.81        89.56 o                         
  -9  -1   5        797.85        769.44        85.83 o                         
  -8  -1   5       1009.37       1065.25        80.18 o                         
  -7  -1   5        401.58        397.93        16.90 o                         
  -6  -1   5      34185.68      33677.12       546.64 o                         
  -5  -1   5       5458.15       5370.88       163.19 o                         
  -4  -1   5       7205.03       6895.64       187.15 o                         
  -3  -1   5      54283.39      54896.88      2008.05 o                         
  -2  -1   5        348.74        412.59         6.91 o                         
  -1  -1   5      45898.75      45396.33       429.21 o                         
   0  -1   5       2982.88       2889.05        32.28 o                         
   1  -1   5       4433.56       4452.40        51.29 o                         
   2  -1   5         10.17         16.69         3.66 o                         
   3  -1   5       4413.48       4258.09        61.56 o                         
   4  -1   5       4177.71       4021.14        54.40 o                         
   5  -1   5      10038.94       9873.19       125.07 o                         
   6  -1   5        917.23        872.06        34.60 o                         
   7  -1   5       8955.53       9060.70       135.38 o                         
   8  -1   5       2837.66       2793.58        51.39 o                         
   9  -1   5       1824.95       1815.09        57.46 o                         
  10  -1   5       1533.23       1678.73        70.04 o                         
  11  -1   5       1898.03       1958.64       102.67 o                         
 -11   0   5         65.49         58.60        28.70 o                         
 -10   0   5        446.64        404.23        28.61 o                         
  -9   0   5       2003.66       1946.16        53.90 o                         
  -8   0   5         18.99         54.87        15.44 o                         
  -7   0   5        872.28        890.26        22.49 o                         
  -6   0   5       6065.11       5957.11       135.52 o                         
  -5   0   5       3094.28       2991.17        50.39 o                         
  -4   0   5       3861.77       3798.16       149.55 o                         
  -3   0   5       2538.51       2524.94        30.06 o                         
  -2   0   5       5487.85       5525.87       122.75 o                         
  -1   0   5       1202.99       1258.29        13.12 o                         
   0   0   5       3842.30       3963.05        47.60 o                         
   1   0   5       3141.53       3151.40        36.55 o                         
   2   0   5      13820.38      13453.69       146.68 o                         
   3   0   5       5879.72       5813.15        67.68 o                         
   4   0   5         55.80         99.78        15.44 o                         
   5   0   5      21573.20      21038.20       277.52 o                         
   6   0   5       2317.82       2214.28        31.78 o                         
   7   0   5          7.14         16.50         6.59 o                         
   8   0   5       3364.26       3360.34        58.58 o                         
   9   0   5       2233.00       2169.21        45.27 o                         
  10   0   5        722.65        681.27        27.95 o                         
  11   0   5        325.59        310.60        35.00 o                         
 -11   1   5         14.69         50.01        22.30 o                         
 -10   1   5       1682.31       1656.76        66.57 o                         
  -9   1   5        473.28        475.73        28.91 o                         
  -8   1   5       2968.40       2977.97        69.21 o                         
  -7   1   5       7073.75       7009.07       120.59 o                         
  -6   1   5      13669.77      13723.75       206.57 o                         
  -5   1   5       8478.44       8342.23       144.71 o                         
  -4   1   5       2355.46       2253.68        43.72 o                         
  -3   1   5      24971.11      23785.64       454.04 o                         
  -2   1   5          8.74         21.62         3.25 o                         
  -1   1   5         99.22        115.56         3.12 o                         
   0   1   5        758.24        806.37        12.23 o                         
   1   1   5       9067.83       9085.59        95.17 o                         
   2   1   5        760.02        744.10        11.14 o                         
   3   1   5      34799.79      35530.31       401.63 o                         
   4   1   5          6.50         17.06         6.89 o                         
   5   1   5      11352.88      11118.07       201.22 o                         
   6   1   5      12111.33      12262.00       144.37 o                         
   7   1   5       4574.23       4414.70        76.26 o                         
   8   1   5       4174.18       4132.49        76.46 o                         
   9   1   5       1152.97       1143.80        28.46 o                         
  10   1   5       2565.60       2587.54        64.22 o                         
  11   1   5        848.00        820.18        43.93 o                         
 -10   2   5        157.80        212.72        46.32 o                         
  -9   2   5          7.74         50.22        18.93 o                         
  -8   2   5       1188.58       1168.29        35.90 o                         
  -7   2   5       2515.51       2555.93       108.18 o                         
  -6   2   5        855.63        886.30        28.76 o                         
  -5   2   5          7.35         11.77         9.94 o                         
  -4   2   5       4228.31       4064.99        84.28 o                         
  -3   2   5       4492.84       4506.40        58.87 o                         
  -2   2   5       7243.37       7155.47       145.63 o                         
  -1   2   5       1183.41       1171.42        12.97 o                         
   0   2   5       4899.38       5011.46        46.48 o                         
   1   2   5       1287.17       1374.89        15.29 o                         
   2   2   5       1321.34       1376.90        17.90 o                         
   3   2   5         38.03         70.85        19.50 o                         
   4   2   5       6884.23       6474.87       111.09 o                         
   5   2   5       3046.75       3058.14        45.16 o                         
   6   2   5        416.15        428.40         8.73 o                         
   7   2   5      12224.05      12271.56       167.94 o                         
   8   2   5        765.50        792.85        24.15 o                         
   9   2   5         63.50         88.37        16.37 o                         
  10   2   5       2564.17       2542.98        57.42 o                         
  11   2   5         39.50         40.15        23.56 o                         
 -10   3   5       1628.87       1436.40        79.19 o                         
  -9   3   5       3380.13       3722.51       142.61 o                         
  -8   3   5       7575.84       7520.35       222.93 o                         
  -7   3   5       9596.88       9654.28       384.22 o                         
  -6   3   5       1191.21       1262.30        38.72 o                         
  -5   3   5      10210.32      10190.88       155.74 o                         
  -4   3   5       8721.65       8839.43       171.81 o                         
  -3   3   5      19422.13      19785.33       445.97 o                         
  -2   3   5        244.27        300.55         6.83 o                         
  -1   3   5         66.94         67.93         5.69 o                         
   0   3   5         77.39        103.37         4.06 o                         
   1   3   5      28807.07      29827.67       529.35 o                         
   2   3   5        767.18        779.70        11.52 o                         
   3   3   5      30805.02      31082.47       670.95 o                         
   4   3   5        974.70       1008.24        20.52 o                         
   5   3   5       5282.41       5257.24        82.68 o                         
   6   3   5      16684.32      16231.06       457.86 o                         
   7   3   5       2034.88       1970.60        37.03 o                         
   8   3   5       2015.38       2045.61        58.73 o                         
   9   3   5        205.08        210.74        16.55 o                         
  10   3   5       3629.73       3916.22        94.09 o                         
  11   3   5        893.21        836.93        33.58 o                         
  -9   4   5       1132.18       1109.37        65.31 o                         
  -8   4   5       1094.67       1053.09        53.76 o                         
  -7   4   5        674.35        694.50        37.17 o                         
  -6   4   5        376.25        453.81        90.65 o                         
  -5   4   5        209.14        196.60         8.20 o                         
  -4   4   5       1029.33       1084.49        34.20 o                         
  -3   4   5       1200.07       1224.87        20.72 o                         
  -2   4   5       3880.54       3935.62        64.05 o                         
  -1   4   5       1080.49       1104.45        14.27 o                         
   0   4   5       8940.02       9049.20       141.54 o                         
   1   4   5       3871.09       3875.51        78.96 o                         
   2   4   5         52.77         80.13         7.31 o                         
   3   4   5       2327.68       2273.88        35.34 o                         
   4   4   5        602.13        597.66        12.62 o                         
   5   4   5         76.00         97.67        24.38 o                         
   6   4   5         81.89        115.35        13.81 o                         
   7   4   5      10412.13      10415.31       181.10 o                         
   8   4   5          3.19         13.46        18.28 o                         
   9   4   5        847.89        820.96        49.23 o                         
  10   4   5       6121.49       6339.44       136.63 o                         
  11   4   5         45.87         45.09        16.09 o                         
  -9   5   5       6866.34       6714.32       269.22 o                         
  -8   5   5       1560.20       1574.16        80.03 o                         
  -7   5   5       1376.72       1403.66        60.70 o                         
  -6   5   5       1443.49       1424.31        58.75 o                         
  -5   5   5       1906.21       1936.84        40.87 o                         
  -4   5   5         20.82         29.82         8.94 o                         
  -3   5   5       4901.44       5178.11        67.97 o                         
  -2   5   5       8546.12       8828.86       130.26 o                         
  -1   5   5       1868.67       1903.25        44.09 o                         
   0   5   5        376.55        394.50         8.63 o                         
   1   5   5      57807.38      59207.21      2719.33 o                         
   2   5   5       7796.19       7740.05       166.47 o                         
   3   5   5       5904.99       5969.86        99.47 o                         
   4   5   5      24012.71      23566.05       349.30 o                         
   5   5   5         21.85         61.04        13.00 o                         
   6   5   5       6717.11       6557.35       120.96 o                         
   7   5   5        421.83        402.78        36.59 o                         
   8   5   5          7.65         14.28        17.47 o                         
   9   5   5        203.42        170.76        15.73 o                         
  10   5   5       6845.71       6959.33       154.25 o                         
  11   5   5        953.13        930.61        52.89 o                         
  -8   6   5         75.34         75.32        29.00 o                         
  -7   6   5         50.27         76.04        25.85 o                         
  -6   6   5       1543.76       1503.83        63.08 o                         
  -5   6   5        392.69        390.68        21.95 o                         
  -4   6   5        137.78        136.87        15.85 o                         
  -3   6   5        263.34        281.55        53.24 o                         
  -2   6   5       1581.11       1608.24        30.54 o                         
  -1   6   5          4.47         37.89         6.44 o                         
   0   6   5       2167.07       2197.38        34.19 o                         
   1   6   5       2023.24       2045.79        30.20 o                         
   2   6   5       2659.91       2545.16        39.91 o                         
   3   6   5         89.73        101.32         5.81 o                         
   4   6   5       1687.55       1675.68        48.54 o                         
   5   6   5       7590.46       7315.21       127.95 o                         
   6   6   5       2153.63       2079.60        46.17 o                         
   7   6   5       1019.19        996.35        31.75 o                         
   8   6   5       1111.98       1062.93        33.33 o                         
   9   6   5       6004.63       5839.29       126.83 o                         
  10   6   5        458.23        431.21        45.12 o                         
  11   6   5        133.37        122.56        24.38 o                         
  -7   7   5        479.83        501.55        71.55 o                         
  -6   7   5       3056.51       2997.49       124.54 o                         
  -5   7   5       3323.00       3201.60       109.80 o                         
  -4   7   5       1023.66       1100.19        32.22 o                         
  -3   7   5       3947.59       4128.71        87.07 o                         
  -2   7   5         88.75        100.47        10.15 o                         
  -1   7   5       8478.94       8496.85       114.71 o                         
   0   7   5       5885.67       5815.38        82.61 o                         
   1   7   5      22942.92      22657.29       280.49 o                         
   2   7   5       3585.15       3523.91        50.49 o                         
   3   7   5        325.16        351.24        32.11 o                         
   4   7   5      10949.80      11135.45       337.41 o                         
   5   7   5       1882.56       1940.73        45.87 o                         
   6   7   5        728.72        696.55        24.20 o                         
   7   7   5       1248.47       1249.39        33.84 o                         
   8   7   5       1158.75       1109.88        43.07 o                         
   9   7   5         47.50         74.08        22.70 o                         
  10   7   5       9146.77       9068.36       277.08 o                         
  11   7   5        108.79         97.73        20.01 o                         
  -7   8   5        359.89        300.68        38.88 o                         
  -6   8   5          6.87          5.22        26.60 o                         
  -5   8   5        106.64         63.26        29.86 o                         
  -4   8   5        624.37        663.58        29.69 o                         
  -3   8   5        227.26        242.38        35.76 o                         
  -2   8   5         25.56         51.16        19.50 o                         
  -1   8   5        790.62        806.31        20.69 o                         
   0   8   5        751.94        773.50        23.26 o                         
   1   8   5        765.48        734.73        16.81 o                         
   2   8   5         94.85        112.44         7.37 o                         
   3   8   5         90.04         84.61         7.19 o                         
   4   8   5       4513.31       4234.01       218.12 o                         
   5   8   5       1980.13       1900.49        45.56 o                         
   6   8   5        159.43        189.12        15.33 o                         
   7   8   5        461.94        441.56        30.90 o                         
   8   8   5        937.17        964.39        40.93 o                         
   9   8   5        646.72        599.98        35.14 o                         
  10   8   5         51.11         31.22        19.89 o                         
  11   8   5        719.40        621.32        37.84 o                         
  -6   9   5        287.04        207.85        35.17 o                         
  -5   9   5       5532.89       5678.75       222.77 o                         
  -4   9   5       2367.08       2475.42       102.31 o                         
  -3   9   5       4973.94       5209.91       121.28 o                         
  -2   9   5       4773.53       4888.31       113.49 o                         
  -1   9   5       9820.92      10137.42       154.11 o                         
   0   9   5       7746.25       7906.92       150.87 o                         
   1   9   5        657.88        688.74        19.22 o                         
   2   9   5       3774.60       3715.02        64.03 o                         
   3   9   5       5511.64       5578.92        88.35 o                         
   4   9   5       4589.23       4692.27        95.61 o                         
   5   9   5       2732.14       2701.74        64.38 o                         
   6   9   5         41.39         54.01        16.61 o                         
   7   9   5       1245.99       1204.20        48.05 o                         
   8   9   5       5651.83       5889.17       154.23 o                         
   9   9   5        412.68        353.65        35.17 o                         
  10   9   5       6947.38       6988.84       195.15 o                         
  -5  10   5       1006.54        833.18       136.30 o                         
  -4  10   5          5.57         19.00        28.48 o                         
  -3  10   5       1333.96       1313.43        40.19 o                         
  -2  10   5        832.92        839.55        48.41 o                         
  -1  10   5        742.33        744.95        28.92 o                         
   0  10   5        294.46        301.49        20.09 o                         
   1  10   5          9.16         17.49        13.86 o                         
   2  10   5        150.89        174.72        12.34 o                         
   3  10   5         63.80        121.92        49.97 o                         
   4  10   5       3051.27       3069.81        75.10 o                         
   5  10   5        160.43        145.61        19.94 o                         
   6  10   5         59.27         54.40        18.92 o                         
   7  10   5       1491.33       1381.38        56.05 o                         
   8  10   5        122.29         93.20        23.90 o                         
   9  10   5        201.88        231.03        29.28 o                         
  -3  11   5       1055.00        950.99        55.20 o                         
  -2  11   5       8832.25       9481.14       222.52 o                         
  -1  11   5       3557.77       3652.43        95.82 o                         
   0  11   5        740.53        712.07        30.66 o                         
   1  11   5        247.90        223.53        18.28 o                         
   2  11   5        484.04        485.14        27.18 o                         
   3  11   5        320.45        268.96        24.39 o                         
   4  11   5       2211.58       2172.05        77.88 o                         
   5  11   5       5086.02       4929.38       137.19 o                         
   6  11   5       2741.44       2661.04       184.45 o                         
   7  11   5        404.65        397.95        35.64 o                         
   8  11   5      10405.77      10734.18       523.20 o                         
   9  11   5        153.80        161.60        40.28 o                         
  -1  12   5         10.49          1.97        15.38 o                         
   0  12   5        298.13        294.95        29.67 o                         
   1  12   5          1.81         11.97        19.31 o                         
   2  12   5        571.02        545.33        36.94 o                         
   3  12   5         70.73         76.51        32.91 o                         
   4  12   5        683.93        692.58        58.85 o                         
   5  12   5         63.68         75.74        25.55 o                         
   6  12   5          1.30         30.80        27.62 o                         
   7  12   5         82.29         64.32        26.21 o                         
   2  13   5        943.00       1088.81        70.74 o                         
   3  13   5       1968.66       2037.46       107.07 o                         
   4  13   5       1291.29       1232.93        81.17 o                         
   5  13   5        303.87        243.84        73.15 o                         
  -6 -12   6       2069.40       1936.22       125.93 o                         
  -5 -12   6        747.21        748.55        34.73 o                         
  -4 -12   6         11.81         41.63        23.56 o                         
  -3 -12   6       4062.87       4402.88       157.61 o                         
  -2 -12   6       1750.52       1638.21        63.50 o                         
  -1 -12   6       3894.96       3887.70       118.73 o                         
   0 -12   6       1256.69       1222.41        56.17 o                         
  -8 -11   6        664.78        625.95        42.14 o                         
  -7 -11   6       1263.15       1170.25        48.44 o                         
  -6 -11   6        227.12        242.19        23.02 o                         
  -5 -11   6       1481.26       1516.85        99.77 o                         
  -4 -11   6         48.78         32.64        14.57 o                         
  -3 -11   6       2111.00       2177.13        77.17 o                         
  -2 -11   6          4.45         19.46        31.68 o                         
  -1 -11   6       3206.41       3169.29        96.40 o                         
   0 -11   6        381.41        376.14        28.35 o                         
   1 -11   6        623.70        588.34        33.29 o                         
   2 -11   6       1041.25       1028.97        45.74 o                         
  -9 -10   6       3516.24       3555.71       135.63 o                         
  -8 -10   6        470.25        441.97        44.72 o                         
  -7 -10   6        142.01        163.80        30.88 o                         
  -6 -10   6       1523.17       1545.32        46.13 o                         
  -5 -10   6         95.98        147.50        20.72 o                         
  -4 -10   6         26.63         48.89        26.81 o                         
  -3 -10   6      12573.63      13467.31       264.48 o                         
  -2 -10   6       1545.32       1586.64        51.32 o                         
  -1 -10   6        402.44        360.21        24.14 o                         
   0 -10   6       6473.57       6299.01       167.18 o                         
   1 -10   6       1164.33       1184.54        46.40 o                         
   2 -10   6        597.16        576.67        30.48 o                         
   3 -10   6       1554.37       1584.76        58.13 o                         
   4 -10   6         25.95         40.41        22.81 o                         
 -10  -9   6       1001.85       1060.06        88.29 o                         
  -9  -9   6       5781.08       6004.48       195.49 o                         
  -8  -9   6        619.11        599.31        69.13 o                         
  -7  -9   6       3671.52       3766.62        78.04 o                         
  -6  -9   6        233.61        261.20        26.41 o                         
  -5  -9   6       1985.72       2032.09        70.12 o                         
  -4  -9   6        414.12        430.63        19.78 o                         
  -3  -9   6       3022.63       3147.01       112.34 o                         
  -2  -9   6        715.42        716.27        27.66 o                         
  -1  -9   6       1939.95       1872.05        44.80 o                         
   0  -9   6       1914.77       1899.04        86.01 o                         
   1  -9   6        181.62        156.39        18.28 o                         
   2  -9   6        316.38        301.25        22.66 o                         
   3  -9   6        286.72        275.23        22.33 o                         
   4  -9   6         10.24         23.38        15.15 o                         
   5  -9   6        929.97        865.85        60.38 o                         
 -10  -8   6        535.13        464.49        35.25 o                         
  -9  -8   6       1706.24       1709.43        61.30 o                         
  -8  -8   6       3351.88       3443.72        89.42 o                         
  -7  -8   6         51.46         65.63        10.97 o                         
  -6  -8   6       1524.00       1533.37        50.92 o                         
  -5  -8   6      14507.62      14856.19       221.94 o                         
  -4  -8   6       1460.04       1403.00        34.34 o                         
  -3  -8   6      19330.04      19116.64       501.02 o                         
  -2  -8   6       2205.38       2156.95        58.76 o                         
  -1  -8   6       1954.67       1853.06        72.59 o                         
   0  -8   6      15351.01      15158.93       391.60 o                         
   1  -8   6        239.70        231.03        26.82 o                         
   2  -8   6        539.62        504.37        30.50 o                         
   3  -8   6         15.04         50.99        14.22 o                         
   4  -8   6        183.21        170.40        19.19 o                         
   5  -8   6       1148.80       1148.26        59.01 o                         
   6  -8   6       2040.82       2076.11        72.82 o                         
 -11  -7   6        589.85        594.03        97.58 o                         
 -10  -7   6        132.23        149.66        61.76 o                         
  -9  -7   6       4825.40       4996.04       122.74 o                         
  -8  -7   6         52.69         71.10        26.00 o                         
  -7  -7   6        269.45        274.64        15.04 o                         
  -6  -7   6        941.16        906.26        21.90 o                         
  -5  -7   6       3354.79       3338.79        64.85 o                         
  -4  -7   6         37.99         43.66         8.56 o                         
  -3  -7   6       2519.32       2478.17        93.12 o                         
  -2  -7   6         80.53         83.96         9.72 o                         
  -1  -7   6        687.41        705.54        25.22 o                         
   0  -7   6       1855.59       1835.84        34.86 o                         
   1  -7   6        695.73        679.44        21.11 o                         
   2  -7   6        282.74        261.85        12.63 o                         
   3  -7   6       1133.36       1115.71        50.89 o                         
   4  -7   6       1548.54       1583.95        45.50 o                         
   5  -7   6       1906.64       1948.79        80.70 o                         
   6  -7   6       4860.05       5019.35       161.80 o                         
   7  -7   6          1.23        -31.28        34.53 o                         
 -11  -6   6        478.92        444.25        54.47 o                         
 -10  -6   6          9.32         12.92        20.03 o                         
  -9  -6   6       4309.15       4245.99       172.70 o                         
  -8  -6   6       2713.55       2761.29        93.89 o                         
  -7  -6   6        534.30        572.91        19.69 o                         
  -6  -6   6       2567.28       2531.82       115.97 o                         
  -5  -6   6      17991.95      17834.49       247.42 o                         
  -4  -6   6       2331.22       2284.87        53.90 o                         
  -3  -6   6       3896.48       3860.14        75.42 o                         
  -2  -6   6       1679.13       1736.34        50.16 o                         
  -1  -6   6        809.75        817.91        17.82 o                         
   0  -6   6       1936.12       1896.07        35.25 o                         
   1  -6   6       9157.72       8874.12       139.23 o                         
   2  -6   6        878.40        844.54        24.99 o                         
   3  -6   6        890.71        874.52        26.47 o                         
   4  -6   6      17829.76      17823.89       312.98 o                         
   5  -6   6       2887.74       2932.27        70.15 o                         
   6  -6   6       5078.88       5391.79       173.74 o                         
   7  -6   6        227.97        246.38        22.76 o                         
   8  -6   6         80.68         76.30        62.56 o                         
 -11  -5   6       4949.57       4992.26       173.58 o                         
 -10  -5   6        546.23        523.04        54.08 o                         
  -9  -5   6       5292.34       5479.26       237.79 o                         
  -8  -5   6        451.43        444.04        22.57 o                         
  -7  -5   6        138.07        135.02         9.47 o                         
  -6  -5   6       5239.13       5181.28        81.42 o                         
  -5  -5   6       4718.07       4708.70        60.50 o                         
  -4  -5   6        557.06        534.33        11.80 o                         
  -3  -5   6        430.95        452.05        10.75 o                         
  -2  -5   6       1710.98       1659.79        26.14 o                         
  -1  -5   6       1523.05       1532.91        35.48 o                         
   0  -5   6       1914.25       1849.36        37.15 o                         
   1  -5   6       2062.67       1954.70        74.71 o                         
   2  -5   6        323.80        326.63        12.49 o                         
   3  -5   6        775.60        796.24        17.61 o                         
   4  -5   6       5868.33       5940.43       101.27 o                         
   5  -5   6       1037.66       1064.69        31.37 o                         
   6  -5   6       3213.60       3453.52        85.24 o                         
   7  -5   6        767.19        753.18        42.30 o                         
   8  -5   6        147.43        156.91        55.66 o                         
 -11  -4   6       2175.14       2388.72       114.94 o                         
 -10  -4   6        487.12        470.81        45.13 o                         
  -9  -4   6       7727.36       7724.93       331.05 o                         
  -8  -4   6       1296.09       1325.52        83.89 o                         
  -7  -4   6       7032.26       7098.31       107.39 o                         
  -6  -4   6      12553.48      12302.80       316.70 o                         
  -5  -4   6      10293.48      10388.75       112.65 o                         
  -4  -4   6       7013.67       6668.91       101.70 o                         
  -3  -4   6       5041.26       5095.97        61.78 o                         
  -2  -4   6       7271.44       7495.36       106.93 o                         
  -1  -4   6          8.68         27.27         6.09 o                         
   0  -4   6        206.29        231.75        11.79 o                         
   1  -4   6      12859.79      12726.93       404.55 o                         
   2  -4   6         46.84         70.00         4.48 o                         
   3  -4   6         63.38         72.60         5.81 o                         
   4  -4   6      25469.03      25553.57       377.38 o                         
   5  -4   6       2520.39       2530.99        47.67 o                         
   6  -4   6       1566.16       1564.55        37.12 o                         
   7  -4   6       2025.50       2080.96        47.77 o                         
   8  -4   6       1940.01       1896.06        58.50 o                         
   9  -4   6        154.82        135.11        19.44 o                         
 -11  -3   6       2411.60       2557.58       125.08 o                         
 -10  -3   6         87.01        101.96        30.70 o                         
  -9  -3   6        409.82        391.26        26.04 o                         
  -8  -3   6        504.80        514.47        18.56 o                         
  -7  -3   6         15.88         26.07         9.57 o                         
  -6  -3   6        567.35        551.44        11.39 o                         
  -5  -3   6      18544.87      18248.05       226.76 o                         
  -4  -3   6        721.23        693.07        20.35 o                         
  -3  -3   6        476.22        502.62        10.17 o                         
  -2  -3   6      13250.17      13535.26       140.04 o                         
  -1  -3   6       8002.68       8113.95        87.41 o                         
   0  -3   6       1274.46       1353.69        23.25 o                         
   1  -3   6         46.17         54.30        11.78 o                         
   2  -3   6       4932.85       4839.83       112.40 o                         
   3  -3   6       1639.01       1592.09        25.32 o                         
   4  -3   6      11998.75      11686.07       357.35 o                         
   5  -3   6         12.61         20.21         8.53 o                         
   6  -3   6       1094.09       1095.19        26.98 o                         
   7  -3   6       2601.91       2600.52        64.08 o                         
   8  -3   6         52.62         50.85        13.16 o                         
   9  -3   6         27.09         17.48        15.48 o                         
  10  -3   6          4.00         10.76        34.53 o                         
 -11  -2   6       3198.26       3366.78       267.02 o                         
 -10  -2   6         12.13         40.93        26.40 o                         
  -9  -2   6       4597.78       4682.84       134.33 o                         
  -8  -2   6       1662.66       1747.85        75.39 o                         
  -7  -2   6       3570.24       3552.40       131.36 o                         
  -6  -2   6       7034.37       7045.63       113.96 o                         
  -5  -2   6        700.11        712.49        26.04 o                         
  -4  -2   6        430.73        416.86        13.01 o                         
  -3  -2   6         30.42         60.94         3.90 o                         
  -2  -2   6       8456.33       8587.22        86.69 o                         
  -1  -2   6      35988.84      36440.53       399.86 o                         
   0  -2   6       6727.63       6803.83        76.86 o                         
   1  -2   6      11866.72      11902.08       335.51 o                         
   2  -2   6      34547.62      34092.22       993.16 o                         
   3  -2   6       4688.76       4749.45        68.49 o                         
   4  -2   6      23589.99      23455.49       308.76 o                         
   5  -2   6       1895.82       1894.22        32.75 o                         
   6  -2   6        292.42        341.02        20.32 o                         
   7  -2   6       5778.01       5926.61        95.24 o                         
   8  -2   6       1337.02       1366.31        31.66 o                         
   9  -2   6       1378.11       1345.92        38.14 o                         
  10  -2   6        777.86        753.04        36.36 o                         
 -11  -1   6       2514.27       2399.29        96.57 o                         
 -10  -1   6        123.84        132.05        21.13 o                         
  -9  -1   6        747.67        793.38        50.44 o                         
  -8  -1   6        635.19        675.69        22.16 o                         
  -7  -1   6       2886.47       2828.35        64.15 o                         
  -6  -1   6        501.48        467.61        19.52 o                         
  -5  -1   6       6226.42       6034.56       138.18 o                         
  -4  -1   6         34.24        178.11        16.25 o                         
  -3  -1   6       1853.94       1838.11        50.25 o                         
  -2  -1   6      23636.85      23741.89       228.39 o                         
  -1  -1   6      10819.16      10979.30       109.82 o                         
   0  -1   6         78.83         93.05         3.45 o                         
   1  -1   6        528.99        523.63        20.35 o                         
   2  -1   6       9408.88       9200.83       125.80 o                         
   3  -1   6         11.29         25.75         5.17 o                         
   4  -1   6       3210.57       3211.76        47.79 o                         
   5  -1   6         46.75         65.61         6.32 o                         
   6  -1   6         36.76         43.01         6.01 o                         
   7  -1   6       1158.03       1135.94        25.31 o                         
   8  -1   6       1531.31       1536.53        33.41 o                         
   9  -1   6       1514.05       1549.09        36.54 o                         
  10  -1   6        712.94        705.40        33.34 o                         
 -11   0   6       2651.36       2542.66       137.06 o                         
 -10   0   6        738.37        728.18        79.31 o                         
  -9   0   6       2396.09       2412.42        66.10 o                         
  -8   0   6       4430.56       4383.58        94.11 o                         
  -7   0   6       3564.92       3539.67        60.37 o                         
  -6   0   6       3319.21       3186.46        45.43 o                         
  -5   0   6        138.73        147.64         7.97 o                         
  -4   0   6        435.76        463.24        15.05 o                         
  -3   0   6         15.87         35.43         7.16 o                         
  -2   0   6       9325.20       9298.65        96.88 o                         
  -1   0   6      14872.54      14761.90       145.45 o                         
   0   0   6      14782.69      15177.54       174.79 o                         
   1   0   6         14.50         53.01         2.82 o                         
   2   0   6      41393.63      41940.57       472.09 o                         
   3   0   6       1707.77       1658.87        26.54 o                         
   4   0   6       1565.96       1573.03        26.54 o                         
   5   0   6        172.29        199.60        10.57 o                         
   6   0   6        301.47        319.66         9.47 o                         
   7   0   6       2653.99       2674.35        46.20 o                         
   8   0   6       9982.78      10042.48       170.50 o                         
   9   0   6         30.28         56.53         9.16 o                         
  10   0   6        991.73        976.19        35.38 o                         
  11   0   6       5687.48       5462.40       163.97 o                         
 -10   1   6       3854.75       3778.74       153.17 o                         
  -9   1   6         67.88         59.00        33.31 o                         
  -8   1   6        855.71        809.95        33.43 o                         
  -7   1   6      19912.15      20442.49       599.63 o                         
  -6   1   6       1040.75       1026.92        24.22 o                         
  -5   1   6       1196.35       1180.65        28.65 o                         
  -4   1   6       7883.51       7876.36       119.83 o                         
  -3   1   6       4893.06       4817.80        54.88 o                         
  -2   1   6      16657.99      16236.45       207.80 o                         
  -1   1   6       1679.11       1732.23        51.89 o                         
   0   1   6       2272.57       2320.61        48.33 o                         
   1   1   6       8971.96       9325.48        92.71 o                         
   2   1   6      16659.26      16070.75       198.23 o                         
   3   1   6        197.00        189.90        13.82 o                         
   4   1   6        497.60        469.45        14.38 o                         
   5   1   6        567.85        546.81        14.00 o                         
   6   1   6        216.95        322.86        10.82 o                         
   7   1   6        956.20        921.30        20.43 o                         
   8   1   6       5528.72       5719.48       102.55 o                         
   9   1   6        437.27        448.47        20.51 o                         
  10   1   6        119.83        115.44        15.23 o                         
  11   1   6       3054.95       3138.59       137.15 o                         
 -10   2   6        861.97        824.97        54.65 o                         
  -9   2   6        714.08        710.32        42.85 o                         
  -8   2   6       2150.42       2221.15        75.85 o                         
  -7   2   6       1780.50       1712.46        51.42 o                         
  -6   2   6       1018.28       1013.94        32.65 o                         
  -5   2   6       2744.43       2633.68        62.46 o                         
  -4   2   6       2352.47       2456.66        49.34 o                         
  -3   2   6      12603.03      12361.76       217.66 o                         
  -2   2   6      41555.59      40871.89       700.35 o                         
  -1   2   6        494.05        478.48         7.41 o                         
   0   2   6      38798.65      39318.04      1387.18 o                         
   1   2   6      25273.59      25908.44       355.06 o                         
   2   2   6      15175.93      15205.95       163.50 o                         
   3   2   6       3294.37       3103.54        59.49 o                         
   4   2   6       3605.68       3381.04        62.35 o                         
   5   2   6          4.99         69.20        25.19 o                         
   6   2   6       1885.62       1891.60        27.24 o                         
   7   2   6         96.17        106.39         6.91 o                         
   8   2   6       8045.09       8265.28       152.81 o                         
   9   2   6        294.02        308.93        21.54 o                         
  10   2   6        880.66        883.34        31.08 o                         
  11   2   6       6908.53       6928.51       170.36 o                         
 -10   3   6         48.57         99.68        31.43 o                         
  -9   3   6         56.61         67.84        22.41 o                         
  -8   3   6       7571.58       7568.92       223.89 o                         
  -7   3   6       5615.76       5772.97       142.86 o                         
  -6   3   6         28.47         40.68        12.55 o                         
  -5   3   6       3789.90       3805.61        85.54 o                         
  -4   3   6       1778.01       1846.38        40.79 o                         
  -3   3   6         80.18        125.75        11.38 o                         
  -2   3   6         77.23        102.51        13.00 o                         
  -1   3   6       1203.06       1225.43        14.96 o                         
   0   3   6         22.58         30.53         2.54 o                         
   1   3   6       3158.48       3214.17        59.90 o                         
   2   3   6      32831.60      32933.85       452.80 o                         
   3   3   6       6564.77       6463.72        89.54 o                         
   4   3   6       1090.05       1071.57        39.93 o                         
   5   3   6       1881.25       1870.76        38.38 o                         
   6   3   6       2989.66       2872.30        51.94 o                         
   7   3   6        276.67        290.29        34.55 o                         
   8   3   6       2282.82       2169.78        52.10 o                         
   9   3   6        733.54        718.54        28.74 o                         
  10   3   6        140.07        156.52        69.48 o                         
  11   3   6       5089.58       5324.81       130.87 o                         
  -9   4   6        381.90        396.33        38.80 o                         
  -8   4   6       1015.49        956.72        50.29 o                         
  -7   4   6        870.62        890.29        44.57 o                         
  -6   4   6       2861.35       2806.35       105.37 o                         
  -5   4   6       1198.54       1184.98        36.72 o                         
  -4   4   6       5678.77       5889.79        80.91 o                         
  -3   4   6        489.48        528.46        11.12 o                         
  -2   4   6      13224.43      13699.81       146.07 o                         
  -1   4   6       3509.62       3634.73        41.44 o                         
   0   4   6       6645.45       6694.63       127.49 o                         
   1   4   6       7256.39       7182.97       159.68 o                         
   2   4   6       4672.71       4564.87       112.79 o                         
   3   4   6        501.13        486.97        13.49 o                         
   4   4   6       1929.39       1924.64        51.03 o                         
   5   4   6        280.71        285.46        13.43 o                         
   6   4   6      19404.07      18866.07       314.90 o                         
   7   4   6       6055.33       5871.82       111.62 o                         
   8   4   6       2179.81       2126.40        52.15 o                         
   9   4   6      10651.97      10497.37       207.77 o                         
  10   4   6        314.78        348.63        28.04 o                         
  11   4   6       4527.32       4514.30       132.79 o                         
  -9   5   6        875.49        775.32        57.10 o                         
  -8   5   6       4752.50       4778.65       188.99 o                         
  -7   5   6        373.04        345.60        29.89 o                         
  -6   5   6        239.06        244.10        23.85 o                         
  -5   5   6       7315.43       7761.70       381.06 o                         
  -4   5   6       2715.70       2682.59        55.42 o                         
  -3   5   6       1747.53       1813.15        29.41 o                         
  -2   5   6       2741.73       2860.70        38.53 o                         
  -1   5   6        287.31        309.92        15.04 o                         
   0   5   6        737.32        753.24        14.86 o                         
   1   5   6       1280.81       1239.84        32.20 o                         
   2   5   6      12439.87      12289.00       166.35 o                         
   3   5   6        878.32        846.27        19.35 o                         
   4   5   6       1681.96       1618.40        34.87 o                         
   5   5   6       5658.57       5370.47        98.05 o                         
   6   5   6       6080.87       5881.47       109.45 o                         
   7   5   6         22.08         41.22        10.87 o                         
   8   5   6         64.48         81.80        12.92 o                         
   9   5   6       3551.52       3559.97       103.01 o                         
  10   5   6        373.28        331.10        29.27 o                         
  11   5   6        995.09       1010.59        46.19 o                         
  -8   6   6       1764.64       1745.31        94.39 o                         
  -7   6   6        399.83        344.41        35.35 o                         
  -6   6   6       5603.33       5694.80       179.80 o                         
  -5   6   6        327.65        318.13        30.32 o                         
  -4   6   6      11166.71      11574.77       177.47 o                         
  -3   6   6       1732.90       1798.84        41.51 o                         
  -2   6   6      11973.44      11888.67       168.47 o                         
  -1   6   6       5807.30       5675.46       144.47 o                         
   0   6   6        343.49        347.24        23.58 o                         
   1   6   6       1174.87       1187.03        69.25 o                         
   2   6   6        200.80        215.17        20.73 o                         
   3   6   6        594.27        609.11        15.79 o                         
   4   6   6       5674.08       5286.78        99.99 o                         
   5   6   6       2404.71       2290.18        48.77 o                         
   6   6   6      11073.95      10737.21       193.27 o                         
   7   6   6       7511.59       7381.72       182.98 o                         
   8   6   6         25.14         25.68        12.62 o                         
   9   6   6       6973.71       7069.06       243.38 o                         
  10   6   6         61.90         44.69        18.96 o                         
  11   6   6       1231.77       1145.39        50.92 o                         
  -7   7   6        903.08        942.63       118.38 o                         
  -6   7   6        688.17        634.65        44.58 o                         
  -5   7   6         18.86         39.81        19.43 o                         
  -4   7   6        929.85        900.55        29.86 o                         
  -3   7   6       9883.04      10206.08       285.59 o                         
  -2   7   6         29.06         54.53         9.94 o                         
  -1   7   6       2175.14       2112.17        39.50 o                         
   0   7   6       9246.33       9137.88       132.13 o                         
   1   7   6        710.90        697.47        17.23 o                         
   2   7   6       1040.84        988.36        28.09 o                         
   3   7   6        875.05        863.99        24.73 o                         
   4   7   6        182.52        176.81        10.57 o                         
   5   7   6       3145.12       3086.79        90.20 o                         
   6   7   6       2996.38       2938.66        65.88 o                         
   7   7   6       1306.74       1275.44        36.06 o                         
   8   7   6       2832.76       2778.97       116.76 o                         
   9   7   6       3188.77       3212.35        92.03 o                         
  10   7   6          3.64          4.68        16.88 o                         
  11   7   6         13.57         26.76        45.09 o                         
  -6   8   6       2406.88       2526.12       119.08 o                         
  -5   8   6        123.51        107.40        27.29 o                         
  -4   8   6       2551.29       2679.36        98.81 o                         
  -3   8   6       2911.29       3015.58        99.23 o                         
  -2   8   6       1861.96       1942.61        59.52 o                         
  -1   8   6         12.89         17.61         8.78 o                         
   0   8   6        989.29       1023.15        25.03 o                         
   1   8   6        102.75        118.56        14.22 o                         
   2   8   6       9955.23       9859.88       135.49 o                         
   3   8   6       3042.11       3008.66        51.41 o                         
   4   8   6       8001.63       7779.82       143.83 o                         
   5   8   6      15997.87      15606.94       279.94 o                         
   6   8   6        116.45        134.16        13.98 o                         
   7   8   6       9765.02       9368.58       218.81 o                         
   8   8   6       2019.65       1759.68        63.78 o                         
   9   8   6       1758.28       1652.68        68.42 o                         
  10   8   6        121.57        162.12        43.88 o                         
  -5   9   6        245.82        250.65        31.70 o                         
  -4   9   6        600.12        638.99        38.35 o                         
  -3   9   6        447.40        447.54        21.76 o                         
  -2   9   6        187.00        178.48        13.42 o                         
  -1   9   6       3359.16       3422.76       169.61 o                         
   0   9   6       2936.85       2891.62        58.82 o                         
   1   9   6        171.72        219.52        14.06 o                         
   2   9   6       1793.44       1837.01        37.70 o                         
   3   9   6       1920.95       1902.62        41.87 o                         
   4   9   6        202.29        212.36        16.96 o                         
   5   9   6        572.55        529.36        23.74 o                         
   6   9   6        672.90        667.86        33.98 o                         
   7   9   6        278.33        250.93        32.11 o                         
   8   9   6       1279.19       1275.00        55.27 o                         
   9   9   6       2310.34       2353.01       125.18 o                         
  10   9   6        557.88        507.17        35.65 o                         
  -4  10   6       2386.94       2474.00       125.86 o                         
  -3  10   6       1729.88       1735.42        79.84 o                         
  -2  10   6       1664.54       1685.31        50.11 o                         
  -1  10   6         18.24         51.03        52.81 o                         
   0  10   6       1230.42       1176.20        36.77 o                         
   1  10   6       1491.43       1509.07        42.27 o                         
   2  10   6       6549.70       6570.47       126.04 o                         
   3  10   6       3115.45       3142.92        78.15 o                         
   4  10   6        367.18        349.46        16.54 o                         
   5  10   6       8507.58       8270.40       213.56 o                         
   6  10   6        794.84        788.62        83.39 o                         
   7  10   6       2242.75       2320.01        78.71 o                         
   8  10   6         65.75         93.20        23.73 o                         
   9  10   6        802.91        726.07        45.58 o                         
  -3  11   6        936.12        844.96        49.64 o                         
  -2  11   6       1053.07       1030.84        40.64 o                         
  -1  11   6       3107.94       3077.27        86.71 o                         
   0  11   6         30.26          9.80        13.27 o                         
   1  11   6        272.54        269.21        21.58 o                         
   2  11   6       2656.04       2756.05        89.52 o                         
   3  11   6        438.12        393.65        41.46 o                         
   4  11   6       1735.15       1689.85        62.54 o                         
   5  11   6        137.86        177.80        33.32 o                         
   6  11   6         11.30          3.93        31.69 o                         
   7  11   6         28.60         38.89        26.00 o                         
   8  11   6         19.95         36.24        54.03 o                         
  -1  12   6        486.11        426.56        31.88 o                         
   0  12   6       1943.53       2007.18        73.88 o                         
   1  12   6       7155.59       7573.26       210.58 o                         
   2  12   6       2173.21       2288.10       113.15 o                         
   3  12   6       5340.84       5149.17       218.39 o                         
   4  12   6       1633.62       1863.82        98.95 o                         
   5  12   6       3879.38       3575.85       134.59 o                         
   6  12   6        668.09        616.86        42.58 o                         
   7  12   6         65.89         62.37        26.21 o                         
  -5 -12   7         20.21         74.11        56.06 o                         
  -4 -12   7        641.66        545.14        34.27 o                         
  -3 -12   7         63.57         46.44        59.72 o                         
  -2 -12   7       4624.54       4630.87       206.63 o                         
  -1 -12   7        467.12        478.99        34.14 o                         
  -7 -11   7          5.22        -16.63        16.63 o                         
  -6 -11   7       2786.33       2739.88        83.08 o                         
  -5 -11   7         34.66         52.48        22.38 o                         
  -4 -11   7        333.16        359.94        23.72 o                         
  -3 -11   7        927.62        969.63        61.26 o                         
  -2 -11   7       1164.33       1150.17        58.20 o                         
  -1 -11   7        290.97        272.40        25.92 o                         
   0 -11   7          2.52         56.49        19.43 o                         
   1 -11   7       2317.06       2256.34        80.14 o                         
   2 -11   7        126.44        138.08        41.04 o                         
  -8 -10   7       1524.89       1542.14        72.78 o                         
  -7 -10   7       1279.57       1240.68        46.47 o                         
  -6 -10   7        203.18        199.81        20.09 o                         
  -5 -10   7        589.35        558.52        25.47 o                         
  -4 -10   7       9538.16       9762.22       207.83 o                         
  -3 -10   7         47.80         38.99        18.28 o                         
  -2 -10   7       8790.56       9026.10       338.13 o                         
  -1 -10   7        435.55        417.69        25.98 o                         
   0 -10   7        652.89        594.38        30.67 o                         
   1 -10   7       2737.84       2648.78        83.93 o                         
   2 -10   7       5190.98       5256.76       149.46 o                         
   3 -10   7         61.97         22.22        21.63 o                         
  -9  -9   7        570.13        500.33        37.62 o                         
  -8  -9   7         96.05         75.86        21.85 o                         
  -7  -9   7       1709.38       1665.84        46.74 o                         
  -6  -9   7       3395.53       3541.95        75.60 o                         
  -5  -9   7         50.55         41.90        13.18 o                         
  -4  -9   7       2762.75       2809.53        65.06 o                         
  -3  -9   7         84.63        106.27        16.36 o                         
  -2  -9   7        137.99        142.48        14.58 o                         
  -1  -9   7       1241.04       1208.33        42.75 o                         
   0  -9   7       2743.41       2794.45        68.05 o                         
   1  -9   7        590.85        524.72        39.85 o                         
   2  -9   7        741.26        762.58        32.98 o                         
   3  -9   7       4843.22       4806.08       152.73 o                         
   4  -9   7         53.82         70.09        22.07 o                         
   5  -9   7        322.89        257.63        51.21 o                         
 -10  -8   7       1281.62       1247.75        63.60 o                         
  -9  -8   7         53.87        121.39        22.09 o                         
  -8  -8   7       1291.35       1288.69        45.79 o                         
  -7  -8   7       1185.62       1121.90        48.44 o                         
  -6  -8   7       1978.53       2088.80        45.77 o                         
  -5  -8   7         84.90         83.17        11.49 o                         
  -4  -8   7      11696.86      11718.18       235.41 o                         
  -3  -8   7          2.53         25.06        17.87 o                         
  -2  -8   7       2728.17       2752.66       104.95 o                         
  -1  -8   7       2534.23       2403.48        51.71 o                         
   0  -8   7       2152.88       2108.25        47.15 o                         
   1  -8   7       2974.50       2990.81       100.89 o                         
   2  -8   7       6637.70       6522.17       141.72 o                         
   3  -8   7       1289.25       1266.55        42.03 o                         
   4  -8   7         12.40         27.22        14.36 o                         
   5  -8   7       7079.72       7231.03       230.15 o                         
   6  -8   7        538.08        525.98        72.77 o                         
 -10  -7   7          8.84         44.99        21.94 o                         
  -9  -7   7        507.18        526.85        29.63 o                         
  -8  -7   7        401.78        449.87        27.66 o                         
  -7  -7   7       1006.64        973.04        27.80 o                         
  -6  -7   7       1575.63       1510.40        35.35 o                         
  -5  -7   7       1626.61       1574.38        35.03 o                         
  -4  -7   7       3532.01       3474.04        67.45 o                         
  -3  -7   7         66.15         56.11        10.34 o                         
  -2  -7   7       4158.25       4167.48        71.29 o                         
  -1  -7   7       1023.43       1038.45        32.57 o                         
   0  -7   7       1661.10       1594.54        36.22 o                         
   1  -7   7       1355.55       1365.82        31.45 o                         
   2  -7   7        584.31        579.37        23.74 o                         
   3  -7   7       5608.75       5383.37       154.31 o                         
   4  -7   7          3.20         28.44        12.02 o                         
   5  -7   7        566.20        614.17        76.85 o                         
   6  -7   7        763.53        853.89        46.26 o                         
   7  -7   7         61.12         67.95        21.94 o                         
 -10  -6   7        251.54        226.86        73.96 o                         
  -9  -6   7       1806.32       1867.48        57.89 o                         
  -8  -6   7       3054.20       3179.34        77.45 o                         
  -7  -6   7       1221.03       1235.59        28.46 o                         
  -6  -6   7      15819.00      15679.77       245.82 o                         
  -5  -6   7       3474.26       3365.45        76.09 o                         
  -4  -6   7      19953.40      19694.73       279.21 o                         
  -3  -6   7       5494.32       5389.47        77.15 o                         
  -2  -6   7        546.42        568.07        14.66 o                         
  -1  -6   7       8398.52       8384.22       122.01 o                         
   0  -6   7        630.02        633.49        16.56 o                         
   1  -6   7        296.86        306.47        13.28 o                         
   2  -6   7       1985.30       1959.14        60.75 o                         
   3  -6   7       1770.17       1701.65        67.26 o                         
   4  -6   7         13.00         31.24        11.90 o                         
   5  -6   7       5170.18       5351.54       120.00 o                         
   6  -6   7       1098.90       1181.41        48.03 o                         
   7  -6   7        191.46        205.19        22.90 o                         
 -11  -5   7       2098.82       2327.98        92.82 o                         
 -10  -5   7        188.47        198.76        59.73 o                         
  -9  -5   7       2933.08       3056.87        89.48 o                         
  -8  -5   7       1620.91       1623.10        55.15 o                         
  -7  -5   7          2.55         13.27        26.40 o                         
  -6  -5   7          4.39         20.49         5.08 o                         
  -5  -5   7       1189.14       1235.91        32.17 o                         
  -4  -5   7        396.60        426.40        12.65 o                         
  -3  -5   7        328.78        326.09        10.16 o                         
  -2  -5   7      18784.23      18654.88       235.71 o                         
  -1  -5   7          8.36         26.85         8.53 o                         
   0  -5   7        499.43        477.47        12.85 o                         
   1  -5   7      15837.99      15322.43       228.38 o                         
   2  -5   7        169.56        192.00        11.69 o                         
   3  -5   7        707.29        706.93        41.90 o                         
   4  -5   7       1210.24       1150.13        32.53 o                         
   5  -5   7       3392.89       3369.40        76.25 o                         
   6  -5   7          6.62         38.54        20.43 o                         
   7  -5   7        902.32        850.68        36.25 o                         
   8  -5   7       2672.70       2600.39        85.64 o                         
 -11  -4   7        520.88        433.16       101.64 o                         
 -10  -4   7       1728.29       1754.84        71.11 o                         
  -9  -4   7        498.51        475.67        31.26 o                         
  -8  -4   7       8362.60       8595.37       188.06 o                         
  -7  -4   7       1107.29       1128.18        28.94 o                         
  -6  -4   7       9810.16       9669.50       212.63 o                         
  -5  -4   7       7585.31       7507.89       101.61 o                         
  -4  -4   7       1925.66       1974.60        29.99 o                         
  -3  -4   7       1056.83       1075.97        20.36 o                         
  -2  -4   7        884.01        888.00        14.84 o                         
  -1  -4   7       3168.43       3207.99        42.29 o                         
   0  -4   7       6189.66       6244.22        96.56 o                         
   1  -4   7       5024.19       4889.33       169.86 o                         
   2  -4   7       1044.34       1036.18        20.48 o                         
   3  -4   7      16334.40      15942.76       377.43 o                         
   4  -4   7          5.38          9.46         7.34 o                         
   5  -4   7       5394.17       5435.39        96.29 o                         
   6  -4   7         91.79        118.93        11.90 o                         
   7  -4   7        855.56        956.36        39.40 o                         
   8  -4   7        513.27        529.39        39.44 o                         
   9  -4   7       6253.63       6338.67       171.71 o                         
 -11  -3   7       1210.95       1017.25        57.36 o                         
 -10  -3   7        270.84        238.23        64.21 o                         
  -9  -3   7       3231.68       3297.99       219.36 o                         
  -8  -3   7       4257.66       4388.40        88.13 o                         
  -7  -3   7       3520.36       3497.73        68.61 o                         
  -6  -3   7         37.97         46.37         2.87 o                         
  -5  -3   7        230.16        243.04         6.90 o                         
  -4  -3   7       7221.97       7203.18       116.17 o                         
  -3  -3   7       3586.99       3668.27        41.64 o                         
  -2  -3   7       7843.61       8151.98        84.78 o                         
  -1  -3   7       1359.05       1378.53        18.93 o                         
   0  -3   7      16942.15      16720.90       205.80 o                         
   1  -3   7      11312.27      10968.02       162.01 o                         
   2  -3   7       1805.46       1736.84        32.35 o                         
   3  -3   7       2694.53       2661.11        46.89 o                         
   4  -3   7          0.77         17.91         6.37 o                         
   5  -3   7         95.42         93.91         8.98 o                         
   6  -3   7       1334.86       1399.22        33.27 o                         
   7  -3   7       3452.84       3542.13        81.67 o                         
   8  -3   7        248.75        222.53        18.73 o                         
   9  -3   7         58.38         83.50        18.69 o                         
 -11  -2   7       1111.86       1006.70        53.48 o                         
 -10  -2   7       6592.37       6669.14       214.36 o                         
  -9  -2   7        434.02        400.53        28.86 o                         
  -8  -2   7      12750.60      12845.43       376.65 o                         
  -7  -2   7       7356.46       7297.76       160.32 o                         
  -6  -2   7       2399.39       2344.13        63.29 o                         
  -5  -2   7      13908.15      13668.36       157.41 o                         
  -4  -2   7         10.53         39.42        11.78 o                         
  -3  -2   7       1522.13       1610.84        33.04 o                         
  -2  -2   7       2098.08       2162.08        25.25 o                         
  -1  -2   7        768.45        838.57        23.61 o                         
   0  -2   7       4887.93       4721.80        61.54 o                         
   1  -2   7       3036.18       3102.13        45.75 o                         
   2  -2   7       1063.04       1077.77        22.04 o                         
   3  -2   7      14908.41      14420.98       212.53 o                         
   4  -2   7        652.07        678.33        17.15 o                         
   5  -2   7       6439.14       6402.21        94.63 o                         
   6  -2   7         43.67         76.74        17.87 o                         
   7  -2   7       4589.31       4845.37       100.54 o                         
   8  -2   7       1068.12       1064.39        31.67 o                         
   9  -2   7       4911.26       5240.75       125.92 o                         
  10  -2   7       1540.91       1408.94        64.44 o                         
 -11  -1   7         68.81         47.94        28.44 o                         
 -10  -1   7        427.22        469.55        52.44 o                         
  -9  -1   7       2526.51       2630.76        69.77 o                         
  -8  -1   7       3615.31       3519.72        75.22 o                         
  -7  -1   7       1888.13       1834.56        45.82 o                         
  -6  -1   7       1322.15       1340.15        35.03 o                         
  -5  -1   7       8566.75       8330.82       148.23 o                         
  -4  -1   7       7949.19       7852.00        92.54 o                         
  -3  -1   7        824.35        852.60        19.14 o                         
  -2  -1   7         83.57        116.13         4.88 o                         
  -1  -1   7       1896.79       1934.20        22.97 o                         
   0  -1   7      10300.61      10006.24       119.11 o                         
   1  -1   7       3315.48       3301.54        47.22 o                         
   2  -1   7       8252.80       7618.11       115.72 o                         
   3  -1   7       5798.93       5504.04        84.74 o                         
   4  -1   7        156.49        173.45        11.78 o                         
   5  -1   7      12216.20      12054.66       169.03 o                         
   6  -1   7       2660.42       2614.47        42.10 o                         
   7  -1   7       3857.29       3914.56        72.71 o                         
   8  -1   7       1270.24       1281.77        34.24 o                         
   9  -1   7        295.82        291.17        30.48 o                         
  10  -1   7       4035.14       4225.64       135.32 o                         
 -10   0   7       4871.33       5009.62       170.32 o                         
  -9   0   7       3838.76       4224.51       115.30 o                         
  -8   0   7       2194.47       2372.79        57.10 o                         
  -7   0   7       3024.27       3081.77        80.91 o                         
  -6   0   7        156.16        189.04        11.92 o                         
  -5   0   7       1568.60       1496.15        30.36 o                         
  -4   0   7       2922.51       2834.80        80.61 o                         
  -3   0   7         14.86         48.98         8.94 o                         
  -2   0   7      16019.95      16005.27       171.12 o                         
  -1   0   7      18637.76      18631.74       214.86 o                         
   0   0   7       1189.62       1179.73        18.57 o                         
   1   0   7      34677.90      35212.89       425.85 o                         
   2   0   7       7805.48       7431.73       179.07 o                         
   3   0   7      12111.60      11760.75       173.69 o                         
   4   0   7       2553.98       2469.26        38.72 o                         
   5   0   7       3182.27       3155.29        49.15 o                         
   6   0   7        503.20        530.63        14.66 o                         
   7   0   7       3125.57       3068.49        55.18 o                         
   8   0   7        421.37        415.27        15.52 o                         
   9   0   7        896.46        903.46        29.87 o                         
  10   0   7       1526.47       1367.43        50.39 o                         
 -10   1   7       1756.04       1742.67        89.62 o                         
  -9   1   7        536.34        482.20        30.09 o                         
  -8   1   7       2388.94       2471.79        64.49 o                         
  -7   1   7         68.55         72.78        12.11 o                         
  -6   1   7         45.42         60.10         8.72 o                         
  -5   1   7      14233.07      14140.49       214.61 o                         
  -4   1   7       7722.27       7470.90       129.93 o                         
  -3   1   7         10.72         25.90         3.70 o                         
  -2   1   7      10039.28      10097.24       117.59 o                         
  -1   1   7       2295.30       2310.01        33.17 o                         
   0   1   7         18.17         64.68         8.53 o                         
   1   1   7         28.79         45.70         8.94 o                         
   2   1   7      13198.25      12886.17       236.25 o                         
   3   1   7        362.76        361.87        17.48 o                         
   4   1   7       2422.99       2315.01        36.99 o                         
   5   1   7      29842.06      30260.44       368.65 o                         
   6   1   7          1.99         22.78        10.56 o                         
   7   1   7       1144.01       1089.16        26.98 o                         
   8   1   7       6419.18       6784.57       119.76 o                         
   9   1   7         57.70         88.13        25.59 o                         
  10   1   7        103.57         78.60        14.44 o                         
  11   1   7         27.73         13.89        18.04 o                         
 -10   2   7       3375.66       3209.31       121.54 o                         
  -9   2   7       3092.26       3074.85       106.19 o                         
  -8   2   7         17.18          3.25        23.56 o                         
  -7   2   7       1001.99        985.28        31.83 o                         
  -6   2   7         21.97         60.68        26.40 o                         
  -5   2   7       1051.65       1053.09        28.97 o                         
  -4   2   7       6928.10       6939.48       123.47 o                         
  -3   2   7       2085.48       2099.81        30.41 o                         
  -2   2   7       3686.42       3650.63        45.25 o                         
  -1   2   7      24829.26      24971.06       409.50 o                         
   0   2   7        368.13        416.34        15.86 o                         
   1   2   7      10734.60      10823.77       125.35 o                         
   2   2   7       1627.54       1612.15        24.49 o                         
   3   2   7       3672.21       3606.83        58.67 o                         
   4   2   7        906.09        926.23        34.20 o                         
   5   2   7       9553.87       9249.22       161.53 o                         
   6   2   7       2289.65       2268.68        38.82 o                         
   7   2   7       3748.95       3707.27        68.28 o                         
   8   2   7       2335.50       2340.43        45.57 o                         
   9   2   7        130.00        153.95        16.94 o                         
  10   2   7       2010.32       2032.58        59.32 o                         
  11   2   7         28.69         33.56        14.64 o                         
  -9   3   7         34.63         31.85        18.93 o                         
  -8   3   7         11.33         25.76        16.01 o                         
  -7   3   7        171.67        147.34        14.94 o                         
  -6   3   7        152.35        166.43        41.45 o                         
  -5   3   7       2671.07       2659.98        66.19 o                         
  -4   3   7       1647.55       1649.72        31.39 o                         
  -3   3   7       1125.04       1115.65        17.86 o                         
  -2   3   7       3694.11       3676.92        50.03 o                         
  -1   3   7      10373.21      10562.41       134.47 o                         
   0   3   7       9968.70      10324.50       117.08 o                         
   1   3   7       2194.55       2231.45        33.95 o                         
   2   3   7         28.26         35.01         4.06 o                         
   3   3   7       7994.25       7938.60       109.10 o                         
   4   3   7       7188.52       7102.24        99.59 o                         
   5   3   7      12341.66      12320.79       379.27 o                         
   6   3   7        645.26        641.63        30.91 o                         
   7   3   7       5282.17       5252.72        91.13 o                         
   8   3   7       6390.56       6343.58       129.01 o                         
   9   3   7       1754.82       1793.78        50.67 o                         
  10   3   7        459.49        441.12        66.26 o                         
  11   3   7         90.70         78.20        23.56 o                         
  -9   4   7         13.56         -5.62        19.32 o                         
  -8   4   7         69.94         54.85        22.41 o                         
  -7   4   7        618.73        657.22        37.84 o                         
  -6   4   7       5135.75       5233.95       127.29 o                         
  -5   4   7       3243.55       3260.27       136.95 o                         
  -4   4   7       6048.84       6011.64       149.75 o                         
  -3   4   7      13101.33      13312.50       164.33 o                         
  -2   4   7       2752.17       2877.18        42.85 o                         
  -1   4   7      30081.63      30037.70       323.04 o                         
   0   4   7       5819.84       5789.78        75.06 o                         
   1   4   7        644.67        648.53        20.75 o                         
   2   4   7      10383.24      10369.03       314.56 o                         
   3   4   7          0.32         17.18         8.12 o                         
   4   4   7          7.69         26.17         6.82 o                         
   5   4   7       5055.25       4837.34        88.57 o                         
   6   4   7        359.27        346.71        15.97 o                         
   7   4   7       3192.75       3078.61        65.89 o                         
   8   4   7       1932.50       1864.95        49.00 o                         
   9   4   7       1324.30       1476.31        45.44 o                         
  10   4   7       1274.82       1231.64        72.05 o                         
  11   4   7        372.58        356.72        46.34 o                         
  -8   5   7         97.29         98.68        22.81 o                         
  -7   5   7       2653.93       2745.14       103.86 o                         
  -6   5   7        656.45        617.51        37.64 o                         
  -5   5   7       1528.38       1561.90        44.36 o                         
  -4   5   7         34.86         36.62         6.24 o                         
  -3   5   7         94.17         86.77         7.47 o                         
  -2   5   7       1702.99       1672.35        40.37 o                         
  -1   5   7       7398.07       7314.91       186.37 o                         
   0   5   7       5050.31       5052.71        65.68 o                         
   1   5   7        736.68        752.49        15.87 o                         
   2   5   7       6764.79       6689.06        96.06 o                         
   3   5   7       9431.65       9033.03       185.23 o                         
   4   5   7       3082.79       2950.74        57.85 o                         
   5   5   7         53.04         52.42        17.47 o                         
   6   5   7        279.61        265.93        14.94 o                         
   7   5   7       5385.04       5381.41       108.22 o                         
   8   5   7        505.06        458.77        22.13 o                         
   9   5   7       5098.21       5132.19       117.02 o                         
  10   5   7        719.25        702.60        35.34 o                         
  11   5   7         82.39         69.16        20.89 o                         
  -8   6   7          2.59         12.12        33.19 o                         
  -7   6   7       3294.64       3386.92       118.63 o                         
  -6   6   7       5980.26       6395.04       230.20 o                         
  -5   6   7       2997.36       2955.19       111.49 o                         
  -4   6   7         69.06         70.74         8.53 o                         
  -3   6   7       8892.50       8993.06       224.45 o                         
  -2   6   7       5819.02       5796.28       172.26 o                         
  -1   6   7       4867.96       4896.13       130.13 o                         
   0   6   7         32.53         69.26        32.91 o                         
   1   6   7         90.28         98.53         7.72 o                         
   2   6   7        683.82        669.58        16.08 o                         
   3   6   7       9140.85       9161.26       215.94 o                         
   4   6   7         29.95         32.91        20.72 o                         
   5   6   7       4000.24       3991.80       109.36 o                         
   6   6   7       9077.39       8689.09       163.12 o                         
   7   6   7         49.67         55.58        11.52 o                         
   8   6   7       5061.23       5155.84       227.07 o                         
   9   6   7        108.05        127.35        17.35 o                         
  10   6   7        621.16        683.48        34.73 o                         
  11   6   7          3.85         33.80        49.15 o                         
  -7   7   7       1420.83       1442.73        68.53 o                         
  -6   7   7        696.40        601.65        38.30 o                         
  -5   7   7        205.61        223.10        41.45 o                         
  -4   7   7        113.59        135.35        16.31 o                         
  -3   7   7       2556.25       2627.46        86.53 o                         
  -2   7   7         58.09         68.73        11.49 o                         
  -1   7   7       8367.84       8486.24       237.92 o                         
   0   7   7         71.19         78.29         8.20 o                         
   1   7   7       1385.18       1338.32        27.94 o                         
   2   7   7      15235.09      15147.66       212.31 o                         
   3   7   7       1718.49       1674.39        39.19 o                         
   4   7   7          9.70         30.35        10.34 o                         
   5   7   7       1212.51       1201.61        41.13 o                         
   6   7   7        347.44        403.02        21.95 o                         
   7   7   7        223.05        218.60        15.82 o                         
   8   7   7        778.32        731.56        30.16 o                         
   9   7   7       4108.33       4106.35       137.85 o                         
  10   7   7        858.37        791.71        39.49 o                         
  -6   8   7       1441.28       1349.74        64.01 o                         
  -5   8   7       2042.27       2062.61        98.23 o                         
  -4   8   7       6232.05       6498.35       164.70 o                         
  -3   8   7       3346.14       3487.26        69.28 o                         
  -2   8   7       2756.80       2873.07        64.32 o                         
  -1   8   7        227.16        200.17        26.82 o                         
   0   8   7         15.19         28.71         7.61 o                         
   1   8   7        112.51        114.99         9.72 o                         
   2   8   7       1499.89       1488.46        69.26 o                         
   3   8   7       9892.38       9865.19       161.14 o                         
   4   8   7         13.81         47.24        13.49 o                         
   5   8   7        806.21        777.93        27.60 o                         
   6   8   7       7918.94       7982.32       153.25 o                         
   7   8   7        702.53        652.81        28.84 o                         
   8   8   7       3070.66       3129.73        96.07 o                         
   9   8   7        103.89        115.54        24.17 o                         
  10   8   7       1691.27       1688.28        90.01 o                         
  -5   9   7        600.57        591.98        40.73 o                         
  -4   9   7        974.78        961.55        51.19 o                         
  -3   9   7       1688.45       1756.22        83.10 o                         
  -2   9   7         18.73         38.00        13.42 o                         
  -1   9   7        505.67        546.72        21.18 o                         
   0   9   7        681.00        672.46        36.60 o                         
   1   9   7        197.23        185.46        22.35 o                         
   2   9   7       3003.29       3138.38        56.89 o                         
   3   9   7        404.30        403.10        21.55 o                         
   4   9   7        291.64        280.86        15.78 o                         
   5   9   7         47.72         82.17        13.47 o                         
   6   9   7       1619.50       1484.88        55.46 o                         
   7   9   7       3204.76       3217.64        98.50 o                         
   8   9   7        757.86        790.80       105.75 o                         
   9   9   7        246.80        201.24        28.87 o                         
  -4  10   7       3225.21       3144.47       121.60 o                         
  -3  10   7       1691.33       1718.23       131.16 o                         
  -2  10   7        520.22        499.14        27.65 o                         
  -1  10   7         28.86         22.05        14.64 o                         
   0  10   7         59.59         62.28        41.03 o                         
   1  10   7       7314.46       7600.24       141.53 o                         
   2  10   7       4128.29       4158.37       100.39 o                         
   3  10   7       5853.06       6047.80       284.39 o                         
   4  10   7       2824.78       2768.68        66.07 o                         
   5  10   7       2079.53       2011.47        59.14 o                         
   6  10   7       6465.14       6581.51       179.88 o                         
   7  10   7        120.36         46.38        26.41 o                         
   8  10   7          6.36         -4.68        34.12 o                         
   9  10   7        328.40        323.00        35.63 o                         
  -2  11   7        388.42        391.39        36.99 o                         
  -1  11   7        488.25        454.58        26.15 o                         
   0  11   7       2608.88       2787.24       146.86 o                         
   1  11   7        346.46        340.46        38.61 o                         
   2  11   7        750.80        780.62        75.65 o                         
   3  11   7          0.49         55.26        15.17 o                         
   4  11   7         16.80         18.99        48.75 o                         
   5  11   7        284.03        280.03        37.80 o                         
   6  11   7       4093.79       3952.17       141.34 o                         
   7  11   7       1574.37       1430.23       118.51 o                         
   8  11   7       2277.52       2343.65        99.04 o                         
   0  12   7       2230.11       2052.28       139.41 o                         
   1  12   7       4783.01       5110.01       210.78 o                         
   2  12   7       2884.33       3041.25       147.41 o                         
   3  12   7         16.37         25.23        37.78 o                         
   4  12   7       2030.86       1983.48       114.11 o                         
   5  12   7        603.24        525.96        39.23 o                         
   6  12   7       2098.30       1966.17        90.25 o                         
  -6 -11   8         32.51         29.16        41.84 o                         
  -5 -11   8       9457.37       9857.37       233.17 o                         
  -4 -11   8         32.74         23.91        29.25 o                         
  -3 -11   8        130.35        105.25        21.83 o                         
  -2 -11   8        768.97        749.28        38.09 o                         
  -1 -11   8       2747.49       2893.63        94.00 o                         
   0 -11   8        246.17        220.69        25.11 o                         
   1 -11   8       2781.05       2777.68        94.18 o                         
  -8 -10   8         10.50        -24.41        51.18 o                         
  -7 -10   8        751.95        605.68        52.46 o                         
  -6 -10   8        215.77        180.81        21.81 o                         
  -5 -10   8        261.29        241.05        21.82 o                         
  -4 -10   8        431.47        399.80        25.20 o                         
  -3 -10   8        140.34        187.04        22.12 o                         
  -2 -10   8         19.33         30.75        14.41 o                         
  -1 -10   8        102.30        128.30        21.40 o                         
   0 -10   8        981.86        947.85        46.38 o                         
   1 -10   8       1618.00       1515.03        59.02 o                         
   2 -10   8         78.01         89.98        18.61 o                         
   3 -10   8       1982.47       1945.00       102.68 o                         
  -9  -9   8       2160.34       2070.94       130.43 o                         
  -8  -9   8        173.56        159.64        30.46 o                         
  -7  -9   8       9678.91       9958.31       298.69 o                         
  -6  -9   8       1199.62       1197.38        38.02 o                         
  -5  -9   8       4112.51       4182.75        92.13 o                         
  -4  -9   8       1000.71        980.22        32.42 o                         
  -3  -9   8        434.32        419.87        55.29 o                         
  -2  -9   8       2160.71       2208.23        52.67 o                         
  -1  -9   8       6957.66       6922.35       134.11 o                         
   0  -9   8       1269.43       1235.86        41.35 o                         
   1  -9   8       1441.76       1476.81        49.44 o                         
   2  -9   8       1027.65        964.74        40.27 o                         
   3  -9   8       1234.11       1226.14        91.99 o                         
   4  -9   8       1981.72       1876.98       115.73 o                         
  -9  -8   8         61.13         63.09        23.84 o                         
  -8  -8   8        164.42        160.17        25.69 o                         
  -7  -8   8        907.24        930.06        42.23 o                         
  -6  -8   8         92.98         97.22        13.75 o                         
  -5  -8   8        379.91        364.69        18.87 o                         
  -4  -8   8          0.49         12.11        17.87 o                         
  -3  -8   8        388.28        374.06        19.10 o                         
  -2  -8   8        164.87        175.70        14.63 o                         
  -1  -8   8       1141.72       1083.70        31.48 o                         
   0  -8   8          8.47          1.25         9.94 o                         
   1  -8   8       2735.54       2634.72        68.69 o                         
   2  -8   8       1317.01       1263.41        41.74 o                         
   3  -8   8        158.99        143.68        16.89 o                         
   4  -8   8       2485.49       2468.45        79.02 o                         
   5  -8   8        531.10        527.69        36.53 o                         
 -10  -7   8       2424.61       2309.40        93.73 o                         
  -9  -7   8       3722.61       3747.83       116.65 o                         
  -8  -7   8       4200.59       4235.59       106.60 o                         
  -7  -7   8       8632.40       8850.83       184.75 o                         
  -6  -7   8         10.43          4.49         9.72 o                         
  -5  -7   8         57.89         86.58        12.92 o                         
  -4  -7   8         72.81        101.92        12.34 o                         
  -3  -7   8       1493.98       1516.25        29.89 o                         
  -2  -7   8        269.33        278.87        15.99 o                         
  -1  -7   8      20544.61      20868.18       328.27 o                         
   0  -7   8         65.44         55.02         7.99 o                         
   1  -7   8       1502.81       1452.85        40.54 o                         
   2  -7   8      15678.84      14874.45       274.43 o                         
   3  -7   8       1500.20       1520.64        44.34 o                         
   4  -7   8       1678.40       1702.71        51.27 o                         
   5  -7   8         59.08         52.59        36.56 o                         
   6  -7   8        913.58        852.23        46.61 o                         
 -10  -6   8         13.36          5.88        29.25 o                         
  -9  -6   8         28.05         38.58        15.38 o                         
  -8  -6   8        379.90        347.76        23.60 o                         
  -7  -6   8        885.33        868.04        32.16 o                         
  -6  -6   8        398.50        408.78        17.13 o                         
  -5  -6   8        270.57        259.08        12.11 o                         
  -4  -6   8         51.07         61.90         6.82 o                         
  -3  -6   8        376.77        388.26        13.22 o                         
  -2  -6   8         51.27         68.46        13.81 o                         
  -1  -6   8       4353.87       4330.45        68.68 o                         
   0  -6   8        197.09        213.00        10.15 o                         
   1  -6   8       2148.70       2114.58        55.49 o                         
   2  -6   8       2667.02       2598.81        58.89 o                         
   3  -6   8         60.97         75.49        12.88 o                         
   4  -6   8        357.94        418.10        21.41 o                         
   5  -6   8       1585.40       1684.48        48.88 o                         
   6  -6   8        373.09        332.33        42.27 o                         
   7  -6   8         88.29         90.21        18.67 o                         
 -10  -5   8          7.87          9.61        28.44 o                         
  -9  -5   8       2255.62       2379.16        66.87 o                         
  -8  -5   8       7290.46       7463.17       156.39 o                         
  -7  -5   8       4114.60       3991.40        88.20 o                         
  -6  -5   8        837.12        845.37        20.42 o                         
  -5  -5   8        219.90        224.53        10.05 o                         
  -4  -5   8        443.12        446.64        15.16 o                         
  -3  -5   8      13789.38      13874.51       178.96 o                         
  -2  -5   8        804.10        833.71        16.80 o                         
  -1  -5   8      11247.83      11569.42       147.26 o                         
   0  -5   8       5093.55       4910.49        75.52 o                         
   1  -5   8        117.40        134.27         9.14 o                         
   2  -5   8      17143.45      16372.81       282.76 o                         
   3  -5   8       3678.62       3662.50        75.38 o                         
   4  -5   8         69.78         98.24        17.06 o                         
   5  -5   8        200.10        191.67        16.64 o                         
   6  -5   8       7432.95       7888.77       197.29 o                         
   7  -5   8         50.83         44.16        18.64 o                         
   8  -5   8       4148.20       4200.22       123.06 o                         
 -10  -4   8        958.41        909.07        83.40 o                         
  -9  -4   8        183.80        200.99        24.38 o                         
  -8  -4   8          5.36          7.72        13.82 o                         
  -7  -4   8       6225.99       6125.68       127.57 o                         
  -6  -4   8         99.61         95.76        12.19 o                         
  -5  -4   8         46.69         56.97        10.16 o                         
  -4  -4   8       2422.29       2370.15        44.42 o                         
  -3  -4   8       1484.66       1503.88        24.48 o                         
  -2  -4   8        969.91        958.87        17.22 o                         
  -1  -4   8         53.12         63.11         5.08 o                         
   0  -4   8       3286.96       3340.51       103.57 o                         
   1  -4   8       1395.35       1401.07        28.12 o                         
   2  -4   8       1107.77       1095.07        21.68 o                         
   3  -4   8          6.93          8.94        13.00 o                         
   4  -4   8       1276.16       1277.24        27.71 o                         
   5  -4   8          0.40          6.86        10.56 o                         
   6  -4   8         46.09        110.03        38.59 o                         
   7  -4   8       1271.24       1294.08        50.30 o                         
   8  -4   8       1987.99       2084.27        80.28 o                         
 -10  -3   8       1563.48       1519.83       215.02 o                         
  -9  -3   8        821.74        814.42        51.25 o                         
  -8  -3   8       1369.93       1372.95        47.24 o                         
  -7  -3   8       2304.97       2298.22        57.53 o                         
  -6  -3   8       3032.73       3016.81        63.93 o                         
  -5  -3   8       5584.93       5404.79        83.13 o                         
  -4  -3   8       5825.13       5882.36        73.01 o                         
  -3  -3   8      46566.88      47389.88      1033.31 o                         
  -2  -3   8       6895.17       6862.55       132.63 o                         
  -1  -3   8          0.26         21.66         4.66 o                         
   0  -3   8      20851.17      20515.18       271.23 o                         
   1  -3   8       1255.31       1257.48        33.00 o                         
   2  -3   8       9233.81       8933.11       136.18 o                         
   3  -3   8        320.34        319.40        13.01 o                         
   4  -3   8         87.10        105.93        18.28 o                         
   5  -3   8        883.64        904.81        28.48 o                         
   6  -3   8       9300.61      10007.20       183.94 o                         
   7  -3   8       1738.87       1762.20        48.98 o                         
   8  -3   8        955.69        926.38        38.26 o                         
   9  -3   8        451.25        402.34        31.63 o                         
 -10  -2   8         70.67         91.81        32.50 o                         
  -9  -2   8       1059.09       1124.72       103.77 o                         
  -8  -2   8        157.19        163.20        15.63 o                         
  -7  -2   8        229.61        218.04        14.01 o                         
  -6  -2   8         99.46        100.53        23.16 o                         
  -5  -2   8        277.29        283.79         6.83 o                         
  -4  -2   8       1339.67       1328.39        20.31 o                         
  -3  -2   8       4903.05       4991.42        59.00 o                         
  -2  -2   8        405.06        414.93         8.79 o                         
  -1  -2   8        115.24        126.31         6.50 o                         
   0  -2   8       4299.81       4367.32        89.98 o                         
   1  -2   8        423.58        401.52        11.20 o                         
   2  -2   8         49.59         67.26         9.75 o                         
   3  -2   8        914.18        893.26        68.80 o                         
   4  -2   8       1088.91       1131.69        80.62 o                         
   5  -2   8         23.09         48.09        16.66 o                         
   6  -2   8        756.95        740.37        38.24 o                         
   7  -2   8        373.25        371.97        23.00 o                         
   8  -2   8       1632.04       1614.61        44.43 o                         
   9  -2   8       1700.02       1886.92        72.79 o                         
 -10  -1   8        775.95        723.96        52.87 o                         
  -9  -1   8       1583.70       1589.28        59.47 o                         
  -8  -1   8        265.79        253.45        15.40 o                         
  -7  -1   8       3833.91       3825.17       101.07 o                         
  -6  -1   8        324.68        351.96        18.10 o                         
  -5  -1   8       8026.74       7803.76       143.18 o                         
  -4  -1   8      21874.31      22154.59       241.67 o                         
  -3  -1   8      16791.01      16802.88       233.12 o                         
  -2  -1   8       8664.44       8644.64       105.53 o                         
  -1  -1   8       8029.28       7722.63        93.04 o                         
   0  -1   8      14158.86      13691.56       181.92 o                         
   1  -1   8       1687.27       1662.88        30.10 o                         
   2  -1   8       1221.45       1207.88        35.86 o                         
   3  -1   8       1217.93       1233.15        25.40 o                         
   4  -1   8       6492.92       6249.27       100.52 o                         
   5  -1   8        530.84        498.05        15.62 o                         
   6  -1   8      21816.66      22128.11       311.50 o                         
   7  -1   8         10.69          9.75        11.87 o                         
   8  -1   8        226.07        230.02        23.98 o                         
   9  -1   8       4737.44       5043.52       135.44 o                         
  10  -1   8       2886.15       2858.63        91.13 o                         
 -10   0   8        510.99        498.42        36.59 o                         
  -9   0   8       3831.97       4013.72       136.54 o                         
  -8   0   8        128.96        118.64        13.00 o                         
  -7   0   8        788.34        752.61        30.92 o                         
  -6   0   8       3181.61       3177.45        82.17 o                         
  -5   0   8        543.56        561.05        16.38 o                         
  -4   0   8       2073.01       2044.61        38.78 o                         
  -3   0   8        988.30        982.61        31.76 o                         
  -2   0   8       3601.43       3590.25        50.10 o                         
  -1   0   8       2266.88       2319.34        34.45 o                         
   0   0   8       1143.85       1181.20        38.31 o                         
   1   0   8         90.40        104.36         8.13 o                         
   2   0   8       2055.22       2098.17        33.18 o                         
   3   0   8       1750.98       1724.99        28.56 o                         
   4   0   8       2038.72       2024.52        37.46 o                         
   5   0   8        221.76        225.51         9.77 o                         
   6   0   8       6892.22       6973.34       106.26 o                         
   7   0   8         92.23         98.73        12.59 o                         
   8   0   8          1.52         13.02        22.34 o                         
   9   0   8       3695.47       3827.58       121.39 o                         
  10   0   8        251.31        259.30        22.39 o                         
 -10   1   8        494.75        452.06        43.09 o                         
  -9   1   8       3736.20       3848.43       129.97 o                         
  -8   1   8          9.41         20.31        16.25 o                         
  -7   1   8       5669.43       5774.30       124.78 o                         
  -6   1   8       9077.33       9026.88       198.13 o                         
  -5   1   8       6282.84       6320.02       104.43 o                         
  -4   1   8      22594.08      21840.08       745.48 o                         
  -3   1   8        604.25        593.25        10.63 o                         
  -2   1   8       4929.16       4957.75        57.40 o                         
  -1   1   8       9713.62       9608.36       122.72 o                         
   0   1   8       3534.40       3460.93        48.44 o                         
   1   1   8       7924.28       7685.80       118.18 o                         
   2   1   8        249.82        273.10         6.73 o                         
   3   1   8        185.61        228.56         8.00 o                         
   4   1   8      19605.82      19341.69       240.51 o                         
   5   1   8        731.39        717.63        30.11 o                         
   6   1   8      11732.66      11705.94       187.04 o                         
   7   1   8        555.94        574.77        20.74 o                         
   8   1   8        358.13        407.08        17.79 o                         
   9   1   8       5456.85       5710.02       117.40 o                         
  10   1   8       4855.25       5312.58       128.45 o                         
  -9   2   8        377.01        360.12        37.39 o                         
  -8   2   8       1494.28       1506.97        49.09 o                         
  -7   2   8       4206.10       4270.37       113.45 o                         
  -6   2   8        124.23        153.97        23.97 o                         
  -5   2   8       2086.79       2122.25        56.43 o                         
  -4   2   8         24.90         27.33         8.78 o                         
  -3   2   8       1221.36       1214.77        21.18 o                         
  -2   2   8         25.79         42.44         4.47 o                         
  -1   2   8         70.26         81.14         5.08 o                         
   0   2   8       3773.69       3777.61        69.35 o                         
   1   2   8       1408.29       1426.48        26.45 o                         
   2   2   8       3327.89       3373.23        45.67 o                         
   3   2   8       1168.55       1168.85        19.19 o                         
   4   2   8       4234.98       4145.60        77.14 o                         
   5   2   8        172.41        255.69        31.70 o                         
   6   2   8        194.82        194.93         8.98 o                         
   7   2   8        355.52        353.71        13.43 o                         
   8   2   8       2011.28       2061.75        48.06 o                         
   9   2   8        547.68        560.28        52.04 o                         
  10   2   8         18.05         26.33        15.01 o                         
  -9   3   8       4404.65       4409.94       150.59 o                         
  -8   3   8       1992.93       2120.43        79.91 o                         
  -7   3   8       2965.89       3174.91        90.93 o                         
  -6   3   8      14384.96      14962.39       285.69 o                         
  -5   3   8          5.22          7.10         9.56 o                         
  -4   3   8       4358.51       4373.38        84.81 o                         
  -3   3   8       1206.90       1286.03        22.96 o                         
  -2   3   8       1081.07       1124.67        25.25 o                         
  -1   3   8          6.27         24.63         4.06 o                         
   0   3   8       9074.28       8858.99       238.97 o                         
   1   3   8       9339.22       9263.58       127.27 o                         
   2   3   8      13151.30      13082.04       308.82 o                         
   3   3   8       5138.99       5058.28        74.15 o                         
   4   3   8      29559.71      30369.39       402.52 o                         
   5   3   8       4432.13       4451.25        73.71 o                         
   6   3   8       1012.55       1020.85        53.32 o                         
   7   3   8       6157.52       6181.48       105.66 o                         
   8   3   8         27.50         27.73        12.60 o                         
   9   3   8       2467.62       2542.84        60.92 o                         
  10   3   8       2640.86       2611.32        74.23 o                         
  -8   4   8       1043.62        999.93       109.46 o                         
  -7   4   8       2388.96       2359.63        76.20 o                         
  -6   4   8        704.81        745.38        37.42 o                         
  -5   4   8       2260.38       2251.80        57.11 o                         
  -4   4   8       1223.63       1175.70        24.19 o                         
  -3   4   8        936.96        950.09        21.30 o                         
  -2   4   8        991.89       1048.55        50.89 o                         
  -1   4   8       1418.03       1360.85        25.07 o                         
   0   4   8        605.46        597.75        21.56 o                         
   1   4   8       1734.99       1789.35        28.20 o                         
   2   4   8       1279.15       1250.13        23.05 o                         
   3   4   8       4215.80       4184.66        79.99 o                         
   4   4   8       7359.69       7100.29       124.34 o                         
   5   4   8        168.14        164.39        13.00 o                         
   6   4   8        702.45        731.93        24.74 o                         
   7   4   8       1173.00       1198.20        50.48 o                         
   8   4   8        822.99        846.87        31.05 o                         
   9   4   8        775.06        777.32        70.77 o                         
  10   4   8        154.23        155.22        39.41 o                         
  -8   5   8       4048.04       4015.44       145.82 o                         
  -7   5   8        258.01        238.76        26.29 o                         
  -6   5   8       6208.14       6328.63       224.58 o                         
  -5   5   8        171.15        154.39        15.80 o                         
  -4   5   8        604.93        598.55        23.29 o                         
  -3   5   8        153.19        140.72        15.03 o                         
  -2   5   8       2025.59       2064.96       115.45 o                         
  -1   5   8       1514.82       1601.63        38.31 o                         
   0   5   8      11509.28      11317.40       155.86 o                         
   1   5   8          4.11         10.47         9.75 o                         
   2   5   8      14150.29      13774.00       210.23 o                         
   3   5   8      13304.86      13114.26       199.74 o                         
   4   5   8       8566.54       8265.84       143.33 o                         
   5   5   8       3070.35       3004.71        73.62 o                         
   6   5   8        238.01        239.97        16.79 o                         
   7   5   8       3884.59       3805.55       121.93 o                         
   8   5   8       1422.59       1409.17        53.76 o                         
   9   5   8       1721.62       1701.11        52.34 o                         
  10   5   8       1038.75       1009.66        65.51 o                         
  -7   6   8        594.32        568.52        48.79 o                         
  -6   6   8        556.98        509.18        34.71 o                         
  -5   6   8       3991.90       4061.43        99.80 o                         
  -4   6   8         95.30        115.73        15.22 o                         
  -3   6   8       5273.26       5354.40       173.97 o                         
  -2   6   8       4068.03       4158.97        75.55 o                         
  -1   6   8        466.04        492.50        15.74 o                         
   0   6   8       1019.15       1015.46        41.52 o                         
   1   6   8        134.77        129.37        12.19 o                         
   2   6   8        717.13        708.14        18.94 o                         
   3   6   8        861.57        806.51        25.03 o                         
   4   6   8        147.26        151.97        17.47 o                         
   5   6   8       1748.44       1716.93        42.04 o                         
   6   6   8       3781.14       3565.29        77.81 o                         
   7   6   8        155.41        174.05        15.81 o                         
   8   6   8       1455.90       1404.29        44.61 o                         
   9   6   8       1488.32       1482.04        52.50 o                         
  10   6   8        588.86        562.51        34.37 o                         
  -6   7   8       2082.19       1987.33       207.46 o                         
  -5   7   8        202.12        218.46        64.61 o                         
  -4   7   8        610.17        601.13        28.46 o                         
  -3   7   8       1243.91       1275.79        31.60 o                         
  -2   7   8       5932.28       6206.39       159.77 o                         
  -1   7   8         10.55         36.93         9.36 o                         
   0   7   8      15633.94      16012.58       235.66 o                         
   1   7   8       8977.15       9218.59       151.00 o                         
   2   7   8       5898.10       5683.68       108.93 o                         
   3   7   8      11026.03      10736.53       194.22 o                         
   4   7   8        514.50        494.46        21.83 o                         
   5   7   8        825.03        903.68        30.20 o                         
   6   7   8         37.94         65.80        27.22 o                         
   7   7   8       1339.49       1306.98        42.32 o                         
   8   7   8       2072.75       1935.31        59.25 o                         
   9   7   8       1399.26       1375.62        78.99 o                         
  10   7   8        200.79        163.01        28.51 o                         
  -6   8   8        268.29        222.23        38.99 o                         
  -5   8   8          0.16         19.65        22.43 o                         
  -4   8   8        315.95        291.63        22.97 o                         
  -3   8   8       2349.23       2486.55        64.53 o                         
  -2   8   8        759.33        743.64        39.46 o                         
  -1   8   8       3066.79       3025.37       134.39 o                         
   0   8   8       1916.42       1980.40        42.65 o                         
   1   8   8       1219.11       1245.57        29.94 o                         
   2   8   8       1155.32       1153.41        30.13 o                         
   3   8   8          0.14         29.31        15.44 o                         
   4   8   8        164.13        192.08        16.94 o                         
   5   8   8        468.72        450.68        22.34 o                         
   6   8   8       1194.42       1183.42        38.83 o                         
   7   8   8        473.34        456.36        26.04 o                         
   8   8   8       2721.77       2625.25        97.33 o                         
   9   8   8       1516.29       1449.94        66.80 o                         
  10   8   8         40.25         67.44        25.69 o                         
  -4   9   8       4048.61       4023.85       162.72 o                         
  -3   9   8        182.45        139.35        22.05 o                         
  -2   9   8       6774.95       7025.69       218.57 o                         
  -1   9   8       3141.47       3154.06       155.20 o                         
   0   9   8       4188.47       4211.09       231.21 o                         
   1   9   8       7620.82       7586.71       173.75 o                         
   2   9   8         38.05         83.48        15.22 o                         
   3   9   8       2611.73       2556.73        57.07 o                         
   4   9   8         43.07         50.17        11.27 o                         
   5   9   8        434.44        445.96        25.54 o                         
   6   9   8       1507.69       1334.39        53.14 o                         
   7   9   8       2119.10       1994.28        79.94 o                         
   8   9   8       1297.36       1170.82        59.27 o                         
   9   9   8       4393.67       4265.85       158.01 o                         
  -3  10   8        192.24        162.53        47.95 o                         
  -2  10   8        262.35        263.57        28.04 o                         
  -1  10   8       1877.35       1862.27        57.17 o                         
   0  10   8       2696.28       2835.79       173.42 o                         
   1  10   8        487.02        480.71        40.65 o                         
   2  10   8       2214.31       2059.03        70.28 o                         
   3  10   8       2032.06       2007.73        51.52 o                         
   4  10   8        662.37        651.42        33.35 o                         
   5  10   8         92.65         77.46        43.07 o                         
   6  10   8        228.91        202.40        28.35 o                         
   7  10   8        203.06        285.11        30.36 o                         
   8  10   8       1178.25       1212.20        65.57 o                         
  -1  11   8       4613.30       4579.08       153.04 o                         
   0  11   8        902.98        794.93        39.56 o                         
   1  11   8       2235.38       2234.40        89.30 o                         
   2  11   8        226.68        255.52        40.23 o                         
   3  11   8        561.05        562.97        38.42 o                         
   4  11   8       1560.70       1577.47        67.70 o                         
   5  11   8       1364.07       1356.05        62.50 o                         
   6  11   8       2024.52       1948.67        86.40 o                         
   7  11   8       4424.75       4287.33       154.95 o                         
   1  12   8        689.93        606.77        42.28 o                         
   2  12   8        867.17        951.48       145.62 o                         
   3  12   8        626.93        491.46        58.84 o                         
   4  12   8       1841.87       1792.71       109.47 o                         
   5  12   8        273.26        207.16        35.36 o                         
  -5 -11   9        128.77         50.01        23.73 o                         
  -4 -11   9       2920.11       2792.79        85.65 o                         
  -3 -11   9         21.15         16.27        41.03 o                         
  -2 -11   9        436.45        377.40        30.65 o                         
  -1 -11   9        872.06        861.40        45.67 o                         
   0 -11   9       4523.25       4472.25       195.62 o                         
  -7 -10   9        132.24         98.66        26.26 o                         
  -6 -10   9        538.43        502.96        28.93 o                         
  -5 -10   9         60.75         51.09        16.94 o                         
  -4 -10   9       1219.99       1224.45        43.92 o                         
  -3 -10   9        890.15        907.63        39.41 o                         
  -2 -10   9       4788.55       4818.13       223.94 o                         
  -1 -10   9        222.89        217.05        21.87 o                         
   0 -10   9        400.36        344.80        28.90 o                         
   1 -10   9       2798.03       2684.05        91.08 o                         
   2 -10   9        120.31        129.25        22.98 o                         
  -8  -9   9       1735.49       1681.90       115.68 o                         
  -7  -9   9        157.13        139.25        24.42 o                         
  -6  -9   9       4499.77       4601.64       117.05 o                         
  -5  -9   9        378.35        401.92        45.52 o                         
  -4  -9   9        906.57        907.45        41.90 o                         
  -3  -9   9        170.66        215.81        18.28 o                         
  -2  -9   9       4573.02       4371.81        95.94 o                         
  -1  -9   9        947.06        938.08        32.08 o                         
   0  -9   9       5958.34       5970.29       140.29 o                         
   1  -9   9       1239.31       1375.69        96.47 o                         
   2  -9   9         88.01        121.58        18.93 o                         
   3  -9   9       2728.24       2704.92       211.33 o                         
  -9  -8   9         11.80         15.86        23.22 o                         
  -8  -8   9        282.00        294.11        29.97 o                         
  -7  -8   9       5201.95       5094.94       169.06 o                         
  -6  -8   9        281.26        265.30        20.73 o                         
  -5  -8   9        118.42        101.77        21.53 o                         
  -4  -8   9      12870.46      13029.81       228.63 o                         
  -3  -8   9         95.56         81.25        13.18 o                         
  -2  -8   9       1983.76       1947.04        47.25 o                         
  -1  -8   9       4570.70       4543.70        93.15 o                         
   0  -8   9         58.78         62.46        15.39 o                         
   1  -8   9       1457.79       1360.95        44.63 o                         
   2  -8   9        190.86        148.98        19.89 o                         
   3  -8   9        484.47        451.37        28.93 o                         
   4  -8   9          1.62         17.47        30.87 o                         
   5  -8   9        580.77        538.56        38.51 o                         
  -9  -7   9        171.74        148.10        26.03 o                         
  -8  -7   9       5014.65       5382.81       168.05 o                         
  -7  -7   9       1134.00       1171.82        49.01 o                         
  -6  -7   9       3142.85       3186.13        71.59 o                         
  -5  -7   9         31.85         58.49        13.41 o                         
  -4  -7   9        257.35        269.60        13.86 o                         
  -3  -7   9       2698.40       2790.26        54.54 o                         
  -2  -7   9       3091.35       3107.92        58.35 o                         
  -1  -7   9         52.45         54.38         8.39 o                         
   0  -7   9        762.50        749.01        37.42 o                         
   1  -7   9        205.29        195.36        16.79 o                         
   2  -7   9        217.34        203.66        28.04 o                         
   3  -7   9       1173.22       1056.32        38.55 o                         
   4  -7   9       5957.03       6144.81       162.74 o                         
   5  -7   9        530.36        546.76        35.79 o                         
   6  -7   9        263.87        255.35        27.81 o                         
 -10  -6   9       1406.88       1225.63        76.81 o                         
  -9  -6   9        439.65        357.73        32.23 o                         
  -8  -6   9        314.80        314.92        27.08 o                         
  -7  -6   9        655.23        628.96        32.82 o                         
  -6  -6   9       1360.80       1355.93        36.96 o                         
  -5  -6   9       4163.14       4189.15       108.90 o                         
  -4  -6   9      10547.93      10863.44       167.90 o                         
  -3  -6   9         40.95         47.13         9.34 o                         
  -2  -6   9        279.83        312.93        13.65 o                         
  -1  -6   9       4375.04       4299.55        69.78 o                         
   0  -6   9        214.13        213.02        22.35 o                         
   1  -6   9        282.00        262.87        19.51 o                         
   2  -6   9       1334.16       1301.44        32.54 o                         
   3  -6   9         49.21         37.68        12.46 o                         
   4  -6   9        862.72        858.76        31.93 o                         
   5  -6   9       5544.74       5517.98       152.54 o                         
   6  -6   9       1920.97       1881.48        89.24 o                         
   7  -6   9       1642.75       1547.51        70.06 o                         
 -10  -5   9       4139.22       4261.84       217.92 o                         
  -9  -5   9        851.60        912.71        77.29 o                         
  -8  -5   9       2544.47       2521.45        80.97 o                         
  -7  -5   9        227.36        260.60        62.18 o                         
  -6  -5   9        168.10        163.73        23.16 o                         
  -5  -5   9        430.54        389.48        13.80 o                         
  -4  -5   9       2865.05       2867.33        51.42 o                         
  -3  -5   9       3720.93       3710.44        61.65 o                         
  -2  -5   9      10376.45      10376.49       149.63 o                         
  -1  -5   9       1844.90       1776.72        31.11 o                         
   0  -5   9        478.05        497.20        32.53 o                         
   1  -5   9       6647.54       6531.73       194.32 o                         
   2  -5   9        831.91        863.70        24.66 o                         
   3  -5   9       1280.80       1232.40        31.86 o                         
   4  -5   9       1177.96       1180.74        51.70 o                         
   5  -5   9       2152.27       2178.90        57.63 o                         
   6  -5   9        418.43        409.37        28.85 o                         
   7  -5   9       4773.54       4994.81       202.20 o                         
 -10  -4   9       4634.14       4584.18       199.22 o                         
  -9  -4   9       3512.59       3541.46       153.43 o                         
  -8  -4   9       1686.29       1703.59        79.44 o                         
  -7  -4   9        563.92        552.73        30.22 o                         
  -6  -4   9       9350.59       9523.24       167.64 o                         
  -5  -4   9       9891.70       9728.51       158.22 o                         
  -4  -4   9       2036.32       2050.82        41.32 o                         
  -3  -4   9        748.41        770.30        18.41 o                         
  -2  -4   9       5726.80       5650.40        80.70 o                         
  -1  -4   9       2593.59       2581.59        37.49 o                         
   0  -4   9       5007.77       4896.83       100.62 o                         
   1  -4   9       2129.71       2111.80        37.50 o                         
   2  -4   9       1826.26       1807.39        41.80 o                         
   3  -4   9       4899.15       4985.47        94.34 o                         
   4  -4   9        394.17        363.26        15.97 o                         
   5  -4   9       6831.45       6800.47       140.42 o                         
   6  -4   9          1.19         14.04        14.39 o                         
   7  -4   9        147.67        129.57        25.19 o                         
   8  -4   9       2277.32       2299.19        77.23 o                         
 -10  -3   9       1465.63       1477.87        81.62 o                         
  -9  -3   9       1219.15       1161.95        67.41 o                         
  -8  -3   9        365.07        314.92        23.63 o                         
  -7  -3   9         33.09         55.81        17.47 o                         
  -6  -3   9        234.48        208.97        18.29 o                         
  -5  -3   9         19.67         31.33         7.72 o                         
  -4  -3   9       4889.33       4794.01        97.69 o                         
  -3  -3   9       3427.78       3337.89        49.87 o                         
  -2  -3   9       3557.65       3559.07        52.01 o                         
  -1  -3   9        490.23        532.10        15.05 o                         
   0  -3   9       1399.22       1379.13        20.72 o                         
   1  -3   9       4636.77       4512.04        75.12 o                         
   2  -3   9       6442.85       6210.52       102.93 o                         
   3  -3   9       2962.92       2883.25        53.59 o                         
   4  -3   9        132.84        118.27         9.16 o                         
   5  -3   9       9527.34       9747.76       150.62 o                         
   6  -3   9       2358.12       2388.28        67.91 o                         
   7  -3   9       2804.01       2949.47       123.26 o                         
   8  -3   9        170.11        151.00        23.97 o                         
 -10  -2   9       4132.03       4289.89       254.32 o                         
  -9  -2   9        158.80        134.38        21.27 o                         
  -8  -2   9         16.62         34.75        16.66 o                         
  -7  -2   9       6093.76       6120.12       131.41 o                         
  -6  -2   9       3395.01       3341.22        86.53 o                         
  -5  -2   9        434.86        395.19        19.52 o                         
  -4  -2   9         56.11         70.17         8.94 o                         
  -3  -2   9         44.90         54.54         6.09 o                         
  -2  -2   9       1145.40       1143.57        19.36 o                         
  -1  -2   9       2795.46       2768.54        49.07 o                         
   0  -2   9      21942.52      21428.18       266.75 o                         
   1  -2   9        437.86        458.57        11.91 o                         
   2  -2   9         74.04         93.69        17.47 o                         
   3  -2   9      26281.50      26187.89       383.39 o                         
   4  -2   9          5.86          6.45         8.86 o                         
   5  -2   9       3140.91       3160.57        68.25 o                         
   6  -2   9       1432.10       1518.49        78.61 o                         
   7  -2   9         85.95        110.66        16.23 o                         
   8  -2   9       1088.99       1114.09        68.37 o                         
   9  -2   9       1675.51       1727.85        72.86 o                         
 -10  -1   9        117.22         24.38        38.19 o                         
  -9  -1   9          2.71        -17.87        17.87 o                         
  -8  -1   9        821.01        846.95        59.80 o                         
  -7  -1   9        164.97        151.18        14.44 o                         
  -6  -1   9       5023.59       4998.42       161.20 o                         
  -5  -1   9        887.00        875.06        22.85 o                         
  -4  -1   9       7356.11       7177.76        95.75 o                         
  -3  -1   9      12667.84      12859.36       165.94 o                         
  -2  -1   9         15.66         25.97         4.86 o                         
  -1  -1   9      10767.32      10390.74       141.80 o                         
   0  -1   9        300.15        291.41        10.98 o                         
   1  -1   9       5463.64       5410.19        77.09 o                         
   2  -1   9        986.19        944.06        18.90 o                         
   3  -1   9        472.61        537.92        15.23 o                         
   4  -1   9       1092.13       1076.79        26.87 o                         
   5  -1   9       2786.32       2715.32        60.86 o                         
   6  -1   9         46.82         77.69        34.94 o                         
   7  -1   9        189.99        202.37        14.58 o                         
   8  -1   9         68.16        100.10        19.50 o                         
   9  -1   9       1295.13       1296.36        48.89 o                         
  -9   0   9        587.87        559.49        43.91 o                         
  -8   0   9        323.80        310.52        19.51 o                         
  -7   0   9       7579.53       8025.78       184.06 o                         
  -6   0   9       3652.73       3704.76        92.24 o                         
  -5   0   9         62.25         94.70        32.09 o                         
  -4   0   9       1693.97       1693.89        24.38 o                         
  -3   0   9       1807.82       1842.59        53.84 o                         
  -2   0   9       5240.29       5219.40        66.60 o                         
  -1   0   9       1659.28       1553.02        23.65 o                         
   0   0   9       7352.52       7220.23       100.92 o                         
   1   0   9       5481.81       5323.26        82.70 o                         
   2   0   9       5094.92       4898.57        70.94 o                         
   3   0   9      22755.17      22884.63       304.00 o                         
   4   0   9        152.16        157.04        13.41 o                         
   5   0   9        653.48        664.01        19.11 o                         
   6   0   9       1830.24       1847.33        39.55 o                         
   7   0   9        637.30        674.27        20.68 o                         
   8   0   9        162.93        183.59        15.85 o                         
   9   0   9       2674.64       2898.06        80.78 o                         
  10   0   9         33.51         41.95        20.34 o                         
  -9   1   9        341.94        334.90        37.39 o                         
  -8   1   9       2531.46       2718.59        84.04 o                         
  -7   1   9        386.22        403.30        39.02 o                         
  -6   1   9       5966.52       6226.19       150.31 o                         
  -5   1   9       3925.92       4007.54        88.84 o                         
  -4   1   9        470.07        484.03        18.05 o                         
  -3   1   9       6171.92       6099.44        76.55 o                         
  -2   1   9         38.72         40.49         4.47 o                         
  -1   1   9       1780.09       1801.88        27.83 o                         
   0   1   9        900.16        910.97        19.17 o                         
   1   1   9       4650.11       4611.80        81.64 o                         
   2   1   9        718.95        695.33        13.03 o                         
   3   1   9       5744.59       5758.20        89.79 o                         
   4   1   9       3816.64       3772.64        58.22 o                         
   5   1   9       2029.75       2058.53        69.75 o                         
   6   1   9        721.86        785.18        63.05 o                         
   7   1   9         20.48         44.52        12.46 o                         
   8   1   9        532.09        531.86        20.41 o                         
   9   1   9       2832.14       2924.63        77.05 o                         
  10   1   9        459.94        487.00        26.86 o                         
  -9   2   9       1354.28       1318.97       108.29 o                         
  -8   2   9        167.70        173.09        26.82 o                         
  -7   2   9        620.00        652.18        29.99 o                         
  -6   2   9       2618.08       2710.77        64.29 o                         
  -5   2   9        380.18        360.48        33.74 o                         
  -4   2   9        920.30        875.11        36.14 o                         
  -3   2   9      17136.91      17386.33       221.87 o                         
  -2   2   9      15881.60      15720.95       201.16 o                         
  -1   2   9       9660.85       9437.82       248.91 o                         
   0   2   9       1826.91       1839.19        32.93 o                         
   1   2   9      13434.50      13098.01       215.58 o                         
   2   2   9      10626.60      10649.32       146.39 o                         
   3   2   9       2916.02       3063.78        43.54 o                         
   4   2   9         24.21         58.30        13.00 o                         
   5   2   9       1088.65       1130.39        41.12 o                         
   6   2   9       1090.61       1124.68        25.31 o                         
   7   2   9       8264.24       8400.44       224.74 o                         
   8   2   9        866.68        874.31        27.75 o                         
   9   2   9       1673.70       1658.59        50.65 o                         
  10   2   9       2479.51       2577.95        85.03 o                         
  -9   3   9        457.98        382.11        60.98 o                         
  -8   3   9       4448.71       4939.26       274.13 o                         
  -7   3   9       4552.23       4722.72       100.68 o                         
  -6   3   9        669.11        654.39        27.54 o                         
  -5   3   9       5607.51       5843.49       120.07 o                         
  -4   3   9       1576.84       1533.44        47.00 o                         
  -3   3   9       2739.31       2721.95        57.31 o                         
  -2   3   9         65.54         54.34         8.94 o                         
  -1   3   9        179.45        201.18        13.18 o                         
   0   3   9        195.96        198.53         9.95 o                         
   1   3   9       2242.71       2152.94        43.89 o                         
   2   3   9        164.45        169.46         7.97 o                         
   3   3   9       3360.88       3257.94        52.66 o                         
   4   3   9          3.26          3.22        19.90 o                         
   5   3   9       1901.27       1886.73        68.51 o                         
   6   3   9         12.43         46.22        23.15 o                         
   7   3   9       2126.85       2163.65        68.92 o                         
   8   3   9       1656.47       1650.73        42.86 o                         
   9   3   9       3391.51       3467.28        81.45 o                         
  10   3   9       2548.13       2592.35        92.99 o                         
  -8   4   9       1577.36       1516.86        93.66 o                         
  -7   4   9        465.27        449.34        50.82 o                         
  -6   4   9        284.04        262.59        30.07 o                         
  -5   4   9       1215.11       1257.77        80.61 o                         
  -4   4   9        154.59        195.23        14.00 o                         
  -3   4   9      12011.20      12330.21       191.31 o                         
  -2   4   9       1600.01       1679.12        34.07 o                         
  -1   4   9        457.91        451.73        14.66 o                         
   0   4   9       8353.55       8174.50       145.11 o                         
   1   4   9       7256.40       7272.88       152.34 o                         
   2   4   9         86.03         87.06        12.19 o                         
   3   4   9         19.62         20.10        10.93 o                         
   4   4   9         24.01         15.44        10.92 o                         
   5   4   9       1275.70       1178.81        32.51 o                         
   6   4   9       1560.51       1489.80        38.86 o                         
   7   4   9      13234.11      13250.18       250.84 o                         
   8   4   9         55.77         78.86        24.38 o                         
   9   4   9        106.65        114.11        27.22 o                         
  10   4   9       8666.65       9209.55       252.83 o                         
  -7   5   9       1941.44       2089.10       105.46 o                         
  -6   5   9        937.64        884.28        43.80 o                         
  -5   5   9       1762.31       1771.97        53.88 o                         
  -4   5   9        476.71        517.11        59.77 o                         
  -3   5   9        191.76        194.56        10.87 o                         
  -2   5   9       3416.01       3522.90       153.78 o                         
  -1   5   9        611.35        597.15        20.08 o                         
   0   5   9         11.99         28.38         8.56 o                         
   1   5   9       8837.38       8706.23       155.10 o                         
   2   5   9        630.10        633.32        27.66 o                         
   3   5   9       1959.28       1899.06        42.97 o                         
   4   5   9       4075.91       3942.77        77.89 o                         
   5   5   9        187.51        184.51        15.80 o                         
   6   5   9       1038.43       1056.50        55.76 o                         
   7   5   9        609.88        605.32        28.47 o                         
   8   5   9       1406.53       1381.16        44.24 o                         
   9   5   9        154.53        218.03        21.84 o                         
  10   5   9       1288.64       1203.60        54.40 o                         
  -7   6   9        316.63        257.35        62.59 o                         
  -6   6   9          5.59          1.90        28.03 o                         
  -5   6   9       6976.78       7198.30       189.46 o                         
  -4   6   9        446.47        448.56        24.43 o                         
  -3   6   9      10467.01      10612.94       279.85 o                         
  -2   6   9       1322.21       1285.64        32.23 o                         
  -1   6   9        729.80        754.59        20.14 o                         
   0   6   9       8835.11       8719.27       213.31 o                         
   1   6   9       2958.12       2862.07        61.81 o                         
   2   6   9       2209.15       2182.56        48.76 o                         
   3   6   9        242.87        265.86        35.36 o                         
   4   6   9        512.27        477.01        31.72 o                         
   5   6   9      10461.49      10236.68       193.02 o                         
   6   6   9       3637.39       3537.23        82.06 o                         
   7   6   9       4766.02       4799.41       103.30 o                         
   8   6   9       2829.59       2862.30        75.03 o                         
   9   6   9        462.80        473.92        55.29 o                         
  10   6   9       5304.25       5356.77       239.20 o                         
  -6   7   9       2606.81       2381.82       124.02 o                         
  -5   7   9        458.57        486.20        39.84 o                         
  -4   7   9        511.06        585.55        68.71 o                         
  -3   7   9         93.01         76.93        21.53 o                         
  -2   7   9       1695.60       1713.52        61.12 o                         
  -1   7   9       2642.28       2606.36        55.51 o                         
   0   7   9       1593.14       1605.76        35.41 o                         
   1   7   9       4598.42       4512.80        94.76 o                         
   2   7   9        142.33        124.22        13.07 o                         
   3   7   9         59.18         64.23        13.81 o                         
   4   7   9       1967.35       1895.21        47.85 o                         
   5   7   9       2475.06       2479.50       128.54 o                         
   6   7   9        789.83        762.64        29.85 o                         
   7   7   9        831.64        814.85        39.46 o                         
   8   7   9       1892.59       1892.10        75.39 o                         
   9   7   9        246.72        183.32        31.27 o                         
  -5   8   9       3598.56       3877.14       184.24 o                         
  -4   8   9        215.11        194.98        25.09 o                         
  -3   8   9        277.44        333.12        60.15 o                         
  -2   8   9       1429.44       1557.07       114.43 o                         
  -1   8   9        261.04        281.10        32.92 o                         
   0   8   9        249.77        225.90        14.63 o                         
   1   8   9       5251.07       5207.65       112.75 o                         
   2   8   9        615.97        648.45        27.31 o                         
   3   8   9       1431.41       1346.16        36.40 o                         
   4   8   9       8389.35       8223.44       169.03 o                         
   5   8   9       7918.20       7813.25       164.54 o                         
   6   8   9       4235.67       4152.46       101.54 o                         
   7   8   9        653.35        565.46        50.02 o                         
   8   8   9       3968.49       3985.39       134.46 o                         
   9   8   9        482.11        414.65        35.03 o                         
  -4   9   9       1882.36       1923.89       106.29 o                         
  -3   9   9        683.30        622.28       108.99 o                         
  -2   9   9        145.78        135.34        22.15 o                         
  -1   9   9       5034.45       5225.51       210.15 o                         
   0   9   9       2498.94       2567.13       101.99 o                         
   1   9   9        644.83        613.12        28.60 o                         
   2   9   9        636.84        685.52        30.50 o                         
   3   9   9       1479.11       1473.86        40.10 o                         
   4   9   9       2327.91       2318.45        67.70 o                         
   5   9   9        486.94        423.11        24.39 o                         
   6   9   9         26.91         57.43        17.52 o                         
   7   9   9          3.41         33.21        25.76 o                         
   8   9   9        941.53        961.32        67.94 o                         
  -2  10   9       2254.82       2257.67       118.17 o                         
  -1  10   9       1545.63       1625.80        82.67 o                         
   0  10   9         66.69         68.90        20.27 o                         
   1  10   9       2287.22       2318.58        90.02 o                         
   2  10   9        582.28        554.82        75.22 o                         
   3  10   9       1645.85       1524.09        56.42 o                         
   4  10   9       7481.76       7436.23       229.47 o                         
   5  10   9       2085.16       1971.75        77.44 o                         
   6  10   9       1539.10       1522.11        68.40 o                         
   7  10   9       3496.98       3482.27       153.18 o                         
  -1  11   9       1832.87       1855.19       145.84 o                         
   0  11   9        585.02        568.81        74.00 o                         
   1  11   9        321.12        283.06        31.11 o                         
   2  11   9         39.89         36.72        22.98 o                         
   3  11   9          5.39          3.89        20.05 o                         
   4  11   9        581.83        567.96        76.03 o                         
   5  11   9       2225.17       2282.94       103.54 o                         
   6  11   9        173.49        214.78        40.23 o                         
  -6 -10  10       1037.78        945.15       125.72 o                         
  -5 -10  10        256.75        233.05        21.82 o                         
  -4 -10  10         25.56         50.00        18.72 o                         
  -3 -10  10      10280.10      10340.48       245.46 o                         
  -2 -10  10        532.85        534.22        42.28 o                         
  -1 -10  10        834.69        793.79        38.34 o                         
   0 -10  10       1400.91       1414.06        57.81 o                         
   1 -10  10       2906.14       2966.25       107.32 o                         
  -7  -9  10         22.41         56.90        24.75 o                         
  -6  -9  10        120.08         74.68        24.63 o                         
  -5  -9  10        173.58        201.81        22.21 o                         
  -4  -9  10        616.49        630.92        29.51 o                         
  -3  -9  10        543.26        526.16        32.53 o                         
  -2  -9  10        455.71        436.87        26.04 o                         
  -1  -9  10         89.57        106.47        26.81 o                         
   0  -9  10       1024.74       1014.41        44.35 o                         
   1  -9  10        919.80        914.55        41.81 o                         
   2  -9  10         47.05         55.24        25.10 o                         
   3  -9  10        233.02        289.20        41.66 o                         
  -8  -8  10       2099.39       2107.99        87.02 o                         
  -7  -8  10        370.36        289.96        28.82 o                         
  -6  -8  10        691.22        782.47        56.12 o                         
  -5  -8  10       4139.35       4277.91        93.65 o                         
  -4  -8  10        160.12        135.56        16.94 o                         
  -3  -8  10      12684.18      13181.74       227.94 o                         
  -2  -8  10         18.93         36.56        12.64 o                         
  -1  -8  10        160.21        168.93        17.13 o                         
   0  -8  10       6894.48       6890.31       151.70 o                         
   1  -8  10       5455.87       5329.84       205.79 o                         
   2  -8  10        542.90        448.62        35.78 o                         
   3  -8  10        463.32        363.12        48.38 o                         
   4  -8  10       1545.10       1304.54        65.38 o                         
  -9  -7  10         91.33         93.64        24.75 o                         
  -8  -7  10        198.58        222.47        79.64 o                         
  -7  -7  10        263.62        220.94        52.83 o                         
  -6  -7  10        222.96        219.33        28.45 o                         
  -5  -7  10        782.69        735.28        26.87 o                         
  -4  -7  10         37.44         31.75        11.78 o                         
  -3  -7  10       1482.93       1478.96        35.70 o                         
  -2  -7  10        529.89        543.84        38.63 o                         
  -1  -7  10        378.34        377.59        24.39 o                         
   0  -7  10        319.58        310.45        16.95 o                         
   1  -7  10       2262.84       2227.28        62.00 o                         
   2  -7  10        115.20        161.45        17.13 o                         
   3  -7  10          8.70         35.34        15.51 o                         
   4  -7  10        681.57        634.38        46.77 o                         
   5  -7  10        672.52        633.63        42.29 o                         
  -9  -6  10       3258.53       3250.82       151.84 o                         
  -8  -6  10       6754.35       7325.65       211.72 o                         
  -7  -6  10       2024.97       1914.13        66.98 o                         
  -6  -6  10        724.67        695.25        34.40 o                         
  -5  -6  10      15420.64      15744.52       274.53 o                         
  -4  -6  10       2196.26       2103.56        45.56 o                         
  -3  -6  10       5616.86       5741.67        94.04 o                         
  -2  -6  10       1997.10       1966.05        40.93 o                         
  -1  -6  10         48.08         62.00        12.19 o                         
   0  -6  10       7177.41       7027.71       128.13 o                         
   1  -6  10       8333.52       8285.34       136.47 o                         
   2  -6  10         23.04         33.85         8.46 o                         
   3  -6  10          7.79         28.47        13.27 o                         
   4  -6  10       6346.08       6325.76       269.32 o                         
   5  -6  10        667.15        617.51        37.15 o                         
   6  -6  10       1989.97       1947.96       108.80 o                         
  -9  -5  10        353.07        366.42        39.84 o                         
  -8  -5  10        143.21        127.06        24.38 o                         
  -7  -5  10        107.07        105.70        20.55 o                         
  -6  -5  10        754.42        725.65        34.17 o                         
  -5  -5  10        356.29        354.27        37.80 o                         
  -4  -5  10        506.17        537.93        20.74 o                         
  -3  -5  10        475.04        462.74        15.49 o                         
  -2  -5  10          3.34         24.49        13.00 o                         
  -1  -5  10       3527.97       3606.03        82.63 o                         
   0  -5  10       2341.41       2329.86        43.48 o                         
   1  -5  10          0.21         10.94        10.97 o                         
   2  -5  10       2049.24       1974.99        41.51 o                         
   3  -5  10       3338.80       3308.45        69.28 o                         
   4  -5  10        816.00        859.79        31.92 o                         
   5  -5  10        725.65        667.87        29.89 o                         
   6  -5  10       1549.03       1547.36        65.39 o                         
   7  -5  10        280.08        257.54        36.58 o                         
  -9  -4  10       5424.76       5317.61       218.45 o                         
  -8  -4  10       2323.57       2313.13        77.80 o                         
  -7  -4  10       4634.99       4614.72       124.36 o                         
  -6  -4  10       5406.55       5575.72       116.71 o                         
  -5  -4  10      13880.17      14129.02       205.10 o                         
  -4  -4  10       1123.81       1042.83        26.77 o                         
  -3  -4  10         68.56         78.04         8.04 o                         
  -2  -4  10       3521.41       3515.92        56.98 o                         
  -1  -4  10       1177.10       1138.18        32.17 o                         
   0  -4  10       4827.42       4838.62        70.56 o                         
   1  -4  10       7868.84       7584.28       124.53 o                         
   2  -4  10        497.05        476.27        17.83 o                         
   3  -4  10        275.78        280.85        14.94 o                         
   4  -4  10      11149.71      11191.25       248.22 o                         
   5  -4  10       2478.02       2360.00        60.57 o                         
   6  -4  10        675.22        584.40        66.69 o                         
   7  -4  10         76.21         82.69        29.25 o                         
  -9  -3  10         33.67         72.13        26.13 o                         
  -8  -3  10        425.29        418.14        30.08 o                         
  -7  -3  10        446.82        399.34        19.14 o                         
  -6  -3  10        131.12        140.81        34.94 o                         
  -5  -3  10        290.92        310.85        19.20 o                         
  -4  -3  10          1.74         10.21         9.75 o                         
  -3  -3  10       2066.83       1990.89        36.35 o                         
  -2  -3  10          4.82         22.92         6.32 o                         
  -1  -3  10        128.25        145.70        10.07 o                         
   0  -3  10       1948.74       1871.60        33.86 o                         
   1  -3  10        733.51        740.54        31.73 o                         
   2  -3  10        433.73        450.72        47.16 o                         
   3  -3  10         11.41          9.78        13.00 o                         
   4  -3  10       1743.35       1781.73        44.83 o                         
   5  -3  10        712.27        702.63        58.16 o                         
   6  -3  10         54.44         82.01        21.52 o                         
   7  -3  10        196.76        166.78        23.41 o                         
   8  -3  10       1016.83        990.44        50.88 o                         
  -9  -2  10       9135.08       9594.68       357.12 o                         
  -8  -2  10       1416.45       1346.87        98.13 o                         
  -7  -2  10       5087.61       5244.77       115.63 o                         
  -6  -2  10      11929.97      11928.84       230.72 o                         
  -5  -2  10       3277.79       3261.97        98.11 o                         
  -4  -2  10        662.78        693.94        39.46 o                         
  -3  -2  10       1743.61       1700.07        39.55 o                         
  -2  -2  10       4598.18       4430.25        68.44 o                         
  -1  -2  10       8506.10       8284.55       119.96 o                         
   0  -2  10       2165.88       2054.03        35.79 o                         
   1  -2  10       4315.80       4199.84        73.40 o                         
   2  -2  10       5571.00       5414.29        91.61 o                         
   3  -2  10         13.43         23.56         7.50 o                         
   4  -2  10      13688.10      13619.00       217.75 o                         
   5  -2  10       1164.99       1168.51        30.90 o                         
   6  -2  10        161.07        142.01        13.79 o                         
   7  -2  10       2507.74       2648.81        84.35 o                         
   8  -2  10       7288.56       7490.78       236.46 o                         
  -9  -1  10        620.43        615.62        78.88 o                         
  -8  -1  10        239.04        209.13        19.20 o                         
  -7  -1  10        167.65        148.45        26.82 o                         
  -6  -1  10         98.20        111.36        13.22 o                         
  -5  -1  10        103.19         97.50         9.83 o                         
  -4  -1  10       3010.02       3041.26        51.73 o                         
  -3  -1  10       3061.13       2953.38        53.23 o                         
  -2  -1  10        314.44        320.46        11.20 o                         
  -1  -1  10       3798.35       3816.17        59.06 o                         
   0  -1  10        921.09        992.17        33.38 o                         
   1  -1  10       2263.07       2216.93        51.85 o                         
   2  -1  10       1872.34       1911.91        33.71 o                         
   3  -1  10        184.97        198.33         9.57 o                         
   4  -1  10       2572.52       2548.77        52.26 o                         
   5  -1  10       2876.38       2920.15        58.28 o                         
   6  -1  10       3189.00       3316.40        70.43 o                         
   7  -1  10         98.59        126.94        14.00 o                         
   8  -1  10       1655.03       1783.81        61.06 o                         
   9  -1  10       1166.45       1140.07        57.05 o                         
  -9   0  10       2367.86       2387.78       117.43 o                         
  -8   0  10       5387.62       5631.36       169.68 o                         
  -7   0  10       1014.64        944.64        57.78 o                         
  -6   0  10       1607.12       1628.86        48.48 o                         
  -5   0  10        966.57        916.25        53.31 o                         
  -4   0  10         25.42         52.87        13.81 o                         
  -3   0  10        714.95        716.96        18.34 o                         
  -2   0  10       6009.90       5860.15        87.31 o                         
  -1   0  10      14714.93      14384.60       407.02 o                         
   0   0  10       6565.34       6365.74        91.83 o                         
   1   0  10        450.01        446.35        12.61 o                         
   2   0  10      20770.40      20401.96       372.74 o                         
   3   0  10        413.14        417.38        17.48 o                         
   4   0  10       7420.63       7510.78       182.66 o                         
   5   0  10          0.80         18.69         6.15 o                         
   6   0  10        462.59        468.85        32.12 o                         
   7   0  10       3723.22       3880.37        94.24 o                         
   8   0  10       8163.91       8712.71       198.83 o                         
   9   0  10        626.87        613.59        32.76 o                         
  -9   1  10       1284.82       1265.89       109.09 o                         
  -8   1  10        163.83        181.22        30.07 o                         
  -7   1  10        884.35        794.15        52.48 o                         
  -6   1  10       1378.24       1348.14        45.87 o                         
  -5   1  10        114.51        119.84        13.49 o                         
  -4   1  10        562.77        549.77        37.41 o                         
  -3   1  10       1660.26       1684.51        59.11 o                         
  -2   1  10        179.63        193.30         9.75 o                         
  -1   1  10       1581.07       1633.52        31.93 o                         
   0   1  10        318.14        323.90        12.03 o                         
   1   1  10       2237.10       2265.35        41.00 o                         
   2   1  10        208.67        237.75        18.29 o                         
   3   1  10        272.72        308.80        10.57 o                         
   4   1  10       3958.82       4038.65       134.73 o                         
   5   1  10          0.10         28.84        30.87 o                         
   6   1  10       5078.50       5168.06        97.31 o                         
   7   1  10       1715.27       1783.74        45.20 o                         
   8   1  10        841.85        813.99        27.04 o                         
   9   1  10        991.31        985.76        38.12 o                         
  -9   2  10        726.99        705.99        78.08 o                         
  -8   2  10       5549.67       5883.93       239.36 o                         
  -7   2  10          7.00         10.17        15.75 o                         
  -6   2  10         25.19         40.12        16.92 o                         
  -5   2  10        170.44        140.35        54.04 o                         
  -4   2  10       1844.30       1908.39        69.18 o                         
  -3   2  10       4948.30       4950.60        97.34 o                         
  -2   2  10      11330.97      11373.17       176.30 o                         
  -1   2  10       5238.00       5080.92        84.30 o                         
   0   2  10       8296.90       8065.80       141.49 o                         
   1   2  10       3427.56       3308.97        56.65 o                         
   2   2  10      14645.19      14509.93       263.23 o                         
   3   2  10          3.75         20.95         3.66 o                         
   4   2  10       1640.94       1683.43        40.63 o                         
   5   2  10       1360.55       1365.14        29.36 o                         
   6   2  10       2036.89       2049.43        48.52 o                         
   7   2  10       1467.88       1545.01        67.61 o                         
   8   2  10       4252.85       4502.50        94.07 o                         
   9   2  10        288.11        308.73        21.46 o                         
  -8   3  10        764.03        571.83        70.77 o                         
  -7   3  10        983.55        944.10        40.10 o                         
  -6   3  10       2563.87       2640.62       148.93 o                         
  -5   3  10        712.58        744.37        43.93 o                         
  -4   3  10         22.80         52.02        19.24 o                         
  -3   3  10        546.51        537.04        18.68 o                         
  -2   3  10         29.83         59.76         9.72 o                         
  -1   3  10        483.32        490.21        17.80 o                         
   0   3  10         21.75         25.65         7.98 o                         
   1   3  10       6067.76       5891.70       107.38 o                         
   2   3  10        346.48        347.83        19.14 o                         
   3   3  10        527.75        527.35        16.61 o                         
   4   3  10       6926.36       6922.12       119.04 o                         
   5   3  10        105.43        121.50        10.34 o                         
   6   3  10       1005.21        972.37        37.85 o                         
   7   3  10       2191.29       2263.41        52.51 o                         
   8   3  10        508.66        448.75        22.23 o                         
   9   3  10        285.80        282.03        26.01 o                         
  10   3  10         32.47         77.69        19.81 o                         
  -8   4  10        214.74        198.30        48.76 o                         
  -7   4  10       1121.12       1147.60       105.81 o                         
  -6   4  10         18.53         34.60        24.37 o                         
  -5   4  10       2986.34       3235.52       112.32 o                         
  -4   4  10      11918.66      11657.13       464.86 o                         
  -3   4  10       3246.73       3173.16        72.40 o                         
  -2   4  10      15261.57      14979.26       263.32 o                         
  -1   4  10       1325.79       1258.40        39.51 o                         
   0   4  10       6285.77       6150.68       114.58 o                         
   1   4  10       6800.59       6601.86       121.44 o                         
   2   4  10       2580.98       2645.94        70.65 o                         
   3   4  10        150.89        128.59        16.36 o                         
   4   4  10        192.95        182.92        15.39 o                         
   5   4  10       2954.44       2882.40        63.84 o                         
   6   4  10       6525.73       6382.23       131.96 o                         
   7   4  10        521.34        507.99        24.64 o                         
   8   4  10       1689.47       1675.03        46.73 o                         
   9   4  10       1912.40       1867.23        64.53 o                         
  10   4  10          3.05         29.61        30.06 o                         
  -7   5  10        159.72        173.00        37.79 o                         
  -6   5  10       1718.60       1784.76        74.84 o                         
  -5   5  10       3042.76       3349.34       144.95 o                         
  -4   5  10        307.43        286.40        40.24 o                         
  -3   5  10        440.33        441.10        32.88 o                         
  -2   5  10       3307.13       3205.89        77.67 o                         
  -1   5  10        718.28        662.33        24.16 o                         
   0   5  10       1218.81       1205.68        50.49 o                         
   1   5  10        561.23        566.02        20.36 o                         
   2   5  10       1075.25       1044.12        30.12 o                         
   3   5  10       8370.63       8120.54       173.35 o                         
   4   5  10       3492.17       3444.99        71.71 o                         
   5   5  10        520.16        522.93        38.22 o                         
   6   5  10       3500.35       3571.86        82.38 o                         
   7   5  10        312.13        314.55        23.48 o                         
   8   5  10        103.14         84.43        19.91 o                         
   9   5  10       1414.35       1528.79        56.35 o                         
  -6   6  10       1166.34       1163.18        71.60 o                         
  -5   6  10        562.86        571.70        43.51 o                         
  -4   6  10      10115.36      10387.76       259.50 o                         
  -3   6  10         33.22         58.53        17.56 o                         
  -2   6  10       5925.98       5892.59       217.21 o                         
  -1   6  10       3757.01       3734.89       205.35 o                         
   0   6  10       2525.50       2417.36        58.85 o                         
   1   6  10          5.12         29.87        14.80 o                         
   2   6  10       1082.39       1030.62        31.07 o                         
   3   6  10         56.09         67.33        17.34 o                         
   4   6  10       2368.17       2291.42        70.18 o                         
   5   6  10       4761.42       4779.35       102.54 o                         
   6   6  10       5944.79       5922.58       128.58 o                         
   7   6  10       1378.46       1310.59        44.03 o                         
   8   6  10        154.81        172.92        21.40 o                         
   9   6  10       3542.10       3706.99       148.69 o                         
  -5   7  10        681.00        608.13        59.37 o                         
  -4   7  10        142.13        135.55        24.38 o                         
  -3   7  10       2288.38       2356.63       113.37 o                         
  -2   7  10       2748.93       2716.77        77.55 o                         
  -1   7  10       1256.70       1188.76        43.16 o                         
   0   7  10          4.22         -4.75        11.45 o                         
   1   7  10        493.53        451.83        21.83 o                         
   2   7  10       1545.53       1559.64        43.20 o                         
   3   7  10       2691.14       2668.87        64.93 o                         
   4   7  10        544.15        586.81        27.01 o                         
   5   7  10        121.77        130.53        15.48 o                         
   6   7  10       1645.80       1674.24        50.61 o                         
   7   7  10        746.43        750.41        34.50 o                         
   8   7  10       2832.66       2893.21        90.66 o                         
   9   7  10         16.81         18.33        23.74 o                         
  -4   8  10       5408.90       5767.90       208.13 o                         
  -3   8  10       2731.41       2849.16       106.11 o                         
  -2   8  10        545.79        581.62        34.10 o                         
  -1   8  10       2611.56       2609.93       168.52 o                         
   0   8  10        376.49        346.01        23.85 o                         
   1   8  10        239.37        287.59        49.99 o                         
   2   8  10       1082.96       1104.82        37.04 o                         
   3   8  10        649.70        696.24        32.94 o                         
   4   8  10       3562.21       3559.93       116.90 o                         
   5   8  10       4986.23       5075.29       119.82 o                         
   6   8  10       1687.28       1621.96        52.42 o                         
   7   8  10       3055.96       3056.96        96.39 o                         
   8   8  10         42.61         -3.11        34.94 o                         
  -3   9  10        845.95        758.85        61.93 o                         
  -2   9  10       2675.79       2728.87       124.84 o                         
  -1   9  10        262.88        239.80        18.74 o                         
   0   9  10        362.04        341.72        25.46 o                         
   1   9  10       4411.62       4533.90       110.52 o                         
   2   9  10        816.13        692.30        31.58 o                         
   3   9  10        151.57        130.03        16.66 o                         
   4   9  10        250.34        262.30        18.49 o                         
   5   9  10        217.92        224.52        19.84 o                         
   6   9  10         65.31         55.02        24.01 o                         
   7   9  10        102.89        102.90        27.64 o                         
   8   9  10       4884.01       4890.41       297.98 o                         
  -2  10  10        394.71        299.16        74.79 o                         
  -1  10  10         34.63        102.37        46.31 o                         
   0  10  10       2420.05       2318.06        89.70 o                         
   1  10  10         27.87          8.09        24.97 o                         
   2  10  10       4398.21       4504.09       154.85 o                         
   3  10  10       3785.33       3902.89       137.30 o                         
   4  10  10       1779.22       1756.62        62.51 o                         
   5  10  10       4468.79       4318.26       126.84 o                         
   6  10  10        213.79        208.80        24.50 o                         
   1  11  10       2322.31       2115.10       111.71 o                         
   2  11  10       1584.53       1490.55        73.38 o                         
   3  11  10        153.40        138.04        26.61 o                         
   4  11  10         81.05         72.53        34.42 o                         
  -4 -10  11       2471.19       2385.81        75.98 o                         
  -3 -10  11        306.89        246.22        40.23 o                         
  -2 -10  11       1211.54       1119.46        52.22 o                         
  -1 -10  11        205.04        218.76        30.62 o                         
  -6  -9  11       8509.80       8276.67       271.21 o                         
  -5  -9  11        402.46        335.55        51.22 o                         
  -4  -9  11        288.05        310.17        24.38 o                         
  -3  -9  11       1336.70       1359.56        47.86 o                         
  -2  -9  11         55.34         65.88        17.52 o                         
  -1  -9  11          5.07         28.62        17.70 o                         
   0  -9  11       1686.65       1648.46        72.76 o                         
   1  -9  11         43.91         95.72        62.15 o                         
  -7  -8  11        918.54        857.27        51.26 o                         
  -6  -8  11         65.85         22.75        20.11 o                         
  -5  -8  11       1169.27       1202.41        56.98 o                         
  -4  -8  11       1865.90       1774.43        56.18 o                         
  -3  -8  11        529.63        516.69        42.69 o                         
  -2  -8  11          3.08         35.68        19.81 o                         
  -1  -8  11        380.79        349.36        29.27 o                         
   0  -8  11       2078.44       2002.70       103.94 o                         
   1  -8  11       1206.73       1115.12        99.31 o                         
   2  -8  11       6200.51       6398.31       201.82 o                         
   3  -8  11        385.97        329.98        32.42 o                         
  -8  -7  11       2772.33       2620.57       119.95 o                         
  -7  -7  11       1595.97       1590.57        70.46 o                         
  -6  -7  11       2724.24       2537.99       118.33 o                         
  -5  -7  11        431.78        429.30        32.71 o                         
  -4  -7  11         76.02         64.15        12.34 o                         
  -3  -7  11         82.94         88.15        14.63 o                         
  -2  -7  11       4977.94       4986.95       189.70 o                         
  -1  -7  11        213.03        239.29        17.46 o                         
   0  -7  11       5431.27       5375.40       143.09 o                         
   1  -7  11       1829.07       1792.67        52.56 o                         
   2  -7  11       1057.02       1112.68        53.57 o                         
   3  -7  11       5599.45       5770.73       181.54 o                         
   4  -7  11       1096.66        978.23        52.96 o                         
  -8  -6  11       1127.63       1080.06        68.95 o                         
  -7  -6  11        343.28        315.40        36.58 o                         
  -6  -6  11        550.21        527.93        31.60 o                         
  -5  -6  11        700.49        669.27        30.92 o                         
  -4  -6  11       4616.12       4555.19       130.23 o                         
  -3  -6  11        434.68        418.74        16.95 o                         
  -2  -6  11          7.02         14.92        11.27 o                         
  -1  -6  11       1667.93       1692.26        38.89 o                         
   0  -6  11       4189.71       4172.41        72.37 o                         
   1  -6  11       2434.23       2485.63        53.04 o                         
   2  -6  11        506.64        453.83        25.49 o                         
   3  -6  11        326.41        288.58        20.11 o                         
   4  -6  11       1260.08       1216.90        57.92 o                         
   5  -6  11       1296.31       1326.69        82.63 o                         
  -9  -5  11       1124.01        966.86        65.28 o                         
  -8  -5  11       5346.35       5191.23       175.73 o                         
  -7  -5  11       1329.79       1260.15        56.75 o                         
  -6  -5  11        391.64        439.00        25.58 o                         
  -5  -5  11        213.09        219.57        16.01 o                         
  -4  -5  11        171.37        155.33        11.49 o                         
  -3  -5  11        729.91        716.90        23.04 o                         
  -2  -5  11      11639.65      11763.73       182.23 o                         
  -1  -5  11          9.33         15.55         9.94 o                         
   0  -5  11       2989.03       3020.90        52.69 o                         
   1  -5  11       8655.65       8522.49       126.19 o                         
   2  -5  11        370.62        385.09        18.68 o                         
   3  -5  11       3456.97       3464.66        74.80 o                         
   4  -5  11        355.38        330.20        20.02 o                         
   5  -5  11        537.79        625.53        51.66 o                         
   6  -5  11         75.36         85.31        28.09 o                         
  -9  -4  11        663.63        524.66        69.94 o                         
  -8  -4  11       1667.92       1549.43        84.72 o                         
  -7  -4  11        126.84        120.22        18.15 o                         
  -6  -4  11       1637.02       1598.29        75.36 o                         
  -5  -4  11        581.04        605.18        25.59 o                         
  -4  -4  11       2595.25       2662.05        48.71 o                         
  -3  -4  11        472.10        452.69        17.14 o                         
  -2  -4  11         44.22         78.47         9.47 o                         
  -1  -4  11       3017.68       3087.22        81.31 o                         
   0  -4  11       4502.76       4508.93        82.13 o                         
   1  -4  11       3134.10       3209.27        52.20 o                         
   2  -4  11       1142.71       1116.65        30.11 o                         
   3  -4  11       1680.02       1630.77        41.64 o                         
   4  -4  11        408.96        416.99        19.83 o                         
   5  -4  11        254.55        241.28        20.12 o                         
   6  -4  11       1551.61       1610.72        85.14 o                         
   7  -4  11         94.19        171.21        33.31 o                         
  -9  -3  11       2479.56       2334.97       117.38 o                         
  -8  -3  11       3099.53       3014.09       108.43 o                         
  -7  -3  11       1397.71       1388.70        79.40 o                         
  -6  -3  11        562.64        559.57        28.73 o                         
  -5  -3  11        357.74        359.20        19.52 o                         
  -4  -3  11       8915.33       8968.65       140.41 o                         
  -3  -3  11       5269.84       5121.97        94.15 o                         
  -2  -3  11      17432.84      17332.99       264.65 o                         
  -1  -3  11       5367.53       5251.79        98.13 o                         
   0  -3  11        425.47        421.44        15.78 o                         
   1  -3  11      16886.49      16957.93       242.38 o                         
   2  -3  11          0.06         24.95         7.50 o                         
   3  -3  11         27.15         38.69         9.94 o                         
   4  -3  11          1.11         13.86        10.04 o                         
   5  -3  11        877.49        817.23        58.18 o                         
   6  -3  11         18.83         43.60        34.12 o                         
   7  -3  11       4233.90       4310.69       183.04 o                         
  -9  -2  11         10.96         31.86        26.28 o                         
  -8  -2  11       1850.48       1847.45        73.21 o                         
  -7  -2  11        960.20        934.56        33.22 o                         
  -6  -2  11        909.59        899.33        48.82 o                         
  -5  -2  11        474.95        464.79        25.78 o                         
  -4  -2  11       1302.82       1252.08        30.91 o                         
  -3  -2  11        572.51        609.71        19.10 o                         
  -2  -2  11          1.18         17.66         8.56 o                         
  -1  -2  11       3127.35       3063.59        62.43 o                         
   0  -2  11        343.30        338.96        15.82 o                         
   1  -2  11         73.05         83.80        10.04 o                         
   2  -2  11       1371.29       1308.13        51.32 o                         
   3  -2  11        236.91        233.24        11.79 o                         
   4  -2  11       2128.78       2140.16        43.24 o                         
   5  -2  11         93.56         91.64        11.45 o                         
   6  -2  11       1856.50       1894.28        69.68 o                         
   7  -2  11       1785.68       1815.24        91.31 o                         
   8  -2  11        847.23        781.48        61.82 o                         
  -9  -1  11       1304.50       1269.18       110.72 o                         
  -8  -1  11       5105.14       5276.81       146.69 o                         
  -7  -1  11       1576.69       1619.87        65.98 o                         
  -6  -1  11        295.47        270.18        27.64 o                         
  -5  -1  11       3358.62       3292.39        76.58 o                         
  -4  -1  11       8478.13       8236.43       177.43 o                         
  -3  -1  11       4893.83       4754.31        86.55 o                         
  -2  -1  11       1264.02       1319.40        70.05 o                         
  -1  -1  11       6477.92       6428.77       114.31 o                         
   0  -1  11       1329.40       1376.83        33.99 o                         
   1  -1  11      11184.09      11332.11       265.95 o                         
   2  -1  11       2601.45       2659.06        51.41 o                         
   3  -1  11        349.42        345.35        16.67 o                         
   4  -1  11         11.53         44.10        14.62 o                         
   5  -1  11       7584.75       7717.88       147.00 o                         
   6  -1  11         13.50         21.26        18.28 o                         
   7  -1  11       5887.02       6264.58       163.23 o                         
   8  -1  11        592.21        624.52        48.87 o                         
  -9   0  11        566.83        472.44        69.93 o                         
  -8   0  11       1029.78        920.39        47.20 o                         
  -7   0  11       1391.13       1436.85       184.04 o                         
  -6   0  11         18.33          0.98        12.34 o                         
  -5   0  11        295.00        285.40        17.52 o                         
  -4   0  11        327.18        336.02        20.32 o                         
  -3   0  11        262.40        281.16        13.82 o                         
  -2   0  11        256.23        254.88        11.71 o                         
  -1   0  11        791.80        778.09        37.03 o                         
   0   0  11         36.47         63.42        18.28 o                         
   1   0  11        300.21        327.71        15.45 o                         
   2   0  11        498.53        487.07        16.38 o                         
   3   0  11       1487.69       1465.39        48.89 o                         
   4   0  11       1103.12       1082.21        27.47 o                         
   5   0  11        985.60       1006.44        32.56 o                         
   6   0  11         35.93         61.17        21.53 o                         
   7   0  11       3206.97       3233.93        93.83 o                         
   8   0  11       1480.15       1495.25        53.58 o                         
   9   0  11        122.70        128.10        38.60 o                         
  -8   1  11       5866.73       5901.11       247.66 o                         
  -7   1  11         61.21         34.61        45.50 o                         
  -6   1  11       2641.87       2686.86        81.07 o                         
  -5   1  11      17384.22      17766.81       328.12 o                         
  -4   1  11       8484.30       8277.87       163.14 o                         
  -3   1  11       5341.27       5328.53       161.32 o                         
  -2   1  11       4712.48       4751.85        93.27 o                         
  -1   1  11       6370.08       6218.84       115.96 o                         
   0   1  11        642.16        674.72        18.34 o                         
   1   1  11       1279.15       1253.83        25.84 o                         
   2   1  11       5487.81       5402.69       103.93 o                         
   3   1  11         24.35         47.20         7.72 o                         
   4   1  11         56.57         74.06        14.46 o                         
   5   1  11      16868.67      17259.83       311.15 o                         
   6   1  11          8.20         20.49        21.12 o                         
   7   1  11       2105.07       2194.65        75.83 o                         
   8   1  11       4131.04       4286.41       120.26 o                         
   9   1  11       1089.66        966.08        51.02 o                         
  -8   2  11          6.66          8.12        35.75 o                         
  -7   2  11          2.15        -14.12        22.75 o                         
  -6   2  11         56.09         29.65        16.39 o                         
  -5   2  11         12.74         21.73        18.28 o                         
  -4   2  11       1287.47       1328.89        56.72 o                         
  -3   2  11        650.44        636.57        29.28 o                         
  -2   2  11          2.68          7.87         7.21 o                         
  -1   2  11        809.56        814.72        40.28 o                         
   0   2  11          0.16         24.20        11.78 o                         
   1   2  11        194.69        175.42        10.75 o                         
   2   2  11        917.98        964.03        26.86 o                         
   3   2  11       2243.06       2230.43        69.37 o                         
   4   2  11        162.16        167.92        15.84 o                         
   5   2  11       1940.58       1930.79        57.07 o                         
   6   2  11       1814.56       1886.89        50.12 o                         
   7   2  11        829.17        834.67        38.96 o                         
   8   2  11       1424.55       1380.65        87.54 o                         
   9   2  11        696.91        680.15        36.19 o                         
  -7   3  11       2286.28       2313.78        86.56 o                         
  -6   3  11        377.01        325.57        26.56 o                         
  -5   3  11      10240.47      10514.67       331.98 o                         
  -4   3  11        741.43        705.40        40.55 o
[truncated: 71,200 more chars]
